# Supplementary material for: BioinspiredLLM: Conversational Large Language Model for the Mechanics of Biological and Bio‐Inspired Materials
Source: Adv Sci (Weinh). 2023 Dec 25;11(10):2306724. doi: 10.1002/advs.202306724 (PMC10933662; doi:10.1002/advs.202306724)
Supplement: Supplementary file 1 — Supporting Information [file ADVS-11-2306724-s003.csv]

DOI	Article Title	Authors	Author Full Names	Source Title	Book Series Title	Book Series Subtitle	Document Type	Conference Title	Conference Date	Conference Location	Conference Sponsor	Conference Host	Author Keywords	Keywords Plus	Publisher	Publisher City	Publisher Address	ISSN	eISSN	ISBN	Journal Abbreviation	Journal ISO Abbreviation	Publication Date	Publication Year	Volume	Issue	Start Page	End Page	Article Number		DOI Link	Book DOI	Open Access Designations
10.4028/www.scientific.net/KEM.522.117	Fabrication of 3D Hierarchical Scaffolds by a Hybrid Process Combining Low-Temperature Deposition and Electrospinning	Yu, YZ; Han, ZZ; Liu, Y; Fang, SH; Liu, YY; Hu, QX	Yu, Yongze; Han, Zhenzhong; Liu, Ying; Fang, Shuhui; Liu, Yuanyuan; Hu, Qingxi	PROGRESS IN ADVANCED MANUFACTURING TECHNOLOGIES	Key Engineering Materials		Article; Book Chapter						Micro/nano Multilayer Scaffolds; Low-temperature Deposition; Electrospinning; Chitosan-gelatin; PCL	TISSUE; BIOMATERIALS	TRANS TECH PUBLICATIONS LTD	DURNTEN-ZURICH	KREUZSTRASSE 10, 8635 DURNTEN-ZURICH, SWITZERLAND	1013-9826			KEY ENG MATER			2012	522		117	122			http://dx.doi.org/10.1109/ICMA.2009.5246542
10.4028/www.scientific.net/AMM.461.305	Surface texture and mechanical behavior of claw material in beetle Dorcus titanus (Coleoptera: Lucanidae)	Yang, ZX; Liu, ZH; Dai, ZD	Yang, ZhiXian; Liu, ZeHua; Dai, ZhenDong	ADVANCES IN BIONIC ENGINEERING	Applied Mechanics and Materials		Proceedings Paper	4th International Conference of Bionic Engineering (ICBE 2013)	AUG 13-16, 2013	Nanjing, PEOPLES R CHINA	Int Soc Bionic Engn,Nanjing Univ Aeronaut & Astronaut,Jilin Univ,Natl Nat Sci Fdn China,Minist Sci & Technol China,Res Inst Petr Explorat & Dev		beetle; claw; non-smooth surface texture; nano-indentation; mechanical property	SENSING INDENTATION EXPERIMENTS; PACHNODA-MARGINATA COLEOPTERA; ELASTIC-MODULUS; HARDNESS; CUTICLE; SCARABAEIDAE; SYSTEM; FORCE	TRANS TECH PUBLICATIONS LTD	DURNTEN-ZURICH	KREUZSTRASSE 10, 8635 DURNTEN-ZURICH, SWITZERLAND	1660-9336		978-3-03785-932-2	APPL MECH MATER			2014	461		305	+
10.3791/54201	Characterizing Multiscale Mechanical Properties of Brain Tissue Using Atomic Force Microscopy, Impact Indentation, and Rheometry	Canovic, EP; Qing, B; Mijailovic, AS; Jagielska, A; Whitfield, MJ; Kelly, E; Turner, D; Sahin, M; Van Vliet, KJ	Canovic, Elizabeth Peruski; Qing, Bo; Mijailovic, Aleksandar S.; Jagielska, Anna; Whitfield, Matthew J.; Kelly, Elyza; Turner, Daria; Sahin, Mustafa; Van Vliet, Krystyn J.	JOVE-JOURNAL OF VISUALIZED EXPERIMENTS			Article						Neuroscience; Issue 115; brain tissue; mechanics; elastic modulus; viscoelasticity; indentation; impact indentation; rheology; neuroscience; autism; multiple sclerosis; mouse	BEHAVIOR	JOURNAL OF VISUALIZED EXPERIMENTS	CAMBRIDGE	1 ALEWIFE CENTER, STE 200, CAMBRIDGE, MA 02140 USA	1940-087X			JOVE-J VIS EXP	J. Vis. Exp.	SEP	2016		115			e54201		http://dx.doi.org/10.1109/MEMS51782.2021.9375403
10.3791/51535	Characterization Of Multi-layered Fish Scales (Atractosteus spatula) Using Nanoindentation, X-ray CT, FTIR, and SEM	Allison, PG; Rodriguez, RI; Moser, RD; Williams, BA; Poda, AR; Seiter, JM; Lafferty, BJ; Kennedy, AJ; Chandler, MQ	Allison, Paul G.; Rodriguez, Rogie I.; Moser, Robert D.; Williams, Brett A.; Poda, Aimee R.; Seiter, Jennifer M.; Lafferty, Brandon J.; Kennedy, Alan J.; Chandler, Mei Q.	JOVE-JOURNAL OF VISUALIZED EXPERIMENTS			Article						Bioengineering; Issue 89; Atractosteus spatula; structure-property relation; nanoindentation; scan electron microscopy; X-ray computed tomography; Fourier transform infrared (FTIR) spectroscopy	MECHANICAL-PROPERTIES; CONCRETE; DESIGN	JOURNAL OF VISUALIZED EXPERIMENTS	CAMBRIDGE	1 ALEWIFE CENTER, STE 200, CAMBRIDGE, MA 02140 USA	1940-087X			JOVE-J VIS EXP	J. Vis. Exp.	JUL	2014		89			e51535
10.3762/bjnano.9.229	Evidence of friction reduction in laterally graded materials	Guarino, R; Costagliola, G; Bosia, F; Pugno, NM	Guarino, Roberto; Costagliola, Gianluca; Bosia, Federico; Pugno, Nicola Maria	BEILSTEIN JOURNAL OF NANOTECHNOLOGY			Article						bio-inspired materials; friction; functionally graded materials; numerical simulations	MECHANICAL-BEHAVIOR; FRACTURE-MECHANICS; ELASTIC PROPERTIES; GRADIENTS; INDENTATION; FATIGUE; FRONTS; SOLIDS; LAW	BEILSTEIN-INSTITUT	FRANKFURT AM MAIN	TRAKEHNER STRASSE 7-9, FRANKFURT AM MAIN, 60487, GERMANY	2190-4286			BEILSTEIN J NANOTECH	Beilstein J. Nanotechnol.	SEP 13	2018	9		2443	2456
10.3762/bjnano.7.154	Biomechanics of selected arborescent and shrubby monocotyledons	Masselter, T; Haushahn, T; Fink, S; Speck, T	Masselter, Tom; Haushahn, Tobias; Fink, Samuel; Speck, Thomas	BEILSTEIN JOURNAL OF NANOTECHNOLOGY			Article						arborescent monocotyledons; biomechanics; biomimetics; Dracaena; functional morphology	HOLLOW-STEMMED SPHENOPSIDS; MECHANICAL-PROPERTIES; VASCULAR CONSTRUCTION; FUNCTIONAL-ANATOMY; DENSITY; BAMBOO; GROWTH; DESIGN; SYSTEM; AXIS	BEILSTEIN-INSTITUT	FRANKFURT AM MAIN	TRAKEHNER STRASSE 7-9, FRANKFURT AM MAIN, 60487, GERMANY	2190-4286			BEILSTEIN J NANOTECH	Beilstein J. Nanotechnol.	NOV 7	2016	7		1602	1619
10.3732/ajb.93.10.1455	Biomimetics and technical textiles: Solving engineering problems with the help of nature's wisdom	Milwich, M; Speck, T; Speck, O; Stegmaier, T; Planck, H	Milwich, Markus; Speck, Thomas; Speck, Olga; Stegmaier, Thomas; Planck, Heinrich	AMERICAN JOURNAL OF BOTANY			Article						Arundo donax; biomimetics; bionics; Equisetum hyemale; gradient structures; technical plant stem; technical textiles	WOOD; BIOMECHANICS; HOLLOW	WILEY	HOBOKEN	111 RIVER ST, HOBOKEN 07030-5774, NJ USA	0002-9122	1537-2197		AM J BOT	Am. J. Bot.	OCT	2006	93	10	1455	1465
10.34133/research.0164	Bioinspired Additive Manufacturing of Hierarchical Materials: From Biostructures to Functions	Wei, JJ; Pan, F; Ping, H; Yang, K; Wang, YQ; Wang, QY; Fu, ZY	Wei, Jingjiang; Pan, Fei; Ping, Hang; Yang, Kun; Wang, Yanqing; Wang, Qingyuan; Fu, Zhengyi	RESEARCH			Review							MATERIALS DESIGN PRINCIPLES; LOBSTER HOMARUS-AMERICANUS; MECHANICAL-PROPERTIES; DNA-ORIGAMI; BIOLOGICAL-MATERIALS; TOOTH ENAMEL; ORGANIC MATRIX; PLASMONIC NANOSTRUCTURES; LAYERED NANOCOMPOSITES; ELASTIC PROPERTIES	AMER ASSOC ADVANCEMENT SCIENCE	WASHINGTON	1200 NEW YORK AVE, NW, WASHINGTON, DC 20005 USA	2096-5168	2639-5274		RESEARCH-CHINA	Research	JUN 9	2023	6				164
10.3390/polym9040134	Mechanical Performance of Graphene-Based Artificial Nacres under Impact Loads: A Coarse-Grained Molecular Dynamic Study	Liu, N; Pidaparti, R; Wang, XQ	Liu, Ning; Pidaparti, Ramana; Wang, Xianqiao	POLYMERS			Article						spall; artificial nacres; coarse-grained molecular dynamics; graphene; polyethylene	HIERARCHICAL STRUCTURE; DEFORMATION MECHANISMS; NANOCOMPOSITES; POLYMER; OXIDE; TOUGH; BONE	MDPI AG	BASEL	ST ALBAN-ANLAGE 66, CH-4052 BASEL, SWITZERLAND	2073-4360			POLYMERS-BASEL	Polymers	APR	2017	9	4			134
10.3390/polym5010019	Hierarchically Structured Electrospun Fibers	Zander, NE	Zander, Nicole E.	POLYMERS			Review						electrospinning; hierarchical; core-shell; helical; nanoporous; patterned; nanofiber	ELECTRICALLY FORCED JETS; POLYMER NANOFIBERS; CARBON NANOFIBERS; CELLULAR INFILTRATION; COMPOSITE NANOFIBERS; CONJUGATED POLYMERS; SURFACE-MORPHOLOGY; TIO2 NANOFIBERS; FABRICATION; SCAFFOLD	MDPI	BASEL	ST ALBAN-ANLAGE 66, CH-4052 BASEL, SWITZERLAND		2073-4360		POLYMERS-BASEL	Polymers	MAR	2013	5	1	19	44			http://dx.doi.org/10.1021/acs.accounts.2c00110
10.3390/polym14122365	Bioinspired Hydrogels as Platforms for Life-Science Applications: Challenges and Opportunities	Bercea, M	Bercea, Maria	POLYMERS			Review						hydrogel; bioinspired structure; tunable properties; self-healing; biological properties; mechanical properties; biomacromolecules; targeted applications	DOUBLE-NETWORK HYDROGELS; HYALURONIC-ACID HYDROGELS; SELF-HEALING HYDROGELS; CROSS-LINKING; MECHANICAL-PROPERTIES; INJECTABLE HYDROGEL; CONTROLLED-RELEASE; SWELLING BEHAVIOR; TERBINAFINE HYDROCHLORIDE; POTENTIAL APPLICATIONS	MDPI	BASEL	ST ALBAN-ANLAGE 66, CH-4052 BASEL, SWITZERLAND		2073-4360		POLYMERS-BASEL	Polymers	JUN	2022	14	12			2365		http://dx.doi.org/10.1021/acs.accounts.0c00448
10.3390/polym13050804	Development of Bio-Inspired Hierarchical Fibres to Tailor the Fibre/Matrix Interphase in (Bio)composites	Doineau, E; Cathala, B; Benezet, JC; Bras, J; Le Moigne, N	Doineau, Estelle; Cathala, Bernard; Benezet, Jean-Charles; Bras, Julien; Le Moigne, Nicolas	POLYMERS			Review						hierarchical fibre; nano-objects deposition; interphase; composite	BACTERIAL CELLULOSE; MECHANICAL-PROPERTIES; FRACTURE-TOUGHNESS; NATURAL FIBERS; SURFACE MODIFICATION; ELASTIC-MODULUS; CARBON-FIBERS; GLASS-FIBERS; FLAX FIBER; COMPOSITES	MDPI	BASEL	ST ALBAN-ANLAGE 66, CH-4052 BASEL, SWITZERLAND		2073-4360		POLYMERS-BASEL	Polymers	MAR	2021	13	5			804		http://dx.doi.org/10.1021/acs.accounts.9b00333
10.3390/polym11050831	Preparation, Characterization and In Vitro Biological Evaluation of a Novel Pearl Powder/Poly-Amino Acid Composite as a Potential Substitute for Bone Repair and Reconstruction	Wu, YN; Ding, ZW; Ren, HH; Ji, MZ; Yan, YG	Wu, Yanan; Ding, Zhengwen; Ren, Haohao; Ji, Mizhi; Yan, Yonggang	POLYMERS			Article						pearl powder; P; PAA composite; mechanical properties; bioactivity; osteogenic activity	HYDROXYAPATITE; DEGRADATION; NACRE; VIVO; MICROSTRUCTURE; TRANSFORMATION; BIOMATERIALS; BIOACTIVITY; VATERITE; PEEK	MDPI	BASEL	ST ALBAN-ANLAGE 66, CH-4052 BASEL, SWITZERLAND		2073-4360		POLYMERS-BASEL	Polymers	MAY	2019	11	5			831		http://dx.doi.org/10.1021/acs.accounts.7b00434
10.3390/pharmaceutics14061127	Inorganic Nanomaterials in Tissue Engineering	Bianchi, E; Vigani, B; Viseras, C; Ferrari, F; Rossi, S; Sandri, G	Bianchi, Eleonora; Vigani, Barbara; Viseras, Cesar; Ferrari, Franca; Rossi, Silvia; Sandri, Giuseppina	PHARMACEUTICS			Review						nanomaterials; clays; bioceramics; magnetic nanoparticles; metal oxides; metallic nanoparticles; tissue engineering	CARBON NANO-ONIONS; MESENCHYMAL STEM-CELLS; GOLD NANOPARTICLE SIZE; SILVER NANOPARTICLES; OSTEOGENIC DIFFERENTIATION; BIOACTIVE GLASS; BIOMEDICAL APPLICATIONS; ANTIMICROBIAL ACTIVITY; ESCHERICHIA-COLI; IN-VITRO	MDPI	BASEL	ST ALBAN-ANLAGE 66, CH-4052 BASEL, SWITZERLAND		1999-4923		PHARMACEUTICS	Pharmaceutics	JUN	2022	14	6			1127		http://dx.doi.org/10.1021/ar500273y
10.3390/nano13111791	Bioinspired Hierarchical Carbon Structures as Potential Scaffolds for Wound Healing and Tissue Regeneration Applications	Parikh, SD; Wang, WH; Nelson, MT; Sulentic, CEW; Mukhopadhyay, SM	Parikh, Soham D.; Wang, Wenhu; Nelson, M. Tyler; Sulentic, Courtney E. W.; Mukhopadhyay, Sharmila M.	NANOMATERIALS			Article						carbon nanotubes; bioscaffolds; tissue engineering; wound healing; biomaterials	NANOTUBE CARPETS; GERMINAL CENTER; IGM SECRETION; TNF-ALPHA; IN-VITRO; SKIN; EXPRESSION; TOXICITY; CELLS; DIFFERENTIATION	MDPI	BASEL	ST ALBAN-ANLAGE 66, CH-4052 BASEL, SWITZERLAND		2079-4991		NANOMATERIALS-BASEL	Nanomaterials	JUN 2	2023	13	11			1791		http://dx.doi.org/10.1021/ar300347d
10.3390/nano12020208	Bio-Inspired Hierarchical Carbon Nanotube Yarn with Ester Bond Cross-Linkages towards High Conductivity for Multifunctional Applications	Saleemi, S; Aouraghe, MA; Wei, XX; Liu, W; Liu, L; Siyal, MI; Bae, J; Xu, FJ	Saleemi, Sidra; Aouraghe, Mohamed Amine; Wei, Xiaoxiao; Liu, Wei; Liu, Li; Siyal, M. Irfan; Bae, Jihyun; Xu, Fujun	NANOMATERIALS			Article						bio-inspired; carbon nanotube yarn; esterification; microstructures; electrical properties; smart materials	ELECTRICAL-CONDUCTIVITY; SIDEWALL FUNCTIONALIZATION; MECHANICAL-PROPERTIES; FIBERS; 1,5-PENTANEDIOL; IMPROVEMENT	MDPI	BASEL	ST ALBAN-ANLAGE 66, CH-4052 BASEL, SWITZERLAND		2079-4991		NANOMATERIALS-BASEL	Nanomaterials	JAN	2022	12	2			208		http://dx.doi.org/10.1021/accountsmr.2c00026
10.3390/nano11030789	Novel Inorganic Nanomaterial-Based Therapy for Bone Tissue Regeneration	Fu, Y; Cui, SJ; Luo, D; Liu, Y	Fu, Yu; Cui, Shengjie; Luo, Dan; Liu, Yan	NANOMATERIALS			Review						inorganic nanomaterials; bone regeneration; nano hydroxyapatites; nano silica; metallic nanomaterials	MESOPOROUS SILICA NANOPARTICLES; IN-VITRO; MECHANICAL-PROPERTIES; COMPOSITE SCAFFOLDS; TITANIUM-ALLOYS; STEM-CELLS; BEHAVIOR; COLLAGEN; MICROSTRUCTURE; IMPLANTS	MDPI	BASEL	ST ALBAN-ANLAGE 66, CH-4052 BASEL, SWITZERLAND		2079-4991		NANOMATERIALS-BASEL	Nanomaterials	MAR	2021	11	3			789		http://dx.doi.org/10.1021/accountsmr.2c00169
10.3390/mi8120366	Air Trapping Mechanism in Artificial Salvinia-Like Micro-Hairs Fabricated via Direct Laser Lithography	Tricinci, O; Terencio, T; Pugno, NM; Greco, F; Mazzolai, B; Mattoli, V	Tricinci, Omar; Terencio, Tercio; Pugno, Nicola M.; Greco, Francesco; Mazzolai, Barbara; Mattoli, Virgilio	MICROMACHINES			Article						biomimetics; Salvinia; hierarchical structures; hydrophobic surface; air trapping; 3D laser lithography	GEOMETRY; LOTUS	MDPI	BASEL	ST ALBAN-ANLAGE 66, CH-4052 BASEL, SWITZERLAND		2072-666X		MICROMACHINES-BASEL	Micromachines	DEC	2017	8	12			366		http://dx.doi.org/10.1021/acsabm.3c00109
10.3390/mi14020256	The Armor of the Chinese Sturgeon: A Study of the Microstructure and Mechanical Properties of the Ventral Bony Plates	Zheng, Y; Li, X; Liu, P; Chen, Y; Guo, C	Zheng, Yu; Li, Xin; Liu, Ping; Chen, Ying; Guo, Ce	MICROMACHINES			Article						ventral bony plates; morphology; mechanical properties; protective structures	MATERIALS DESIGN PRINCIPLES; ACIPENSER-SINENSIS; FISH SCALES; YANGTZE-RIVER; RESISTANCE; RIBLETS; SYSTEM; SKIN	MDPI	BASEL	ST ALBAN-ANLAGE 66, CH-4052 BASEL, SWITZERLAND		2072-666X		MICROMACHINES-BASEL	Micromachines	FEB	2023	14	2			256		http://dx.doi.org/10.1021/acsabm.2c00583
10.3390/met10121615	Harmonic Structure Design: A Strategy for Outstanding Mechanical Properties in Structural Materials	Sharma, B; Dirras, G; Ameyama, K	Sharma, Bhupendra; Dirras, Guy; Ameyama, Kei	METALS			Review						powder metallurgy; harmonic structure; severe plastic deformation; strength-ductility; structural characteristics	SEVERE PLASTIC-DEFORMATION; 316L STAINLESS-STEEL; STRENGTH-DUCTILITY SYNERGY; FATIGUE-CRACK PROPAGATION; GRADIENT NANOSTRUCTURE; TENSILE DUCTILITY; AUSTENITIC STEEL; TI-6AL-4V ALLOY; CP TITANIUM; HALL-PETCH	MDPI	BASEL	ST ALBAN-ANLAGE 66, CH-4052 BASEL, SWITZERLAND		2075-4701		METALS-BASEL	Metals	DEC	2020	10	12			1615		http://dx.doi.org/10.1021/acsabm.1c00630
10.3390/ma9080618	Plant Fibre: Molecular Structure and Biomechanical Properties, of a Complex Living Material, Influencing Its Deconstruction towards a Biobased Composite	Sorieul, M; Dickson, A; Hill, SJ; Pearson, H	Sorieul, Mathias; Dickson, Alan; Hill, Stefan J.; Pearson, Hamish	MATERIALS			Review						biological material; plant fibre; cell wall; hemicellulose; molecular interactions; reinforced plastics; biobased composites	PRIMARY-CELL WALLS; MIXED-LINKAGE GLUCAN; SOUTHERN PINE FIBERS; REINFORCED POLYPROPYLENE COMPOSITES; AMMONIA-SOLVENT COMBINATIONS; X-RAY-SCATTERING; WOOD PULP FIBERS; MECHANICAL-PROPERTIES; NATURAL FIBER; CELLULOSE MICROFIBRILS	MDPI	BASEL	ST ALBAN-ANLAGE 66, CH-4052 BASEL, SWITZERLAND		1996-1944		MATERIALS	Materials	AUG	2016	9	8			618		http://dx.doi.org/10.1021/acsabm.9b00050
10.3390/ma8041897	Setup of Extruded Cementitious Hollow Tubes as Containing/Releasing Devices in Self-Healing Systems	Formia, A; Terranova, S; Antonaci, P; Pugno, NM; Tulliani, JM	Formia, Alessandra; Terranova, Salvatore; Antonaci, Paola; Pugno, Nicola Maria; Tulliani, Jean Marc	MATERIALS			Article							PORTLAND-LIMESTONE CEMENTS; QUANTIFICATION; EXTRUSION; PARTICLES; BACTERIA; BEHAVIOR; AGENT	MDPI	BASEL	ST ALBAN-ANLAGE 66, CH-4052 BASEL, SWITZERLAND		1996-1944		MATERIALS	Materials	APR	2015	8	4	1897	1923			http://dx.doi.org/10.1021/acsaelm.3c00039
10.3390/ma3031709	Imogolite Reinforced Nanocomposites: Multifaceted Green Materials	Yah, WO; Yamamoto, K; Jiravanichanun, N; Otsuka, H; Takahara, A	Yah, Weng On; Yamamoto, Kazuya; Jiravanichanun, Nattha; Otsuka, Hideyuki; Takahara, Atsushi	MATERIALS			Review						imogolite; nanotube; nanocomposite; surface modification; in situ synthesis; spin-assembly	WALLED CARBON NANOTUBES; ALUMINOSILICATE NANOFIBERS; SURFACE MODIFICATION; CONTROLLED-RELEASE; ALUMINUM SILICATE; CLAY NANOTUBES; FREE-ENERGY; THIN-FILMS; PEPSIN; FABRICATION	MDPI	BASEL	ST ALBAN-ANLAGE 66, CH-4052 BASEL, SWITZERLAND		1996-1944		MATERIALS	Materials	MAR	2010	3	3	1709	1745			http://dx.doi.org/10.1021/acsaem.8b00855
10.3390/ma16114116	The Design of a Biomimetic Hierarchical Thin-Walled Structure Inspired by a Lotus Leaf and Its Mechanical Performance Analysis	Liu, LL; Li, LH; Guo, C; Ge, YZ; Chen, Y; Zhang, L	Liu, Lili; Li, Longhai; Guo, Ce; Ge, Yizheng; Chen, Yue; Zhang, Lei	MATERIALS			Article						biomimetic hierarchical thin-walled structures; finite element model; mechanical properties; energy absorption capacity	STATE-SPACE APPROACH; THERMOELASTICITY THEORY; CRASHWORTHINESS; OPTIMIZATION	MDPI	BASEL	ST ALBAN-ANLAGE 66, CH-4052 BASEL, SWITZERLAND		1996-1944		MATERIALS	Materials	MAY 31	2023	16	11			4116		http://dx.doi.org/10.1021/acsami.2c12297
10.3390/ma16103749	Comparative Analysis of Out-of-Plane Deformation Mechanisms of Vertex-Based Hierarchical Structures for Crashworthiness	Shi, C; Liang, XF; Xiong, W; Liu, JF	Shi, Chong; Liang, Xifeng; Xiong, Wei; Liu, Jiefu	MATERIALS			Article						crashworthiness; hierarchical structure; vertex-based; fractal geometry; super-folding element; energy absorption	ENERGY-ABSORPTION; SQUARE TUBES; CRUSHING ANALYSIS; SANDWICH BEAMS; HONEYCOMB; OPTIMIZATION; PERFORMANCE; ABSORBER; DESIGN; RESISTANCE	MDPI	BASEL	ST ALBAN-ANLAGE 66, CH-4052 BASEL, SWITZERLAND		1996-1944		MATERIALS	Materials	MAY 15	2023	16	10			3749		http://dx.doi.org/10.1021/acsami.1c01352
10.3390/ma15082753	Exploring the Mechanical Properties and Performance of Type-I Collagen at Various Length Scales: A Progress Report	Bose, S; Li, SM; Mele, E; Silberschmidt, VV	Bose, Shirsha; Li, Simin; Mele, Elisa; Silberschmidt, Vadim V.	MATERIALS			Review						collagen; hierarchical organisation; hydration; long-term mechanical performance	CROSS-LINKING; VISCOELASTIC PROPERTIES; DEFORMATION MECHANISMS; COMPOSITE SCAFFOLDS; MOLECULAR-DYNAMICS; ELASTIC-MODULUS; CYCLIC TENSILE; FIBRILS; TENDON; FIBERS	MDPI	BASEL	ST ALBAN-ANLAGE 66, CH-4052 BASEL, SWITZERLAND		1996-1944		MATERIALS	Materials	APR	2022	15	8			2753		http://dx.doi.org/10.1021/acsami.1c02140
10.3390/ma14226855	Hierarchical Interfaces as Fracture Propagation Traps in Natural Layered Composites	Wagner, HD	Wagner, Hanoch Daniel	MATERIALS			Article						interfaces; fracture arrest; biological composites; layered structures; crack deflection	MECHANICAL-PROPERTIES; TOUGHNESS; ARCHITECTURE; LESSONS; DELAMINATION; RESISTANCE; NANOSCALE; FAILURE	MDPI	BASEL	ST ALBAN-ANLAGE 66, CH-4052 BASEL, SWITZERLAND		1996-1944		MATERIALS	Materials	NOV	2021	14	22			6855		http://dx.doi.org/10.1021/acsami.0c21494
10.3390/ma13061470	Extending Absorption Edge through the Hybrid Resonator-Based Absorber with Wideband and Near-Perfect Absorption in Visible Region	Lai, YC; Chen, CY; Hung, YT; Chen, CY	Lai, Yen-Chuan; Chen, Chia-Yuan; Hung, Yun-Ting; Chen, Chia-Yun	MATERIALS			Article						light absorber; optical metamaterials; resonances; broadband absorption	NEGATIVE-INDEX; MAGNETIC RESPONSE; METAMATERIALS; DESIGN	MDPI	BASEL	ST ALBAN-ANLAGE 66, CH-4052 BASEL, SWITZERLAND		1996-1944		MATERIALS	Materials	MAR 2	2020	13	6			1470		http://dx.doi.org/10.1021/acsami.0c11693
10.3390/ma12132117	Bioinspired Materials: From Living Systems to New Concepts in Materials Chemistry	Bohm, CF; Harris, J; Schodder, PI; Wolf, SE	Boehm, Corinna F.; Harris, Joe; Schodder, Philipp I.; Wolf, Stephan E.	MATERIALS			Review						biomimetic materials; emergence; biominerals; non-classical crystallization	AMORPHOUS CALCIUM-CARBONATE; STRUCTURE-PROPERTY RELATIONSHIPS; CRYSTALLIZATION IN-VIVO; NONCLASSICAL CRYSTALLIZATION; SILICATEIN-ALPHA; CRYSTAL-GROWTH; BIOLOGICAL-MATERIALS; MARINE SPONGE; NEUTRAL PH; MECHANICAL-PROPERTIES	MDPI	BASEL	ST ALBAN-ANLAGE 66, CH-4052 BASEL, SWITZERLAND		1996-1944		MATERIALS	Materials	JUL 1	2019	12	13			2117		http://dx.doi.org/10.1021/acsami.8b21116
10.3390/ma12010173	Effects on the Mechanical Properties of Nacre-Like Bio-Hybrid Membranes with Inter-Penetrating Petal Structure Based on Magadiite	Ge, ML; Wang, XB; Du, MY; Liang, GD; Hu, GQ; Alam, SMJ	Ge, Mingliang; Wang, Xubin; Du, Mingyi; Liang, Guodong; Hu, Guoqing; Alam, Jahangir S. M.	MATERIALS			Article						magadiite; chitosan; nacre-like; inter-penetrating petals; bio-hybrid membranes	POLYMER COMPOSITES; HIGH-STRENGTH; POLYPROPYLENE; NANOSHEET; ALUMINA; DESIGN; FILMS; ATOM	MDPI	BASEL	ST ALBAN-ANLAGE 66, CH-4052 BASEL, SWITZERLAND	1996-1944			MATERIALS	Materials	JAN 1	2019	12	1			173		http://dx.doi.org/10.1021/acsami.7b07639
10.3390/jfb11030047	Natural Architectures for Tissue Engineering and Regenerative Medicine	Honig, F; Vermeulen, S; Zadpoor, AA; de Boer, J; Fratila-Apachitei, LE	Honig, Floris; Vermeulen, Steven; Zadpoor, Amir A.; de Boer, Jan; Fratila-Apachitei, Lidy E.	JOURNAL OF FUNCTIONAL BIOMATERIALS			Review						natural and nature-inspired surfaces; surface-cell interactions; biomimicry; (bio) materials; tissue engineering; regenerative medicine	STEM-CELL FATE; EXTRACELLULAR-MATRIX; SUPERHYDROPHOBIC SURFACES; RICE-LEAF; SHARK SKIN; HIERARCHICAL STRUCTURES; WATER REPELLENCY; DRAG-REDUCTION; SUPER-BLACK; ADHESION	MDPI	BASEL	ST ALBAN-ANLAGE 66, CH-4052 BASEL, SWITZERLAND		2079-4983		J FUNCT BIOMATER	J. Func. Biomater.	SEP	2020	11	3			47		http://dx.doi.org/10.1021/acsami.6b08203
10.3390/insects14010042	Staying Dry and Clean: An Insect's Guide to Hydrophobicity	Bello, E; Chen, YT; Alleyne, M	Bello, Elizabeth; Chen, Yutao; Alleyne, Marianne	INSECTS			Review						cuticle; surface topography; wettability; anti-wetting; hydrophobicity; self-cleaning; bioinspiration; hierarchical materials	SUPERHYDROPHOBIC SURFACES; WETTABILITY; CUTICLE; WATER; WINGS; AIR; ADHESION; BEETLE; LEGS; BROCHOSOMES	MDPI	BASEL	ST ALBAN-ANLAGE 66, CH-4052 BASEL, SWITZERLAND		2075-4450		INSECTS	Insects	JAN	2023	14	1			42		http://dx.doi.org/10.1021/acsami.5b11981
10.3390/gels9020103	Nanocomposite Bioprinting for Tissue Engineering Applications	Loukelis, K; Helal, ZA; Mikos, AG; Chatzinikolaidou, M	Loukelis, Konstantinos; Helal, Zina A.; Mikos, Antonios G.; Chatzinikolaidou, Maria	GELS			Review						composite; extrusion; 3D printing; stereolithography; inkjet; bone; cartilage; cardiovascular	ON-A-CHIP; CARTILAGE TISSUE; BIOACTIVE GLASS; EXTRACELLULAR-MATRIX; OSTEOGENIC DIFFERENTIATION; ARTICULAR-CARTILAGE; CARBON NANOTUBES; POTENTIAL BIOINK; HYALURONIC-ACID; GRAPHENE OXIDE	MDPI	BASEL	ST ALBAN-ANLAGE 66, CH-4052 BASEL, SWITZERLAND		2310-2861		GELS-BASEL	Gels	FEB	2023	9	2			103		http://dx.doi.org/10.1021/acsami.5b07327
10.3390/gels4020051	Application of Composite Hydrogels to Control Physical Properties in Tissue Engineering and Regenerative Medicine	Sheffield, C; Meyers, K; Johnson, E; Rajachar, RM	Sheffield, Cassidy; Meyers, Kaylee; Johnson, Emil; Rajachar, Rupak M.	GELS			Review						composites; hydrogels; controlled physical properties; tissue engineering	SCAFFOLD DESIGN; CARDIAC-FUNCTION; GENE-EXPRESSION; BONE; MECHANOTRANSDUCTION; STIFFNESS; MICROENVIRONMENT; IMPLANTATION; ADHESION; BIOLOGY	MDPI	BASEL	ST ALBAN-ANLAGE 66, CH-4052 BASEL, SWITZERLAND		2310-2861		GELS-BASEL	Gels	JUN	2018	4	2			51		http://dx.doi.org/10.1021/am508814g
10.3390/fib10030023	Melt-Spun, Cross-Section Modified Polycaprolactone Fibers for Use in Tendon and Ligament Tissue Engineering	Bauer, B; Emonts, C; Bonten, L; Annan, R; Merkord, F; Vad, T; Idrissi, A; Gries, T; Blaeser, A	Bauer, Benedict; Emonts, Caroline; Bonten, Louisa; Annan, Rokaya; Merkord, Felix; Vad, Thomas; Idrissi, Akram; Gries, Thomas; Blaeser, Andreas	FIBERS			Article						tissue engineering; ligament; tendon; polycaprolactone; PCL; melt spinning; cross-section modification; non-circular fibers; circular braiding; ACL	ANTERIOR CRUCIATE LIGAMENT; TERM HYDROLYTIC DEGRADATION; IN-VITRO; MECHANICAL-PROPERTIES; SCAFFOLD; REGENERATION; DESIGN; BONE; POLY(EPSILON-CAPROLACTONE); CRYSTALLIZATION	MDPI	BASEL	ST ALBAN-ANLAGE 66, CH-4052 BASEL, SWITZERLAND		2079-6439		FIBERS	Fibers	MAR	2022	10	3			23		http://dx.doi.org/10.1021/acsanm.9b02166
10.3390/coatings2030095	Surface Engineering for Bone Implants: A Trend from Passive to Active Surfaces	Bosco, R; Van den Beucken, J; Leeuwenburgh, S; Jansen, J	Bosco, Ruggero; Van den Beucken, Jeroen; Leeuwenburgh, Sander; Jansen, John	COATINGS			Review						inorganic; organic; composites; plasma spray; surface modifications; bone; implants; coating techniques		MDPI	BASEL	ST ALBAN-ANLAGE 66, CH-4052 BASEL, SWITZERLAND	2079-6412			COATINGS	Coatings	SEP	2012	2	3	95	119			http://dx.doi.org/10.1021/acsapm.3c000572816
10.3390/coatings11111297	Cross-Scale Biological Models of Species for Future Biomimetic Composite Design: A Review	Song, WD; Mu, ZZ; Zhang, ZY; Wang, YF; Hu, HD; Ma, Z; Huang, LW; Wang, Z; Zhang, BJ; Li, YJ; Zhang, S; Li, B; Zhang, JQ; Niu, SC; Han, ZW; Ren, LQ	Song, Wenda; Mu, Zhengzhi; Zhang, Zhiyan; Wang, Yufei; Hu, Handong; Ma, Zhe; Huang, Liewei; Wang, Ze; Zhang, Binjie; Li, Yujiao; Zhang, Shuang; Li, Bo; Zhang, Junqiu; Niu, Shichao; Han, Zhiwu; Ren, Luquan	COATINGS			Review						biomimetic composites; hierarchical structures; structural elements; biological models; mechanical properties	SPIDER DRAGLINE SILK; MECHANICAL-PROPERTIES; DEFORMATION MECHANISMS; HEDGEHOG SPINES; MANTIS SHRIMP; BONE; STRENGTH; PRINCIPLES; INTERFACES; TOUGHNESS	MDPI	BASEL	ST ALBAN-ANLAGE 66, CH-4052 BASEL, SWITZERLAND		2079-6412		COATINGS	Coatings	NOV	2021	11	11			1297		http://dx.doi.org/10.1021/acsapm.9b01094
10.3390/cancers13164065	3D Printing and Bioprinting to Model Bone Cancer: The Role of Materials and Nanoscale Cues in Directing Cell Behavior	Fischetti, T; Di Pompo, G; Baldini, N; Avnet, S; Graziani, G	Fischetti, Tiziana; Di Pompo, Gemma; Baldini, Nicola; Avnet, Sofia; Graziani, Gabriela	CANCERS			Review						3D printing; 3D bioprinting; bone cancer; calcium phosphates; bone model; orthopedics	MESENCHYMAL STEM-CELLS; IN-VITRO MODELS; TUMOR VASCULARIZATION; SILK FIBROIN; OSTEOGENIC DIFFERENTIATION; HIERARCHICAL STRUCTURE; MECHANICAL-PROPERTIES; EXTRACELLULAR-MATRIX; COMPOSITE SCAFFOLDS; CLINICAL-FEATURES	MDPI	BASEL	ST ALBAN-ANLAGE 66, CH-4052 BASEL, SWITZERLAND		2072-6694		CANCERS	Cancers	AUG	2021	13	16			4065		http://dx.doi.org/10.1021/acsbiomaterials.2c01506
10.3390/biomimetics8010103	Mechanical Behavior of Bamboo-Like Structures under Transversal Compressive Loading	Wang, SY; Wang, JY; Komvopoulos, K	Wang, Siyi; Wang, Jiayang; Komvopoulos, Kyriakos	BIOMIMETICS			Article						bamboo; biomimetic materials; deformation; fracture; mechanical properties; strength; structure architecture; unit cell	ENERGY-ABSORPTION; HONEYCOMB STRUCTURE; DESIGN	MDPI	BASEL	ST ALBAN-ANLAGE 66, CH-4052 BASEL, SWITZERLAND		2313-7673		BIOMIMETICS-BASEL	Biomimetics	MAR	2023	8	1			103		http://dx.doi.org/10.1021/acsbiomaterials.2c00187
10.3390/biomimetics8010055	Silk-Based Biomaterials for Designing Bioinspired Microarchitecture for Various Biomedical Applications	Sahi, AK; Gundu, S; Kumari, P; Klepka, T; Sionkowska, A	Sahi, Ajay Kumar; Gundu, Shravanya; Kumari, Pooja; Klepka, Tomasz; Sionkowska, Alina	BIOMIMETICS			Review						bioinspiration; biomaterials; silk fibroin; tissue engineering; scaffolds	ELECTROSPUN NANOFIBERS; CELL-CULTURE; HIERARCHICAL STRUCTURE; FIBROIN HYDROGEL; SKELETAL-MUSCLE; IN-VITRO; SCAFFOLDS; FABRICATION; REGENERATION; COLLAGEN	MDPI	BASEL	ST ALBAN-ANLAGE 66, CH-4052 BASEL, SWITZERLAND		2313-7673		BIOMIMETICS-BASEL	Biomimetics	MAR	2023	8	1			55		http://dx.doi.org/10.1021/acsbiomaterials.1c00483
10.3390/biomimetics6020036	The Plant-Like Structure of Lance Sea Urchin Spines as Biomimetic Concept Generator for Freeze-Casted Structural Graded Ceramics	Klang, K; Nickel, KG	Klang, Katharina; Nickel, Klaus G.	BIOMIMETICS			Article						structural graded material; freeze-casting; biomimetic; microcomputed tomography (mu CT); porous ceramic; sea urchin spine; alumina; fracture behavior	CYLINDRICAL-SHELLS; LIGHTWEIGHT CERAMICS; MECHANICAL-BEHAVIOR; POROUS CERAMICS; MODEL-SYSTEM; STEMS; PROPERTY	MDPI	BASEL	ST ALBAN-ANLAGE 66, CH-4052 BASEL, SWITZERLAND		2313-7673		BIOMIMETICS-BASEL	Biomimetics	JUN	2021	6	2			36		http://dx.doi.org/10.1021/acsbiomaterials.0c00911
10.3390/biomedicines9030294	Nanostructure, Self-Assembly, Mechanical Properties, and Antioxidant Activity of a Lupin-Derived Peptide Hydrogel	Pugliese, R; Arnoldi, A; Lammi, C	Pugliese, Raffaele; Arnoldi, Anna; Lammi, Carmen	BIOMEDICINES			Article						self-assembling peptides; supramolecular hydrogels; nano-nutraceuticals; rheology; lupin peptides; antioxidant activity; bioactivity; mechanical properties		MDPI	BASEL	ST ALBAN-ANLAGE 66, CH-4052 BASEL, SWITZERLAND		2227-9059		BIOMEDICINES	Biomedicines	MAR	2021	9	3			294		http://dx.doi.org/10.1021/acsbiomaterials.0c00364
10.3390/aerospace9120786	Compression and Deformation Behaviors of Hierarchical Circular-Cell Lattice Structure with Enhanced Mechanical Properties and Energy Absorption Capacity	Wang, MZ; Zhang, JC; Wang, WD	Wang, Mingzhi; Zhang, Junchao; Wang, Weidong	AEROSPACE			Article						lattice structures; configuration design; mechanical properties; structural hierarchy; energy absorption capacity	METAMATERIALS; PANEL	MDPI	BASEL	ST ALBAN-ANLAGE 66, CH-4052 BASEL, SWITZERLAND		2226-4310		AEROSPACE-BASEL	Aerospace	DEC	2022	9	12			786		http://dx.doi.org/10.1021/acsbiomaterials.9b01252
10.3389/fmats.2021.748687	Hierarchical Structure Fabrication of IPMC Strain Sensor With High Sensitivity	Chang, LF; Wang, DP; Hu, JJ; Li, Y; Wang, YJ; Hu, Y	Chang, Longfei; Wang, Dongping; Hu, Jiajia; Li, Yan; Wang, Yanjie; Hu, Ying	FRONTIERS IN MATERIALS			Article						ionic polymer-metal composite; biological template; ionic sensor; wearable sensing; roughness identification	FLEXIBLE PRESSURE; POLYMER ACTUATOR	FRONTIERS MEDIA SA	LAUSANNE	AVENUE DU TRIBUNAL FEDERAL 34, LAUSANNE, CH-1015, SWITZERLAND	2296-8016			FRONT MATER	Front. Mater.	AUG 20	2021	8						http://dx.doi.org/10.1021/acsbiomaterials.8b01308
10.3389/fmats.2019.00174	Microstructure and Size Effects on the Mechanics of Two Dimensional High Aspect Ratio Nanoparticle Assemblies	Marchi, BC; Keten, S	Marchi, Benjamin C.; Keten, Sinan	FRONTIERS IN MATERIALS			Article						bioinspired nanocomposites; CNC film; coarse-grained molecular dynamics; size effect; staggered composites	NACRE-LIKE MATERIALS; INTERFACIAL MECHANICS; STAGGERED COMPOSITES; STRAIN LOCALIZATION; CELLULOSE NANOPAPER; ELASTIC PROPERTIES; LENGTH SCALES; NANOCOMPOSITES; STRENGTH; BEHAVIOR	FRONTIERS MEDIA SA	LAUSANNE	AVENUE DU TRIBUNAL FEDERAL 34, LAUSANNE, CH-1015, SWITZERLAND	2296-8016			FRONT MATER	Front. Mater.	JUL 19	2019	6				174		http://dx.doi.org/10.1021/acsbiomaterials.8b01000
10.3389/fmats.2015.00051	A hierarchical lattice spring model to simulate the mechanics of 2-D materials-based composites	Brely, L; Bosia, F; Pugno, NM	Brely, Lucas; Bosia, Federico; Pugno, Nicola M.	FRONTIERS IN MATERIALS			Article						hierarchical lattice spring model; numerical modeling; fracture mechanics; composite materials; hierarchy	BIOLOGICAL-MATERIALS; NATURAL MATERIALS; FRACTURE; STRENGTH; NANOCOMPOSITES; TOUGH	FRONTIERS MEDIA SA	LAUSANNE	AVENUE DU TRIBUNAL FEDERAL 34, LAUSANNE, CH-1015, SWITZERLAND	2296-8016			FRONT MATER	Front. Mater.		2015	2				51		http://dx.doi.org/10.1021/acsbiomaterials.6b00676
10.3389/fbioe.2022.918690	3D bioprinting of multi-layered segments of a vessel-like structure with ECM and novel derived bioink	Potere, F; Belgio, B; Croci, GA; Tabano, S; Petrini, P; Dubini, G; Boschetti, F; Mantero, S	Potere, Federica; Belgio, Beatrice; Croci, Giorgio Alberto; Tabano, Silvia; Petrini, Paola; Dubini, Gabriele; Boschetti, Federica; Mantero, Sara	FRONTIERS IN BIOENGINEERING AND BIOTECHNOLOGY			Article						tissue engineering; tubular constructs; decellularisation; bioink; 3D bioprinting	REGENERATIVE MEDICINE; STRATEGY; SOFT	FRONTIERS MEDIA SA	LAUSANNE	AVENUE DU TRIBUNAL FEDERAL 34, LAUSANNE, CH-1015, SWITZERLAND	2296-4185			FRONT BIOENG BIOTECH	Front. Bioeng. Biotechnol.	AUG 19	2022	10				918690		http://dx.doi.org/10.1021/acsnano.3c00516
10.3389/fbioe.2021.644595	Mimicking the Hierarchical Organization of Natural Collagen: Toward the Development of Ideal Scaffolding Material for Tissue Regeneration	Salvatore, L; Gallo, N; Natali, ML; Terzi, A; Sannino, A; Madaghiele, M	Salvatore, Luca; Gallo, Nunzia; Natali, Maria Lucia; Terzi, Alberta; Sannino, Alessandro; Madaghiele, Marta	FRONTIERS IN BIOENGINEERING AND BIOTECHNOLOGY			Review						type I collagen; hierarchical organization; tissue engineering; regenerative medicine; scaffold; collagen processing; fibrous assemblies	MESENCHYMAL STEM-CELLS; PEPSIN-SOLUBILIZED COLLAGEN; SCAR REVISION SURGERY; I COLLAGEN; CROSS-LINKING; MECHANICAL-PROPERTIES; EXTRACELLULAR-MATRIX; CORNEAL STROMA; PORE-SIZE; HYDROXYAPATITE SPONGE	FRONTIERS MEDIA SA	LAUSANNE	AVENUE DU TRIBUNAL FEDERAL 34, LAUSANNE, CH-1015, SWITZERLAND	2296-4185			FRONT BIOENG BIOTECH	Front. Bioeng. Biotechnol.	APR 27	2021	9				644595		http://dx.doi.org/10.1021/acsnano.2c08801
10.3389/fbioe.2020.616845	Functional Gradient Metallic Biomaterials: Techniques, Current Scenery, and Future Prospects in the Biomedical Field	Shi, HY; Zhou, P; Li, J; Liu, CZ; Wang, LQ	Shi, Hongyuan; Zhou, Peng; Li, Jie; Liu, Chaozong; Wang, Liqiang	FRONTIERS IN BIOENGINEERING AND BIOTECHNOLOGY			Review						implants; biomedicine; functional gradient material; additive manufacturing; graded structures		FRONTIERS MEDIA SA	LAUSANNE	AVENUE DU TRIBUNAL FEDERAL 34, LAUSANNE, CH-1015, SWITZERLAND	2296-4185			FRONT BIOENG BIOTECH	Front. Bioeng. Biotechnol.	JAN 18	2021	8				616845		http://dx.doi.org/10.1021/acsnano.0c09581
10.3389/fbioe.2020.00767	Biomimetic Hierarchically Arranged Nanofibrous Structures Resembling the Architecture and the Passive Mechanical Properties of Skeletal Muscles: A Step Forward Toward Artificial Muscle	Gotti, C; Sensini, A; Fornaia, G; Gualandi, C; Zucchelli, A; Focarete, ML	Gotti, Carlo; Sensini, Alberto; Fornaia, Gianmaria; Gualandi, Chiara; Zucchelli, Andrea; Focarete, Maria Letizia	FRONTIERS IN BIOENGINEERING AND BIOTECHNOLOGY			Article						electrospinning; hierarchical structures; artificial muscle; bioinspired structures; polyurethane; nanofibers; biomechanical modeling	ELECTROSPUN; ORIENTATION; BEHAVIOR; FIBERS; SCAFFOLDS; MEMBRANES; TISSUES; STRETCH; IMAGE; MATS	FRONTIERS MEDIA SA	LAUSANNE	AVENUE DU TRIBUNAL FEDERAL 34, LAUSANNE, CH-1015, SWITZERLAND	2296-4185			FRONT BIOENG BIOTECH	Front. Bioeng. Biotechnol.	JUL 16	2020	8				767		http://dx.doi.org/10.1021/acsnano.9b01095
10.3367/UFNe.2016.01.037677	Biological microstructures with high adhesion and friction. Numerical approach	Popov, VL; Filippov, AE; Gorb, SN	Popov, V. L.; Filippov, A. E.; Gorb, S. N.	PHYSICS-USPEKHI			Review						adhesion; friction; fibrous structures; gradient materials; bionics	HIERARCHICAL ATTACHMENT SYSTEM; MECHANICAL-PROPERTIES; SURFACE-ROUGHNESS; CONTACT MECHANICS; INSECT ATTACHMENT; TARSAL SETAE; GECKO; DESIGN; FORCE; ELASTICITY	TURPION LTD	BRISTOL	C/O TURPION LTD, IOP PUBLISHING, TEMPLE CIRCUS, TEMPLE WAY, BRISTOL BS1 6HG, ENGLAND	1063-7869	1468-4780		PHYS-USP+	Phys. Usp.		2016	59	9	829	845			http://dx.doi.org/10.1021/acsnano.7b07905
10.32604/jrm.2021.015924	Highly Efficient Adsorption of P-Xylene from Aqueous Solutions by Hierarchical Nanoporous Biochar Derived from Crab Shell	Chen, YN; Zhang, HL; Guo, J; Cai, L; Wang, YN; Yao, XX; Song, WD; Ji, LL	Chen, Yingna; Zhang, Hailong; Guo, Jian; Cai, Lu; Wang, Yaning; Yao, Xinxin; Song, Wendong; Ji, Lili	JOURNAL OF RENEWABLE MATERIALS			Article						Crab shell; porous biochar; p-xylene; adsorption; wastewater	MULTIWALL CARBON NANOTUBES; SURFACE MODIFICATION; ACTIVATED CARBONS; O-XYLENE; LOW-COST; REMOVAL; BENZENE; TOLUENE; BTEX; ETHYLBENZENE	TECH SCIENCE PRESS	HENDERSON	871 CORONADO CENTER DR, SUTE 200, HENDERSON, NV 89052 USA	2164-6325	2164-6341		J RENEW MATER	J. Renew. Mater.		2021	9	10	1741	1755			http://dx.doi.org/10.1021/acsnano.7b03287
10.32604/biocell.2022.021150	A nanostructured look of collagen apatite porosity into human mineralized collagen fibril	Bini, F; Pica, A; Marinozzi, A; Marinozzi, F	Bini, Fabiano; Pica, Andrada; Marinozzi, Andrea; Marinozzi, Franco	BIOCELL			Article						Key words; Bone nanostructure; Diffusivity; Biomimicking; Bioscaffolds; Tissue engineering	BONE; TISSUE; FLUID; WATER	TECH SCIENCE PRESS	HENDERSON	871 CORONADO CENTER DR, SUTE 200, HENDERSON, NV 89052 USA	0327-9545	1667-5746		BIOCELL	Biocell		2022	46	10	2225	2229			http://dx.doi.org/10.1021/acsnano.6b08008
10.2976/1.3267779	How protein materials balance strength, robustness, and adaptability	Buehler, MJ; Yung, YC	Buehler, Markus J.; Yung, Yu Ching	HFSP JOURNAL			Article							FRACTURE-MECHANICS; ALPHA-HELIX; NUCLEAR LAMINA; SPIDER SILK; BETA-SHEET; ENERGY; DEFORMATION; ELASTICITY; ADHESION; NETWORK	HFSP PUBLISHING	STRASBOURG	12 QUAI ST JEAN, STRASBOURG, 67000, FRANCE	1955-2068	1955-205X		HFSP J	HFSP J.	FEB	2010	4	1	26	40			http://dx.doi.org/10.1021/acsnano.6b06463
10.2495/DN080121	Modelling the micro- and macro-structure efficiencies of a compliant petiole beam	Pasini, D	Pasini, D.	DESIGN AND NATURE IV: COMPARING DESIGN IN NATURE WITH SCIENCE AND ENGINEERING	WIT Transactions on Ecology and the Environment		Proceedings Paper	4th International Conference on Comparing Design in Nature with Science and Engineering	2006	New Forest, ENGLAND	Wessex Inst Technol,WIT Transat Ecol & Environm		microstructure; structural hierarchy; shape; twist to bend ratio	STRUCTURAL HIERARCHY; BIOLOGICAL BEAMS; STIFFNESS; SELECTION; SHAPE	WIT PRESS	SOUTHAMPTON	ASHURST LODGE, SOUTHAMPTON SO40 7AA, ASHURST, ENGLAND	1743-3541		978-1-84564-120-7	WIT TRANS ECOL ENVIR	WIT Trans. Ecol. Environ.		2008	114		107	117			http://dx.doi.org/10.1021/acsnano.6b01752
10.2147/IJN.S238280	The Implication of Spatial Statistics in Human Mesenchymal Stem Cell Response to Nanotubular Architectures	Steeves, AJ; Ho, W; Munisso, MC; Lomboni, DJ; Larranaga, E; Melon, S; Martinez, E; Spinello, D; Variola, F	Steeves, Alexander J.; Ho, William; Munisso, Maria Chiara; Lomboni, David J.; Larranaga, Enara; Melon, Sidney; Martinez, Elena; Spinello, Davide; Variola, Fabio	INTERNATIONAL JOURNAL OF NANOMEDICINE			Article						nanotubes; nanotopography; spatial statistics; stem cells; bone quality	FOCAL ADHESION SIZE; OSTEOGENIC DIFFERENTIATION; TIO2 NANOTUBES; SURFACE-TOPOGRAPHY; NANOSCALE; BONE; RAMAN; NANOTOPOGRAPHY; SPECTROSCOPY; MORPHOLOGY	DOVE MEDICAL PRESS LTD	ALBANY	PO BOX 300-008, ALBANY, AUCKLAND 0752, NEW ZEALAND	1178-2013			INT J NANOMED	Int. J. Nanomed.		2020	15		2151	2169			http://dx.doi.org/10.1021/acsnano.5b05120
10.2109/jcersj2.22089	Bioceramics x soft material as a simple model to mimic functions in bones	Nonoyama, T	Nonoyama, Takayuki	JOURNAL OF THE CERAMIC SOCIETY OF JAPAN			Review						Mineralization; Hydroxyapatite; Hydrogel; Sacrificial bond	DOUBLE-NETWORK HYDROGELS; HYDROXYAPATITE; COLLAGEN; GROWTH	CERAMIC SOC JAPAN-NIPPON SERAMIKKUSU KYOKAI	TOKYO	22-17, HYAKUNIN-CHO 2-CHOME, SHINJUKU-KU, TOKYO, 169-0073, JAPAN	1882-0743	1348-6535		J CERAM SOC JPN	J. Ceram. Soc. Jpn.	OCT	2022	130	10	817	824			http://dx.doi.org/10.1021/acsnano.5b04914
10.1680/jgrma.20.00079	Controlled shape memory effects of magnetic polymer nanocomposites by induction heating	Frost, BA; Carlton, H; Martinez, R; Lovett, E; Huitink, D; Foster, EJ	Frost, Brody A.; Carlton, Hayden; Martinez, Ricardo; Lovett, Erica; Huitink, David; Foster, E. Johan	GREEN MATERIALS			Article						biointerface; magnetic materials; smart materials	CELLULOSE NANOCRYSTALS; HIERARCHICAL STRUCTURE; MECHANICAL-PROPERTIES; BIOLOGICAL TISSUES; ALGINATE HYDROGELS; CROSS-LINKING; CELL-GROWTH; BEHAVIOR; NANOPARTICLES; COMPOSITES	ICE PUBLISHING	WESTMINISTER	INST CIVIL ENGINEERS, 1 GREAT GEORGE ST, WESTMINISTER SW 1P 3AA, ENGLAND	2049-1220	2049-1239		GREEN MATER	Green Mater.	DEC	2021	9	4	167	181	2000079		http://dx.doi.org/10.1021/acsnano.5b05074
10.1680/jbibn.16.00040	Failure retardation in body armor	Torres, FG; Lama, D	Torres, Fernando G.; Lama, Diego	BIOINSPIRED BIOMIMETIC AND NANOBIOMATERIALS			Article						composite materials; mechanical properties; natural materials	DYNAMIC-MECHANICAL RESPONSE; ARAPAIMA-GIGAS SCALES; BIOLOGICAL-MATERIALS; FISH SCALES; PORCUPINE QUILLS; LAMINATE STRUCTURE; STRUCTURAL DESIGN; CELLULAR SOLIDS; STROMBUS-GIGAS; ACTIN NETWORKS	ICE PUBLISHING	WESTMINISTER	INST CIVIL ENGINEERS, 1 GREAT GEORGE ST, WESTMINISTER SW 1P 3AA, ENGLAND	2045-9858	2045-9866		BIOINSPIR BIOMIM NAN	Bioinspired Biomim. Nanobiomat.	MAR	2017	6	1	37	50			http://dx.doi.org/10.1021/nn501153u
10.1615/IntJMultCompEng.v7.i3.70	Atomistically Informed Mesoscale Model of Alpha-Helical Protein Domains	Bertaud, J; Qin, Z; Buehler, MJ	Bertaud, Jeremie; Qin, Zhao; Buehler, Markus J.	INTERNATIONAL JOURNAL FOR MULTISCALE COMPUTATIONAL ENGINEERING			Article						hierarchical material; nanomechanics; materiomics; biological protein materials; fracture; deformation; experiment; simulation; multiscale modeling	SPONTANEOUS FIBRIL FORMATION; ENERGY; DYNAMICS; MOLECULE	BEGELL HOUSE INC	DANBURY	50 NORTH ST, DANBURY, CT 06810 USA	1543-1649	1940-4352		INT J MULTISCALE COM	Int. J. Multiscale Comput. Eng.		2009	7	3	237	250			http://dx.doi.org/10.1021/nn401360u
10.1557/s43577-021-00184-3	The shell microstructure of the pteropod Creseis acicula is composed of nested arrays of S-shaped aragonite fibers: A unique biological material	Sibony-Nevo, O; Rechav, K; Farstey, V; Shimoni, E; Varsano, N; Addadi, L; Weiner, S	Sibony-Nevo, Odelia; Rechav, Katya; Farstey, Viviana; Shimoni, Eyal; Varsano, Neta; Addadi, Lia; Weiner, Steve	MRS BULLETIN			Article						Focused ion beam (FIB); Hierarchical structure; X-ray diffraction (XRD); 3D packaging; Pteropods; Biogenic aragonite	HELICES	SPRINGER HEIDELBERG	HEIDELBERG	TIERGARTENSTRASSE 17, D-69121 HEIDELBERG, GERMANY	0883-7694	1938-1425		MRS BULL	MRS Bull.	JAN	2022	47	1	18	28			http://dx.doi.org/10.1021/acssuschemeng.2c07470
10.1557/mrs2010.655	Biomimetics and Biotemplating of Natural Materials	Paris, O; Burgert, I; Fratzl, P	Paris, Oskar; Burgert, Ingo; Fratzl, Peter	MRS BULLETIN			Article							PRECISION REPLICATION; BIOLOGICAL STRUCTURES; CRYSTAL ORIENTATION; GELATINOUS FIBERS; VENUS-FLYTRAP; TENSION WOOD; PINE-CONES; SYSTEMS; CERAMICS; GENERATION	CAMBRIDGE UNIV PRESS	NEW YORK	32 AVENUE OF THE AMERICAS, NEW YORK, NY 10013-2473 USA	0883-7694	1938-1425		MRS BULL	MRS Bull.	MAR	2010	35	3	219	225			http://dx.doi.org/10.1021/acssuschemeng.8b01827
10.1557/mrs2010.635	Templating Approaches Using Natural Cellular Plant Tissue	Greil, P	Greil, Peter	MRS BULLETIN			Article							SILICON-CARBIDE; CERAMIC-COMPOSITES; SIC-CERAMICS; WOOD; MICROSTRUCTURE; CARBONIZATION; INFILTRATION	CAMBRIDGE UNIV PRESS	NEW YORK	32 AVENUE OF THE AMERICAS, NEW YORK, NY 10013-2473 USA	0883-7694	1938-1425		MRS BULL	MRS Bull.	FEB	2010	35	2	145	149			http://dx.doi.org/10.1021/acssuschemeng.8b00815
10.1557/mrs.2016.168	Solving conflicting functional requirements by hierarchical structuring-Examples from biological materials	Weinkamer, R; Fratzl, P	Weinkamer, Richard; Fratzl, Peter	MRS BULLETIN			Article							MECHANICAL-PROPERTIES; MATERIALS SCIENCE; PAVO-CRISTATUS; FRACTURE; LESSONS; IRIDESCENCE; COLORATION; PRINCIPLES; STRATEGIES; RESISTANCE	SPRINGER HEIDELBERG	HEIDELBERG	TIERGARTENSTRASSE 17, D-69121 HEIDELBERG, GERMANY	0883-7694	1938-1425		MRS BULL	MRS Bull.	SEP	2016	41	9	667	671			http://dx.doi.org/10.1016/j.actbio.2022.02.024
10.1557/mrs.2016.137	Correlative multiscale tomography of biological materials	Bradley, RS; Withers, PJ	Bradley, Robert S.; Withers, Philip J.	MRS BULLETIN			Article							RAY COMPUTED-TOMOGRAPHY; GOLD NANOPARTICLES; CONTRAST AGENTS; MICROSCOPY; FLUORESCENCE; DISTRIBUTIONS; CHROMOSOMES; FATIGUE	CAMBRIDGE UNIV PRESS	NEW YORK	32 AVENUE OF THE AMERICAS, NEW YORK, NY 10013-2473 USA	0883-7694	1938-1425		MRS BULL	MRS Bull.	JUL	2016	41	7	549	554			http://dx.doi.org/10.1016/j.actbio.2021.04.011
10.1557/mrs.2015.70	Mechanics of organic-inorganic biointerfaces-Implications for strength and creep properties	Qu, T; Verma, D; Shahidi, M; Pichler, B; Hellmich, C; Tomar, V	Qu, Tao; Verma, Devendra; Shahidi, Mehran; Pichler, Bernhard; Hellmich, Christian; Tomar, Vikas	MRS BULLETIN			Article							MOLECULAR-DYNAMICS; BIOLOGICAL-MATERIALS; ELECTRON-MICROSCOPY; HARD BIOMATERIALS; MINERAL CRYSTALS; BONE; COLLAGEN; HYDROXYAPATITE; BEHAVIOR; MICROMECHANICS	CAMBRIDGE UNIV PRESS	NEW YORK	32 AVENUE OF THE AMERICAS, NEW YORK, NY 10013-2473 USA	0883-7694	1938-1425		MRS BULL	MRS Bull.	APR	2015	40	4	349	358			http://dx.doi.org/10.1016/j.actbio.2021.04.012
10.1557/mrs.2015.67	Interfacial mechanics of cellulose nanocrystals	Sinko, R; Qin, X; Keten, S	Sinko, Robert; Qin, Xin; Keten, Sinan	MRS BULLETIN			Article							POLYMER NANOCOMPOSITES; CRYSTALLINE CELLULOSE; BACTERIAL CELLULOSE; I-BETA; MOLECULAR-DYNAMICS; ELASTIC PROPERTIES; GLASS-TRANSITION; X-RAY; SUBSTRATE; BIONANOCOMPOSITES	CAMBRIDGE UNIV PRESS	NEW YORK	32 AVENUE OF THE AMERICAS, NEW YORK, NY 10013-2473 USA	0883-7694	1938-1425		MRS BULL	MRS Bull.	APR	2015	40	4	340	348			http://dx.doi.org/10.1016/j.actbio.2021.02.018
10.1557/mrs.2015.100	Unraveling the internal microstructure of biogenic and bioinspired calcite single crystals	Schenk, AS; Kim, YY	Schenk, Anna S.; Kim, Yi-Yeoun	MRS BULLETIN			Article							SEA-URCHIN SPINE; NONCLASSICAL CRYSTALLIZATION; MECHANICAL-PROPERTIES; SHELL; CARBONATE; GROWTH; MORPHOLOGY; BIOMINERALIZATION; MATRIX; NANOSTRUCTURE	CAMBRIDGE UNIV PRESS	NEW YORK	32 AVENUE OF THE AMERICAS, NEW YORK, NY 10013-2473 USA	0883-7694	1938-1425		MRS BULL	MRS Bull.	JUN	2015	40	6	499	508			http://dx.doi.org/10.1016/j.actbio.2020.12.003
10.1557/mrs.2014.197	In pursuit of damage tolerance in engineering and biological materials	Ritchie, RO	Ritchie, Robert O.	MRS BULLETIN			Article							HUMAN CORTICAL BONE; CERAMIC-MATRIX COMPOSITES; AGE-RELATED-CHANGES; OSTEOGENESIS-IMPERFECTA; HIERARCHICAL STRUCTURE; MECHANICAL-PROPERTIES; MOUSE BONE; TOUGHNESS; STRENGTH; FAILURE	CAMBRIDGE UNIV PRESS	NEW YORK	32 AVENUE OF THE AMERICAS, NEW YORK, NY 10013-2473 USA	0883-7694	1938-1425		MRS BULL	MRS Bull.	OCT	2014	39	10	880	890			http://dx.doi.org/10.1016/j.actbio.2019.06.036
10.1557/jmr.2014.267	Mechanics of trichocyte alpha-keratin fibers: Experiment, theory, and simulation	Chou, CC; Lepore, E; Antonaci, P; Pugno, N; Buehler, MJ	Chou, Chia-Ching; Lepore, Emiliano; Antonaci, Paola; Pugno, Nicola; Buehler, Markus J.	JOURNAL OF MATERIALS RESEARCH			Article							X-RAY; TENSILE DEFORMATION; HUMAN HAIR; NANOMECHANICS; MODEL; WOOL; TRANSITION; COLLAGEN; DESIGN	CAMBRIDGE UNIV PRESS	NEW YORK	32 AVENUE OF THE AMERICAS, NEW YORK, NY 10013-2473 USA	0884-2914	2044-5326		J MATER RES	J. Mater. Res.	JAN 14	2015	30	1	26	35			http://dx.doi.org/10.1016/j.actbio.2018.09.008
10.1557/jmr.2014.175	Tunability and enhancement of mechanical behavior with additively manufactured bio-inspired hierarchical suture interfaces	Lin, E; Li, YN; Weaver, JC; Ortiz, C; Boyce, MC	Lin, Erica; Li, Yaning; Weaver, James C.; Ortiz, Christine; Boyce, Mary C.	JOURNAL OF MATERIALS RESEARCH			Article							CRANIAL SUTURES; BIOLOGICAL-MATERIALS; COMPLEXITY; COMPOSITES; STRAIN; BONES; SHELL; MODEL	CAMBRIDGE UNIV PRESS	NEW YORK	32 AVENUE OF THE AMERICAS, NEW YORK, NY 10013-2473 USA	0884-2914	2044-5326		J MATER RES	J. Mater. Res.	SEP 14	2014	29	17	1867	1875			http://dx.doi.org/10.1016/j.actbio.2018.07.010
10.1557/jmr.2011.322	Size effects in indentation of hydrated biological tissues	Oyen, ML; Shean, TAV; Strange, DGT; Galli, M	Oyen, Michelle L.; Shean, Tamaryn A. V.; Strange, Daniel G. T.; Galli, Matteo	JOURNAL OF MATERIALS RESEARCH			Article							MECHANICAL-PROPERTIES; ARTICULAR-CARTILAGE; POROELASTIC PARAMETERS; ELASTIC PROPERTIES; BONE; NANOINDENTATION; PERMEABILITY	SPRINGER HEIDELBERG	HEIDELBERG	TIERGARTENSTRASSE 17, D-69121 HEIDELBERG, GERMANY	0884-2914	2044-5326		J MATER RES	J. Mater. Res.	JAN	2012	27	1	245	255			http://dx.doi.org/10.1016/j.actbio.2018.02.003
10.1557/JMR.2009.0443	Anisotropic design of a multilayered biological exoskeleton	Wang, LF; Song, JH; Ortiz, C; Boyce, MC	Wang, Lifeng; Song, Juha; Ortiz, Christine; Boyce, Mary C.	JOURNAL OF MATERIALS RESEARCH			Article							MECHANICAL-PROPERTIES; HUMAN-ENAMEL; HYDROXYAPATITE; SHELL; MICROMECHANICS; MORPHOLOGY; CARTILAGE; COLLAGEN; MODULUS; STRESS	CAMBRIDGE UNIV PRESS	NEW YORK	32 AVENUE OF THE AMERICAS, NEW YORK, NY 10013-2473 USA	0884-2914	2044-5326		J MATER RES	J. Mater. Res.	DEC	2009	24	12	3477	3494			http://dx.doi.org/10.1016/j.actbio.2017.09.012
10.1557/JMR.2006.0256	Biomimetic structures for mechanical applications by interfering laser beams: More than solely holographic gratings	Daniel, C	Daniel, Claus	JOURNAL OF MATERIALS RESEARCH			Article							NI/AL MULTI-FILM; THIN-FILMS; BONE; BEHAVIOR; CRYSTALLIZATION; MICROSTRUCTURE; NANOPARTICLES; IRRADIATION; METALLURGY; RESOLUTION	CAMBRIDGE UNIV PRESS	NEW YORK	32 AVENUE OF THE AMERICAS, NEW YORK, NY 10013-2473 USA	0884-2914	2044-5326		J MATER RES	J. Mater. Res.	AUG	2006	21	8	2098	2105			http://dx.doi.org/10.1016/j.actbio.2016.12.031
10.1557/JMR.2006.0029	Elephant ivory: A low thermal conductivity, high strength nanocomposite	Jakubinek, MB; Samarasekera, CJ; White, MA	Jakubinek, MB; Samarasekera, CJ; White, MA	JOURNAL OF MATERIALS RESEARCH			Article							HIERARCHICAL STRUCTURE; MECHANICAL-PROPERTIES; TENSILE-STRENGTH; FRACTURE; DEFORMATION; COMPOSITE; BEHAVIOR; COLLAGEN; MODULUS; SCIENCE	CAMBRIDGE UNIV PRESS	NEW YORK	32 AVENUE OF THE AMERICAS, NEW YORK, NY 10013-2473 USA	0884-2914	2044-5326		J MATER RES	J. Mater. Res.	JAN	2006	21	1	287	292			http://dx.doi.org/10.1016/j.actbio.2016.08.001
10.14311/APP.2020.27.0022	ROLE OF FLUID ON THE CONTACT DEFORMATION RESPONSE OF BIOLOGICAL TISSUE	Swain, MV	Swain, Michael, V	PROCEEDINGS OF THE 14TH INTERNATIONAL CONFERENCE ON LOCAL MECHANICAL PROPERTIES - LMP 2019, VOL 27	Acta Polytechnica CTU Proceedings		Proceedings Paper	14th International Conference on Local Mechanical Properties (LMP)	NOV 06-08, 2019	Czech Inst Informat Robot & Cybernet, Prague, CZECH REPUBLIC	Czech Tech Univ Prague, Fac Civil Engn,Anton Paar,Zeiss,MTM Merici Technika Morava,Edlin,Anamet,Metalco Testing,Optixs,Zwick Roell,Struers,Specion,Labtech	Czech Inst Informat Robot & Cybernet	Biological tissues; fluid; indentation	MECHANICAL-PROPERTIES; ARTICULAR-CARTILAGE; NANO-INDENTATION; ELASTIC-MODULUS; HUMAN ENAMEL; NANOINDENTATION; BIOMATERIALS; PARAMETERS; HYDRATION; BEHAVIOR	CZECH TECHNICAL UNIV PRAGUE	PRAGUE 6	ZIKOVA 4, PRAGUE 6 166 35, CZECH REPUBLIC	2336-5382		978-80-01-06735-2	ACTA POLYTECH CTU PR			2020	27		22	31			http://dx.doi.org/10.1016/j.actbio.2016.05.022
10.1371/journal.pone.0204309	Multidimensional mechanics: Performance mapping of natural biological systems using permutated radar charts	Porter, MM; Niksiar, P	Porter, Michael M.; Niksiar, Pooya	PLOS ONE			Article							DARWINS FINCHES; ECOSYSTEM MULTIFUNCTIONALITY; HIERARCHICAL STRUCTURE; CORTICAL BONE; DESIGN; TENDON; VISUALIZATION; BIODIVERSITY; ADAPTATION; TOUGHNESS	PUBLIC LIBRARY SCIENCE	SAN FRANCISCO	1160 BATTERY STREET, STE 100, SAN FRANCISCO, CA 94111 USA	1932-6203			PLOS ONE	PLoS One	SEP 28	2018	13	9			e0204309		http://dx.doi.org/10.1016/j.actbio.2016.05.028
10.1371/journal.pone.0102913	Structure-Function Relationships in Macadamia integrifolia Seed Coats - Fundamentals of the Hierarchical Microstructure	Schuler, P; Speck, T; Buhrig-Polaczek, A; Fleck, C	Schueler, Paul; Speck, Thomas; Buehrig-Polaczek, Andreas; Fleck, Claudia	PLOS ONE			Article							MECHANICAL-BEHAVIOR; NUT; SHELL; MICROSCOPY; NUTSHELL; ORCHARDS; FEATURES	PUBLIC LIBRARY SCIENCE	SAN FRANCISCO	1160 BATTERY STREET, STE 100, SAN FRANCISCO, CA 94111 USA	1932-6203			PLOS ONE	PLoS One	AUG 7	2014	9	8			e102913		http://dx.doi.org/10.1016/j.actbio.2015.12.006
10.1371/journal.pone.0093079	The Egg of Columbus for Making the World's Toughest Fibres	Pugno, NM	Pugno, Nicola M.	PLOS ONE			Article							CARBON-NANOTUBE FIBERS; COMPOSITE FIBERS; GRAPHENE OXIDE; SINGLE; KNOTS; TRANSPARENT; PROTEINS; YARNS	PUBLIC LIBRARY SCIENCE	SAN FRANCISCO	1160 BATTERY STREET, STE 100, SAN FRANCISCO, CA 94111 USA	1932-6203			PLOS ONE	PLoS One	APR 2	2014	9	4			e93079		http://dx.doi.org/10.1016/j.actbio.2015.11.040
10.1371/journal.pone.0058043	Microfibril Orientation Dominates the Microelastic Properties of Human Bone Tissue at the Lamellar Length Scale	Granke, M; Gourrier, A; Rupin, F; Raum, K; Peyrin, F; Burghammer, M; Saied, A; Laugier, P	Granke, Mathilde; Gourrier, Aurelien; Rupin, Fabienne; Raum, Kay; Peyrin, Francoise; Burghammer, Manfred; Saied, Amena; Laugier, Pascal	PLOS ONE			Article							MINERALIZATION DENSITY DISTRIBUTION; SCANNING ACOUSTIC MICROSCOPY; RAY-SCATTERING ANALYSIS; CORTICAL BONE; ELASTIC PROPERTIES; HIERARCHICAL STRUCTURE; MECHANICAL-PROPERTIES; COLLAGEN; NANOINDENTATION; ANISOTROPY	PUBLIC LIBRARY SCIENCE	SAN FRANCISCO	1160 BATTERY STREET, STE 100, SAN FRANCISCO, CA 94111 USA	1932-6203			PLOS ONE	PLoS One	MAR 5	2013	8	3			e58043		http://dx.doi.org/10.1016/j.actbio.2015.01.035
10.1371/journal.pone.0023911	Category Theoretic Analysis of Hierarchical Protein Materials and Social Networks	Spivak, DI; Giesa, T; Wood, E; Buehler, MJ	Spivak, David I.; Giesa, Tristan; Wood, Elizabeth; Buehler, Markus J.	PLOS ONE			Article							PREDICTION; MECHANICS; EVOLUTION; LANGUAGE; FRACTURE; BIOLOGY	PUBLIC LIBRARY SCIENCE	SAN FRANCISCO	1160 BATTERY STREET, STE 100, SAN FRANCISCO, CA 94111 USA	1932-6203			PLOS ONE	PLoS One	SEP 8	2011	6	9			e23911		http://dx.doi.org/10.1016/j.actbio.2014.06.017
10.1371/journal.pone.0016489	Single Honeybee Silk Protein Mimics Properties of Multi-Protein Silk	Sutherland, TD; Church, JS; Hu, XA; Huson, MG; Kaplan, DL; Weisman, S	Sutherland, Tara D.; Church, Jeffrey S.; Hu, Xiao; Huson, Mickey G.; Kaplan, David L.; Weisman, Sarah	PLOS ONE			Article							SODIUM DODECYL-SULFATE; SIMILLIMA-XANTHOPTERA CAMERON; ALPHA-KERATIN FIBERS; COILED-COIL; STRUCTURAL-CHARACTERIZATION; FIBROUS PROTEINS; SPECTROSCOPY; BETA; TRANSITION; COMPLEXES	PUBLIC LIBRARY SCIENCE	SAN FRANCISCO	185 BERRY ST, STE 1300, SAN FRANCISCO, CA 94107 USA	1932-6203			PLOS ONE	PLoS One	FEB 2	2011	6	2			e16489		http://dx.doi.org/10.1016/j.actbio.2014.06.012
10.1371/journal.pone.0007294	Hierarchical Structure Controls Nanomechanical Properties of Vimentin Intermediate Filaments	Qin, Z; Kreplak, L; Buehler, MJ	Qin, Zhao; Kreplak, Laurent; Buehler, Markus J.	PLOS ONE			Article								PUBLIC LIBRARY SCIENCE	SAN FRANCISCO	1160 BATTERY STREET, STE 100, SAN FRANCISCO, CA 94111 USA	1932-6203			PLOS ONE	PLoS One	OCT 6	2009	4	10			e7294		http://dx.doi.org/10.1016/j.actbio.2013.04.052
10.12989/amr.2018.7.3.185	Mechanical properties of top neck mollusks shell nano composite in different environmental conditions	Masir, AN; Darvizeh, A; Zajkani, A	Masir, Amin Nouroozi; Darvizeh, Abolfazl; Zajkani, Asghar	ADVANCES IN MATERIALS RESEARCH-AN INTERNATIONAL JOURNAL			Article						nano indentation; top neck mollusks shell; mechanical properties; elastic modulus; hardness	DESIGN	TECHNO-PRESS	DAEJEON	PO BOX 33, YUSEONG, DAEJEON 305-600, SOUTH KOREA	2234-0912	2234-179X		ADV MATER RES-KR	Adv. Mater. Res.	SEP	2018	7	3	185	194			http://dx.doi.org/10.1016/j.actbio.2013.04.033
10.1243/09544119JEIM836	Bioactive glass scaffolds for bone regeneration and their hierarchical characterisation	Jones, JR; Lin, S; Yue, S; Lee, PD; Hanna, JV; Smith, ME; Newport, RJ	Jones, J. R.; Lin, S.; Yue, S.; Lee, P. D.; Hanna, J. V.; Smith, M. E.; Newport, R. J.	PROCEEDINGS OF THE INSTITUTION OF MECHANICAL ENGINEERS PART H-JOURNAL OF ENGINEERING IN MEDICINE			Article						bioactive glass; scaffolds; tissue engineering; bone regeneration; NMR; XRD; nanostructure; image analysis; X-ray microtomography	SOL-GEL GLASS; CALCIUM SILICATE-GLASSES; X-RAY-DIFFRACTION; IN-VITRO; HUMAN OSTEOBLASTS; DISSOLUTION PRODUCTS; FOAM SCAFFOLDS; IONIC PRODUCTS; HYDROXYAPATITE; BIOGLASS	PROFESSIONAL ENGINEERING PUBLISHING LTD	WESTMINISTER	1 BIRDCAGE WALK, WESTMINISTER SW1H 9JJ, ENGLAND	0954-4119			P I MECH ENG H	Proc. Inst. Mech. Eng. Part H-J. Eng. Med.		2010	224	H12	1373	1387			http://dx.doi.org/10.1016/j.actbio.2012.12.023
10.1243/03093247JSA533	Amino acid sequence dependence of nanoscale deformation mechanisms in alpha-helical protein filaments	Bertaud, J; Qin, Z; Buehler, MJ	Bertaud, J.; Qin, Z.; Buehler, M. J.	JOURNAL OF STRAIN ANALYSIS FOR ENGINEERING DESIGN			Article						hierarchical material; nanomechanics; materiomics; biological protein materials; fracture; deformation; experiment; simulation; multiscale modelling; shear; interprotein sliding	MOLECULAR-DYNAMICS SIMULATIONS; SPONTANEOUS FIBRIL FORMATION; MODEL; NANOMECHANICS; ELASTICITY	SAGE PUBLICATIONS LTD	LONDON	1 OLIVERS YARD, 55 CITY ROAD, LONDON EC1Y 1SP, ENGLAND	0309-3247	2041-3130		J STRAIN ANAL ENG	J. Strain Anal. Eng. Des.	OCT	2009	44	7	517	531			http://dx.doi.org/10.1016/j.actbio.2012.11.005
10.1209/0295-5075/111/56007	Mechanical properties of the hierarchical honeycombs with stochastic Voronoi sub-structures	Du, YH; Pugno, N; Gong, BM; Wang, DP; Sun, YT; Ding, Q	Du, Yinghong; Pugno, Nicola; Gong, Baoming; Wang, Dongpo; Sun, Yongtao; Ding, Qian	EPL			Article							INPLANE ELASTIC PROPERTIES; SANDWICH STRUCTURES; DESIGN; LOAD; STIFFNESS; PANELS	IOP PUBLISHING LTD	BRISTOL	TEMPLE CIRCUS, TEMPLE WAY, BRISTOL BS1 6BE, ENGLAND	0295-5075	1286-4854		EPL-EUROPHYS LETT	EPL	SEP	2015	111	5			56007		http://dx.doi.org/10.1016/j.actbio.2012.06.014
10.1205/cherd06196	Design and development of three-dimensional scaffolds for tissue engineering	Liu, C; Xia, Z; Czernuszka, JT	Liu, C.; Xia, Z.; Czernuszka, J. T.	CHEMICAL ENGINEERING RESEARCH & DESIGN			Review						scaffold; tissue engineering; solid freeform fabrication; collagen	COMPUTER-AIDED-DESIGN; FREE-FORM FABRICATION; IN-VITRO DEGRADATION; POROUS SCAFFOLDS; MECHANICAL-PROPERTIES; HYDROXYAPATITE SCAFFOLDS; FREEFORM FABRICATION; POLYMERIC SCAFFOLDS; COLLAGEN SCAFFOLDS; VIVO DEGRADATION	ELSEVIER SCIENCE BV	AMSTERDAM	PO BOX 211, 1000 AE AMSTERDAM, NETHERLANDS	0263-8762	1744-3563		CHEM ENG RES DES	Chem. Eng. Res. Des.	JUL	2007	85	A7	1051	1064			http://dx.doi.org/10.1016/j.actbio.2011.11.013
10.1186/s40824-022-00253-x	Natural bone-mimicking nanopore-incorporated hydroxyapatite scaffolds for enhanced bone tissue regeneration	Kim, C; Lee, JW; Heo, JH; Park, C; Kim, DH; Yi, GS; Kang, HC; Jung, HS; Shin, H; Lee, JH	Kim, Chansong; Lee, Jin Woong; Heo, Jun Hyuk; Park, Cheolhyun; Kim, Dai-Hwan; Yi, Gyu Sung; Kang, Ho Chang; Jung, Hyun Suk; Shin, Hyunjung; Lee, Jung Heon	BIOMATERIALS RESEARCH			Article						Natural bone-mimicking; Nanopore; Hydroxyapatite; Scaffold; Bone graft material	BETA-TRICALCIUM PHOSPHATE; 3-DIMENSIONAL GRAPHENE FOAMS; OSTEOGENIC DIFFERENTIATION; MECHANICAL STRENGTH; SIZE; BIOMATERIALS; SURFACE; MINERALIZATION; OSTEOINDUCTION; NANOPARTICLES	SPRINGERNATURE	LONDON	CAMPUS, 4 CRINAN ST, LONDON, N1 9XW, ENGLAND	1226-4601	2055-7124		BIOMATER RES	Biomater. Res.	FEB 25	2022	26	1			7		http://dx.doi.org/10.1016/j.actbio.2010.07.015
10.1186/s12938-019-0741-3	Study on the biomechanical responses of the loaded bone in macroscale and mesoscale by multiscale poroelastic FE analysis	Yu, WL; Wu, XG; Cen, HP; Guo, Y; Li, CX; Wang, YQ; Qin, YX; Chen, WY	Yu, WeiLun; Wu, XiaoGang; Cen, HaiPeng; Guo, Yuan; Li, ChaoXin; Wang, YanQin; Qin, YiXian; Chen, Weiyi	BIOMEDICAL ENGINEERING ONLINE			Article						Mechanotransduction; Multiscale; Finite element model; Poroelastic; Biomechanical responses	MECHANICAL-PROPERTIES; CORTICAL BONE; PERIOSTEUM; MICROSTRUCTURE; PERMEABILITY; ELASTICITY; BEHAVIORS; TRANSPORT; FRACTURE; OSTEON	BMC	LONDON	CAMPUS, 4 CRINAN ST, LONDON N1 9XW, ENGLAND		1475-925X		BIOMED ENG ONLINE	Biomed. Eng. Online	DEC 23	2019	18	1			122		http://dx.doi.org/10.1016/j.actbio.2007.04.006
10.1186/2046-1682-5-19	Hierarchical super-structure identified by polarized light microscopy, electron microscopy and nanoindentation: Implications for the limits of biological control over the growth mode of abalone sea shells	Schneider, AS; Heiland, B; Peter, NJ; Guth, C; Arzt, E; Weiss, IM	Schneider, Andreas S.; Heiland, Birgit; Peter, Nicolas J.; Guth, Christina; Arzt, Eduard; Weiss, Ingrid M.	BMC BIOPHYSICS			Article							MECHANICAL-PROPERTIES; ORGANIC MATRIX; NACRE; CALCITE; BIOMINERALIZATION; DIFFRACTION; MODULUS; LESSONS; LAYERS	BMC	LONDON	CAMPUS, 4 CRINAN ST, LONDON N1 9XW, ENGLAND		2046-1682		BMC BIOPHYS	BMC Biophys.	SEP 12	2012	5				19		http://dx.doi.org/10.1016/j.actamat.2013.01.018
10.1179/1743676114Y.0000000213	Novel fabrication of hierarchically porous hydroxyapatite scaffolds with refined porosity and suitable strength	Chen, ZC; Zhang, XL; Zhou, K; Cai, H; Liu, CQ	Chen, Z. C.; Zhang, X. L.; Zhou, K.; Cai, H.; Liu, C. Q.	ADVANCES IN APPLIED CERAMICS			Article						Hydroxyapatite scaffold; Hierarchical structure; Mechanical strength; Additional porosity	BMP-INDUCED OSTEOGENESIS; HA/BETA-TCP; MECHANICAL-PROPERTIES; TISSUE; CERAMICS	MANEY PUBLISHING	LEEDS	STE 1C, JOSEPHS WELL, HANOVER WALK, LEEDS LS3 1AB, W YORKS, ENGLAND	1743-6753	1743-6761		ADV APPL CERAM	Adv. Appl. Ceram.	APR	2015	114	3	183	187			http://dx.doi.org/10.1016/j.actamat.2012.10.035
10.1179/0950660812Z.00000000021	Bio-inspired composite and cell instructive platforms for bone regeneration	Guarino, V; Gloria, A; Raucci, MG; De Santis, R; Ambrosio, L	Guarino, V.; Gloria, A.; Raucci, M. G.; De Santis, R.; Ambrosio, L.	INTERNATIONAL MATERIALS REVIEWS			Review						Tissue scaffolds; Polymer composites; Biomimesis; Biocompatibility; Biomedical materials; Bone regeneration; Hierarchical structures; Polymer processing; Electrospun fibres; Review	MESENCHYMAL STEM-CELLS; SOL-GEL SYNTHESIS; TISSUE ENGINEERING SCAFFOLDS; GELATIN-SILOXANE HYBRIDS; MECHANICAL-PROPERTIES; IN-VITRO; POROUS HYDROXYAPATITE; NANOFIBROUS SCAFFOLDS; POLYCAPROLACTONE SCAFFOLDS; QUANTITATIVE-ANALYSIS	TAYLOR & FRANCIS LTD	ABINGDON	2-4 PARK SQUARE, MILTON PARK, ABINGDON OR14 4RN, OXON, ENGLAND	0950-6608	1743-2804		INT MATER REV	Int. Mater. Rev.	SEP	2012	57	5	256	275			http://dx.doi.org/10.1016/j.actamat.2011.03.001
10.1177/1744259112473926	The role of water in the behavior of wood	Derome, D; Rafsanjani, A; Hering, S; Dressler, M; Patera, A; Lanvermann, C; Sedighi-Gilani, M; Wittel, FK; Niemz, P; Carmeliet, J	Derome, Dominique; Rafsanjani, Ahmad; Hering, Stefan; Dressler, Martin; Patera, Alessandra; Lanvermann, Christian; Sedighi-Gilani, Marjan; Wittel, Falk K.; Niemz, Peter; Carmeliet, Jan	JOURNAL OF BUILDING PHYSICS			Article						Wood; coupling; water; mechanical behavior; poromechanics; multiscale; imaging methods	MECHANICAL-PROPERTIES; RADIOGRAPHY; TOMOGRAPHY; EQUATIONS; MOISTURE	SAGE PUBLICATIONS LTD	LONDON	1 OLIVERS YARD, 55 CITY ROAD, LONDON EC1Y 1SP, ENGLAND	1744-2591	1744-2583		J BUILD PHYS	J. Build Phys.	APR	2013	36	4	398	421			http://dx.doi.org/10.1007/s10409-022-22403-x
10.1177/1081286510374550	Linking Genetics and Mechanics in Structural Protein Materials: A Case Study of an Alport Syndrome Mutation in Tropocollagen	Srinivasan, M; Uzel, SGM; Gautieri, A; Keten, S; Buehler, MJ	Srinivasan, Maya; Uzel, Sebastien G. M.; Gautieri, Alfonso; Keten, Sinan; Buehler, Markus J.	MATHEMATICS AND MECHANICS OF SOLIDS			Article						Nanomechanics; genetic disease; Alport Syndrome; flaws; defects; breakdown; failure; protein material; materiomics	COLLAGEN; ELASTICITY; DISEASE; NANOMECHANICS; DEFORMATION; MODEL	SAGE PUBLICATIONS LTD	LONDON	1 OLIVERS YARD, 55 CITY ROAD, LONDON EC1Y 1SP, ENGLAND	1081-2865	1741-3028		MATH MECH SOLIDS	Math. Mech. Solids	SEP	2010	15	7	755	770			http://dx.doi.org/10.1007/s10409-017-0740-1
10.1177/1045389X16635847	Experimental analysis of self-healing cement-based materials incorporating extruded cementitious hollow tubes	Formia, A; Irico, S; Bertola, F; Canonico, F; Antonaci, P; Pugno, NM; Tulliani, JM	Formia, Alessandra; Irico, Sara; Bertola, Federica; Canonico, Fulvio; Antonaci, Paola; Pugno, Nicola Maria; Tulliani, Jean-Marc	JOURNAL OF INTELLIGENT MATERIAL SYSTEMS AND STRUCTURES			Article						self-healing; concrete; extruded cementitious hollow tubes; crack repair	CONCRETE; COMPOSITE; HYDRATION; MORTARS; CRACKS	SAGE PUBLICATIONS LTD	LONDON	1 OLIVERS YARD, 55 CITY ROAD, LONDON EC1Y 1SP, ENGLAND	1045-389X	1530-8138		J INTEL MAT SYST STR	J. Intell. Mater. Syst. Struct.	NOV	2016	27	19	2633	2652
10.1177/02783649211002545	Biologically inspired electrostatic artificial muscles for insect-sized robots	Wang, HQ; York, P; Chen, YF; Russo, S; Ranzani, T; Walsh, C; Wood, RJ	Wang, Hongqiang; York, Peter; Chen, Yufeng; Russo, Sheila; Ranzani, Tommaso; Walsh, Conor; Wood, Robert J.	INTERNATIONAL JOURNAL OF ROBOTICS RESEARCH			Article						Bio-inspired robotics; millimeter-scale robots; electrostatic actuators; microfabrication	MOTOR-DRIVEN; FORCE; ACTUATORS; VOLTAGE; PERFORMANCE; PRINCIPLES; MECHANISM; DESIGN; MODEL; THIN	SAGE PUBLICATIONS LTD	LONDON	1 OLIVERS YARD, 55 CITY ROAD, LONDON EC1Y 1SP, ENGLAND	0278-3649	1741-3176		INT J ROBOT RES	Int. J. Robot. Res.	JUN	2021	40	6-7	895	922			http://dx.doi.org/10.1016/j.addma.2022.103332
10.1166/jctn.2010.1474	Computational and Theoretical Materiomics: Properties of Biological and de novo Bioinspired Materials	Buehler, MJ	Buehler, Markus J.	JOURNAL OF COMPUTATIONAL AND THEORETICAL NANOSCIENCE			Review						Hierarchical Materials; Nanoscience; Nanotechnology; Nanomechanics; Materiomics; Biological Protein Materials; Experiment; Simulation; Bottom-Up	PROTEIN MATERIALS; SPIDER SILK; STRENGTH; MECHANICS; DEFORMATION; ROBUSTNESS; TOUGHNESS	AMER SCIENTIFIC PUBLISHERS	VALENCIA	26650 THE OLD RD, STE 208, VALENCIA, CA 91381-0751 USA	1546-1955	1546-1963		J COMPUT THEOR NANOS	J. Comput. Theor. Nanosci.	JUL	2010	7	7	1203	1209			http://dx.doi.org/10.1002/aenm.202204376
10.1166/jctn.2008.001	Hierarchical Coexistence of Universality and Diversity Controls Robustness and Multi-Functionality in Protein Materials	Ackbarow, T; Buehler, MJ	Ackbarow, Theodor; Buehler, Markus J.	JOURNAL OF COMPUTATIONAL AND THEORETICAL NANOSCIENCE			Article						Hierarchical Material; Protein; Fracture; Mechanical Properties; Universality; Diversity; Robustness; Adaptation	INTERMEDIATE-FILAMENTS; MECHANICAL-PROPERTIES; FRACTURE-MECHANICS; KERATIN; NETWORK; LAMIN; BONE; HARD; HYPERELASTICITY; DEFORMATION	AMER SCIENTIFIC PUBLISHERS	VALENCIA	26650 THE OLD RD, STE 208, VALENCIA, CA 91381-0751 USA	1546-1955	1546-1963		J COMPUT THEOR NANOS	J. Comput. Theor. Nanosci.	JUL	2008	5	7	1193	1204			http://dx.doi.org/10.1002/adem.202101027
10.1166/jbn.2021.3015	Hierarchical Microstructure Tailoring of Pure Titanium for Enhancing Cellular Response at Tissue-Implant Interface	Attarilar, S; Djavanroodi, F; Ebrahimi, M; Al-Fadhalah, KJ; Wang, LQ; Mozafari, M	Attarilar, Shokouh; Djavanroodi, Faramarz; Ebrahimi, Mahmoud; Al-Fadhalah, Khaled J.; Wang, Liqiang; Mozafari, Masoud	JOURNAL OF BIOMEDICAL NANOTECHNOLOGY			Article						Biomaterials; Surface Modification; Biological Behavior; Severe Plastic Deformation; Grain Refinement; Texture Evolution	MECHANICAL-PROPERTIES; DYNAMIC RECRYSTALLIZATION; CRYSTALLOGRAPHIC TEXTURE; NANOSTRUCTURED MATERIALS; GRAIN-SIZE; SURFACE; EVOLUTION; BEHAVIOR; PRINCIPLES; COPPER	AMER SCIENTIFIC PUBLISHERS	VALENCIA	26650 THE OLD RD, STE 208, VALENCIA, CA 91381-0751 USA	1550-7033	1550-7041		J BIOMED NANOTECHNOL	J. Biomed. Nanotechnol.	JAN	2021	17	1	115	130			http://dx.doi.org/10.1002/adem.202000006
10.1166/jbn.2014.1960	Hierarchical Mechanics of Connective Tissues: Integrating Insights from Nano to Macroscopic Studies	Goh, KL; Listrat, A; Bechet, D	Goh, Kheng Lim; Listrat, Anne; Bechet, Daniel	JOURNAL OF BIOMEDICAL NANOTECHNOLOGY			Article						Tropo-Collagen Molecule; Microfibril; Collagen Fibril; Proteoglycan; Hierarchical Architecture; Human Physiome Project	ANTERIOR CRUCIATE LIGAMENT; COLLAGEN TRIPLE-HELIX; MEDIAL COLLATERAL LIGAMENT; SINGLE-FIBER FRAGMENTATION; FINITE-ELEMENT-ANALYSIS; I COLLAGEN; EXTRACELLULAR-MATRIX; PATELLAR TENDON; VISCOELASTIC PROPERTIES; FIBRIL SEGMENTS	AMER SCIENTIFIC PUBLISHERS	VALENCIA	26650 THE OLD RD, STE 208, VALENCIA, CA 91381-0751 USA	1550-7033	1550-7041		J BIOMED NANOTECHNOL	J. Biomed. Nanotechnol.	OCT	2014	10	10	2464	2507			http://dx.doi.org/10.1002/adem.201901541
10.1159/000189211	An Analytical Model for Elucidating Tendon Tissue Structure and Biomechanical Function from in vivo Cellular Confocal Microscopy Images	Snedeker, JG; Pelled, G; Zilberman, Y; Ben Arav, A; Huber, E; Muller, R; Gazit, D	Snedeker, J. G.; Pelled, G.; Zilberman, Y.; Ben Arav, A.; Huber, E.; Mueller, R.; Gazit, D.	CELLS TISSUES ORGANS			Article						Functional imaging; Fibered confocal microscopy; Tendon; Biomechanics	MAGNETIC-RESONANCE ELASTOGRAPHY; MR ELASTOGRAPHY; SOFT-TISSUES; TRACKING; SHEAR; ELASTICITY; RECONSTRUCTION; VISUALIZATION; FASCICLES; MECHANICS	KARGER	BASEL	ALLSCHWILERSTRASSE 10, CH-4009 BASEL, SWITZERLAND	1422-6405	1422-6421		CELLS TISSUES ORGANS	Cells Tissues Organs		2009	190	2	111	119			http://dx.doi.org/10.1002/adem.201800722
10.1155/2021/7141550	Spidroin-Based Biomaterials in Tissue Engineering: General Approaches and Potential Stem Cell Therapies	Zhang, Q; Li, M; Hu, WB; Wang, X; Hu, JL	Zhang, Qi; Li, Min; Hu, Wenbo; Wang, Xin; Hu, Jinlian	STEM CELLS INTERNATIONAL			Review							RECOMBINANT SPIDER SILK; IN-VITRO; PHYSICAL-PROPERTIES; 3D SCAFFOLDS; SHAPE-MEMORY; PROTEIN; FIBERS; BIOCOMPATIBILITY; HYDROGELS; STRENGTH	HINDAWI LTD	LONDON	ADAM HOUSE, 3RD FLR, 1 FITZROY SQ, LONDON, W1T 5HF, ENGLAND	1687-966X	1687-9678		STEM CELLS INT	Stem Cells Int.	DEC 20	2021	2021				7141550		http://dx.doi.org/10.1002/adem.201600128
10.1155/2014/241975	Structure and Identification of Solenin: A Novel Fibrous Protein from Bivalve Solen grandis Ligament	Meng, J; Zhang, GS; Huang, ZQ	Meng, Jun; Zhang, Gang-Sheng; Huang, Zeng-Qiong	JOURNAL OF NANOMATERIALS			Article							HINGE-LIGAMENT; SHELL	HINDAWI LTD	LONDON	ADAM HOUSE, 3RD FLR, 1 FITZROY SQ, LONDON, W1T 5HF, ENGLAND	1687-4110	1687-4129		J NANOMATER	J. Nanomater.		2014	2014				241975		http://dx.doi.org/10.1002/adem.201400085
10.1146/annurev-physchem-040215-112621	Biomimetic Structural Materials: Inspiration from Design and Assembly	Yaraghi, NA; Kisailus, D	Yaraghi, Nicholas A.; Kisailus, David	ANNUAL REVIEW OF PHYSICAL CHEMISTRY, VOL 69	Annual Review of Physical Chemistry		Review; Book Chapter						nacre; cuticle; helicoid; biomimetic; composite	AMORPHOUS CALCIUM-CARBONATE; MOLLUSK SHELL FORMATION; MECHANICAL-PROPERTIES; BIOLOGICAL-MATERIALS; HYDROXYAPATITE SCAFFOLDS; RADULAR TEETH; NACRE; DEFORMATION; BONE; BIOMINERALIZATION	ANNUAL REVIEWS	PALO ALTO	4139 EL CAMINO WAY, PO BOX 10139, PALO ALTO, CA 94303-0897 USA	0066-426X	1545-1593	978-0-8243-1069-1	ANNU REV PHYS CHEM	Annu. Rev. Phys. Chem.		2018	69		23	57			http://dx.doi.org/10.1002/adem.201080131
10.1146/annurev-matsci-070909-104427	On the Mechanistic Origins of Toughness in Bone	Launey, ME; Buehler, MJ; Ritchie, RO	Launey, Maximilien E.; Buehler, Markus J.; Ritchie, Robert O.	ANNUAL REVIEW OF MATERIALS RESEARCH, VOL 40	Annual Review of Materials Research		Review; Book Chapter						fracture; deformation; mechanisms; length scales	HUMAN CORTICAL BONE; FATIGUE-CRACK-PROPAGATION; AGE-RELATED-CHANGES; FRACTURE-TOUGHNESS; HIERARCHICAL STRUCTURE; MINERAL CRYSTALS; COLLAGEN FIBRILS; BIOLOGICAL-MATERIALS; SACRIFICIAL BONDS; GROWTH-RESISTANCE	ANNUAL REVIEWS	PALO ALTO	4139 EL CAMINO WAY, PO BOX 10139, PALO ALTO, CA 94303-0897 USA	1531-7331	1545-4118	978-0-8243-1740-9	ANNU REV MATER RES	Ann. Rev. Mater. Res.		2010	40		25	53			http://dx.doi.org/10.1002/adem.201080065
10.1146/annurev-matsci-070909-104424	Mechanical Principles of Biological Nanocomposites	Ji, BH; Gao, HJ	Ji, Baohua; Gao, Huajian	ANNUAL REVIEW OF MATERIALS RESEARCH, VOL 40	Annual Review of Materials Research		Review; Book Chapter						nanostructure; flaw tolerance; hierarchical structure; biomimicking materials; strength; toughness	ATOMIC-FORCE MICROSCOPY; FLAW TOLERANT NANOSTRUCTURES; QUANTIZED FRACTURE-MECHANICS; ORGANIC MATRIX LAYERS; COLLAGEN FIBRILS; POLYMER NANOCOMPOSITES; DEFORMATION MECHANISMS; HIERARCHICAL MATERIALS; STRUCTURAL-MATERIALS; ENTROPIC ELASTICITY	ANNUAL REVIEWS	PALO ALTO	4139 EL CAMINO WAY, PO BOX 10139, PALO ALTO, CA 94303-0897 USA	1531-7331		978-0-8243-1740-9	ANNU REV MATER RES	Ann. Rev. Mater. Res.		2010	40		77	100			http://dx.doi.org/10.1002/adfm.202210224
10.1146/annurev-matsci-070909-104421	Biological Composites	Dunlop, JWC; Fratzl, P	Dunlop, John W. C.; Fratzl, Peter	ANNUAL REVIEW OF MATERIALS RESEARCH, VOL 40	Annual Review of Materials Research		Review; Book Chapter						hierarchical structure; bone; nacre; wood; cellulose; mineral	ANISOTROPIC LATTICE-DISTORTIONS; HUMAN CORTICAL BONE; MECHANICAL-PROPERTIES; BLOCK-COPOLYMER; ORGANIC MATRIX; BIOMIMETIC MATERIALS; MINERAL DEPOSITION; MUSSEL BYSSUS; FIBERS DRAWN; SQUID BEAKS	ANNUAL REVIEWS	PALO ALTO	4139 EL CAMINO WAY, PO BOX 10139, PALO ALTO, CA 94303-0897 USA	1531-7331		978-0-8243-1740-9	ANNU REV MATER RES	Ann. Rev. Mater. Res.		2010	40		1	24			http://dx.doi.org/10.1002/adfm.202205309
10.1146/annurev-matsci-062910-095806	Deformation and Fracture Mechanisms of Bone and Nacre	Wang, RZ; Gupta, HS	Wang, Rizhi; Gupta, Himadri S.	ANNUAL REVIEW OF MATERIALS RESEARCH, VOL 41	Annual Review of Materials Research		Review; Book Chapter						fracture toughness; biomechanics; biocomposites; biomimetics	HUMAN CORTICAL BONE; ELECTRON-MICROSCOPY OBSERVATION; CRACK-GROWTH RESISTANCE; COMPACT-BONE; ORGANIC MATRIX; LAMELLAR BONE; TOUGHENING MECHANISMS; BIOLOGICAL-MATERIALS; ENERGY-DISSIPATION; COLLAGEN FIBRILS	ANNUAL REVIEWS	PALO ALTO	4139 EL CAMINO WAY, PO BOX 10139, PALO ALTO, CA 94303-0897 USA	1531-7331		978-0-8243-1741-6	ANNU REV MATER RES	Ann. Rev. Mater. Res.		2011	41		41	73			http://dx.doi.org/10.1002/adfm.202106468
10.1146/annurev-ento-031616-035615	Physicochemical Property Variation in Spider Silk: Ecology, Evolution, and Synthetic Production	Blamires, SJ; Blackledge, TA; Tso, IM	Blamires, Sean J.; Blackledge, Todd A.; Tso, I-Min	ANNUAL REVIEW OF ENTOMOLOGY, VOL 62	Annual Review of Entomology		Review; Book Chapter						biomaterial; chemical properties; hierarchical structure; MaSp model; molecular arrangement; physical properties; spinning processes; supercontraction; tensile properties	MAJOR AMPULLATE SILK; ORB-WEAVING SPIDERS; SOLID-STATE NMR; CLAVIPES DRAGLINE SILK; MECHANICAL-PROPERTIES; LATRODECTUS-HESPERUS; STRUCTURAL-PROPERTIES; ARGIOPE-BRUENNICHI; PROTEIN-COMPONENTS; RAMAN-SPECTROSCOPY	ANNUAL REVIEWS	PALO ALTO	4139 EL CAMINO WAY, PO BOX 10139, PALO ALTO, CA 94303-0897 USA	0066-4170		978-0-8243-0162-0	ANNU REV ENTOMOL	Annu. Rev. Entomol.		2017	62		443	+			http://dx.doi.org/10.1002/adfm.202008278
10.1142/S1758825116500848	A Study of Hierarchical Biological Composite Structures Via a Coarse-Grained Molecular Dynamics Simulation Approach	Gao, L; Nie, GH; Zhang, T	Gao, Lei; Nie, Guohua; Zhang, Teng	INTERNATIONAL JOURNAL OF APPLIED MECHANICS			Article						Hierarchical bio-composites; toughness; fuse model; coarse-grained simulation; imperfection	DEFORMATION; BONE; MECHANICS; STRENGTH; MODEL; TOUGHNESS; STIFFNESS; COLLAGEN; FRACTURE	IMPERIAL COLLEGE PRESS	LONDON	57 SHELTON ST, COVENT GARDEN, LONDON WC2H 9HE, ENGLAND	1758-8251	1758-826X		INT J APPL MECH	Int. J. Appl. Mech.	SEP	2016	8	6			1650084		http://dx.doi.org/10.1002/adfm.202003550
10.1142/S175882511000072X	ATOMISTICALLY-INFORMED MESOSCALE MODEL OF DEFORMATION AND FAILURE OF BIOINSPIRED HIERARCHICAL SILICA NANOCOMPOSITES	Sen, D; Buehler, MJ	Sen, Dipanjan; Buehler, Markus J.	INTERNATIONAL JOURNAL OF APPLIED MECHANICS			Article						Hierarchical; mechanics; deformation; materiomics; failure; biological; coarse-grained; modeling	STRUCTURAL HIERARCHY; BRITTLE-FRACTURE; SIMULATIONS; NANOSCALE; MECHANISMS; DIATOMS; SPONGE; CRACKS	IMPERIAL COLLEGE PRESS	LONDON	57 SHELTON ST, COVENT GARDEN, LONDON WC2H 9HE, ENGLAND	1758-8251			INT J APPL MECH	Int. J. Appl. Mech.	DEC	2010	2	4	699	717			http://dx.doi.org/10.1002/adfm.201910425
10.1142/S1758825109000058	ROBUSTNESS-STRENGTH PERFORMANCE OF HIERARCHICAL ALPHA-HELICAL PROTEIN FILAMENTS	Qin, Z; Cranford, S; Ackbarow, T; Buehler, MJ	Qin, Zhao; Cranford, Steven; Ackbarow, Theodor; Buehler, Markus J.	INTERNATIONAL JOURNAL OF APPLIED MECHANICS			Article						Mechanical properties; nanomaterials; peptide nanostructure; rupture mechanics; fracture; alpha-helix; hierarchies; Bell model; materiomics; strength; robustness; nanomechanics	BETA-SHEET; INTERMEDIATE-FILAMENTS; FRACTURE-MECHANICS; DEFORMATION; ADHESION; RUPTURE; BONDS	WORLD SCIENTIFIC PUBL CO PTE LTD	SINGAPORE	5 TOH TUCK LINK, SINGAPORE 596224, SINGAPORE	1758-8251	1758-826X		INT J APPL MECH	Int. J. Appl. Mech.	MAR	2009	1	1	85	112			http://dx.doi.org/10.1002/adfm.201908121
10.1140/epje/i2016-16057-x	Self-assembly of nanomaterials at fluid interfaces	Toor, A; Feng, T; Russell, TP	Toor, Anju; Feng, Tao; Russell, Thomas P.	EUROPEAN PHYSICAL JOURNAL E			Article							NANOFILM PHOTODETECTORS; STRATEGY	SPRINGER	NEW YORK	233 SPRING ST, NEW YORK, NY 10013 USA	1292-8941	1292-895X		EUR PHYS J E	Eur. Phys. J. E	MAY 31	2016	39	5			57		http://dx.doi.org/10.1002/adfm.201905808
10.1126/science.abj9472	A damage-tolerant, dual-scale, single-crystalline microlattice in the knobby starfish, Protoreaster nodosus	Yang, T; Chen, HS; Jia, ZA; Deng, ZF; Chen, LN; Peterman, EM; Weaver, JC; Li, L	Yang, Ting; Chen, Hongshun; Jia, Zian; Deng, Zhifei; Chen, Liuni; Peterman, Emily M.; Weaver, James C.; Li, Ling	SCIENCE			Article							3D STRUCTURAL-ANALYSIS; ENERGY-ABSORPTION; CELLULAR MICROSTRUCTURE; COMPRESSIVE PROPERTIES; PROPERTY; BEHAVIOR; DISLOCATIONS; DEFORMATION; LIGHTWEIGHT; SKELETAL	AMER ASSOC ADVANCEMENT SCIENCE	WASHINGTON	1200 NEW YORK AVE, NW, WASHINGTON, DC 20005 USA	0036-8075	1095-9203		SCIENCE	Science	FEB 11	2022	375	6581	647	+			http://dx.doi.org/10.1002/adfm.201804510
10.1126/science.abf6986	Hierarchical crack buffering triples ductility in eutectic herringbone high-entropy alloys	Shi, PJ; Li, RG; Li, Y; Wen, YB; Zhong, YB; Ren, WL; Shen, Z; Zheng, TX; Peng, JC; Liang, XL; Hu, PF; Min, N; Zhang, Y; Ren, Y; Liaw, PK; Raabe, D; Wang, YD	Shi, Peijian; Li, Runguang; Li, Yi; Wen, Yuebo; Zhong, Yunbo; Ren, Weili; Shen, Zhe; Zheng, Tianxiang; Peng, Jianchao; Liang, Xue; Hu, Pengfei; Min, Na; Zhang, Yong; Ren, Yang; Liaw, Peter K.; Raabe, Dierk; Wang, Yan-Dong	SCIENCE			Article							MECHANICAL-PROPERTIES; MICROSTRUCTURE EVOLUTION; DEFORMATION-BEHAVIOR; SUPERIOR PROPERTIES; FRACTURE-TOUGHNESS; INDUCED PLASTICITY; STRENGTH; PHASE; TRANSFORMATION; ENERGY	AMER ASSOC ADVANCEMENT SCIENCE	WASHINGTON	1200 NEW YORK AVE, NW, WASHINGTON, DC 20005 USA	0036-8075	1095-9203		SCIENCE	Science	AUG 20	2021	373	6557	912	+			http://dx.doi.org/10.1002/adfm.201701939
10.1126/science.1220854	Structural Biological Materials: Critical Mechanics-Materials Connections	Meyers, MA; McKittrick, J; Chen, PY	Meyers, Marc Andre; McKittrick, Joanna; Chen, Po-Yu	SCIENCE			Review							SACRIFICIAL BONDS; COLLAGEN FIBRILS; TOUGHNESS; BEHAVIOR; DESIGN; MODEL; DEFORMATION; EXOSKELETON; STRATEGIES; NANOSCALE	AMER ASSOC ADVANCEMENT SCIENCE	WASHINGTON	1200 NEW YORK AVE, NW, WASHINGTON, DC 20005 USA	0036-8075	1095-9203		SCIENCE	Science	FEB 15	2013	339	6121	773	779			http://dx.doi.org/10.1002/adfm.201603826
10.1126/sciadv.aaw9569	Repair of tooth enamel by a biomimetic mineralization frontier ensuring epitaxial growth	Shao, CY; Jin, BA; Mu, Z; Lu, H; Zhao, YQ; Wu, ZF; Yan, LM; Zhang, ZS; Zhou, YC; Pan, HH; Liu, ZM; Tang, RK	Shao, Changyu; Jin, Biao; Mu, Zhao; Lu, Hao; Zhao, Yueqi; Wu, Zhifang; Yan, Lumiao; Zhang, Zhisen; Zhou, Yanchun; Pan, Haihua; Liu, Zhaoming; Tang, Ruikang	SCIENCE ADVANCES			Article							AMORPHOUS CALCIUM-PHOSPHATE; MECHANICAL-PROPERTIES; HYDROXYAPATITE; BONE; REMINERALIZATION; NANOPARTICLES; REGENERATION; ORGANIZATION; AMELOGENIN; NANOSCALE	AMER ASSOC ADVANCEMENT SCIENCE	WASHINGTON	1200 NEW YORK AVE, NW, WASHINGTON, DC 20005 USA	2375-2548			SCI ADV	Sci. Adv.	AUG	2019	5	8			eaaw9569		http://dx.doi.org/10.1002/adfm.201300053
10.1126/sciadv.1601145	Atomic-scale compositional mapping reveals Mg-rich amorphous calcium phosphate in human dental enamel	La Fontaine, A; Zavgorodniy, A; Liu, HW; Zheng, RK; Swain, M; Cairney, J	La Fontaine, Alexandre; Zavgorodniy, Alexander; Liu, Howgwei; Zheng, Rongkun; Swain, Michael; Cairney, Julie	SCIENCE ADVANCES			Article							PROBE TOMOGRAPHY; TOOTH ENAMEL; BEHAVIOR; MATRIX; MAGNESIUM; APATITES; BONE	AMER ASSOC ADVANCEMENT SCIENCE	WASHINGTON	1200 NEW YORK AVE, NW, WASHINGTON, DC 20005 USA	2375-2548			SCI ADV	Sci. Adv.	SEP	2016	2	9			e1601145		http://dx.doi.org/10.1002/adfm.201100443
10.1126/sciadv.1600964	Constructing 3D heterogeneous hydrogels from electrically manipulated prepolymer droplets and crosslinked microgels	Chiang, MY; Hsu, YW; Hsieh, HY; Chen, SY; Fan, SK	Chiang, Min-Yu; Hsu, Yao-Wen; Hsieh, Hsin-Yi; Chen, San-Yuan; Fan, Shih-Kang	SCIENCE ADVANCES			Article							CELLS; MICROPARTICLES; PARTICLES	AMER ASSOC ADVANCEMENT SCIENCE	WASHINGTON	1200 NEW YORK AVE, NW, WASHINGTON, DC 20005 USA	2375-2548			SCI ADV	Sci. Adv.	OCT	2016	2	10			e1600964		http://dx.doi.org/10.1002/adfm.201100275
10.1117/12.2543811	Biomechanical metamaterials fabricated through multiphoton lithography by tailoring 3D buckling	Vangelatos, Z; Grigoropoulos, CP; Farsari, M; Gu, G; Ma, Z; Komvopoulos, K	Vangelatos, Zacharias; Grigoropoulos, Costas P.; Farsari, Maria; Gu, Grace; Ma, Zhen; Komvopoulos, Kyriakos	LASER-BASED MICRO- AND NANOPROCESSING XIV	Proceedings of SPIE		Proceedings Paper	Conference on Laser-based Micro- and Nanoprocessing XIV	FEB 03-06, 2020	San Francisco, CA	SPIE		Multiphoton Lithography; 3D Laser Processing; Tailored Buckling Behavior; Metamaterial Structures; Biomedical Engineering		SPIE-INT SOC OPTICAL ENGINEERING	BELLINGHAM	1000 20TH ST, PO BOX 10, BELLINGHAM, WA 98227-0010 USA	0277-786X	1996-756X	978-1-5106-3300-1	PROC SPIE			2020	11268				1126812		http://dx.doi.org/10.1002/adhm.202200287
10.1117/12.2301028	Bioinspired Pseudo-ductile composite laminates with hierarchical energy absorption mechanism	Rizzo, F; Pinto, F; Meo, M	Rizzo, F.; Pinto, F.; Meo, M.	BIOINSPIRATION, BIOMIMETICS, AND BIOREPLICATION VIII	Proceedings of SPIE		Proceedings Paper	Conference on Bioinspiration, Biomimetics, and Bioreplication VIII	MAR 05-07, 2018	Denver, CO	SPIE,OZ Opt Ltd,Polytec, Inc,Opt Soc So Calif		bioinspiration; pseudo-ductile; composites; mechanical resistance	SPIDER SILK; DESIGN; DELAMINATION; TOUGHNESS; STRENGTH; NACRE	SPIE-INT SOC OPTICAL ENGINEERING	BELLINGHAM	1000 20TH ST, PO BOX 10, BELLINGHAM, WA 98227-0010 USA	0277-786X	1996-756X	978-1-5106-1683-7	PROC SPIE			2018	10593				UNSP 105930G		http://dx.doi.org/10.1002/adhm.202000208
10.1117/12.2082925	Switchable Bio-inspired Adhesives	Kroner, E	Kroner, Elmar	BIOINSPIRATION, BIOMIMETICS, AND BIOREPLICATION 2015	Proceedings of SPIE		Proceedings Paper	Conference on Bioinspiration, Biomimetics, and Bioreplication	MAR 09-11, 2015	San Diego, CA	SPIE,Amer Soc Mech Engineers,Opt Soc So Calif		adhesion; switchable; bio-inspired; gecko; patterned; fibrillar; pillar; mechanics; shape memory alloy	ASPECT RATIO; SURFACES; FORCE; ANGLE; FOOT	SPIE-INT SOC OPTICAL ENGINEERING	BELLINGHAM	1000 20TH ST, PO BOX 10, BELLINGHAM, WA 98227-0010 USA	0277-786X	1996-756X	978-1-62841-532-2	PROC SPIE			2015	9429				94290F		http://dx.doi.org/10.1002/adhm.201500070
10.1117/1.1891505	Phase shifting speckle interferometry for determination of strain and Young's modulus of mineralized biological materials: a study of tooth dentin compression in water	Zaslansky, P; Currey, JD; Friesem, AA; Weiner, S	Zaslansky, P; Currey, JD; Friesem, AA; Weiner, S	JOURNAL OF BIOMEDICAL OPTICS			Article						electronic speckle pattern-correlation interferometry; dentin; compression elastic modulus	FRINGE PATTERN-ANALYSIS; MECHANICAL-PROPERTIES; PROPERTY GRADIENTS; ELASTIC-MODULUS; HUMAN ENAMEL; BONE; MICROMECHANICS; BEHAVIOR; JUNCTION	SPIE-SOC PHOTO-OPTICAL INSTRUMENTATION ENGINEERS	BELLINGHAM	1000 20TH ST, PO BOX 10, BELLINGHAM, WA 98225 USA	1083-3668	1560-2281		J BIOMED OPT	J. Biomed. Opt.	MAR-APR	2005	10	2			24020			10.1002/9783527664948
10.1116/6.0002208	Sn-modified BaTiO3 thin film with enhanced polarization	Nunn, W; Kumar, A; Zu, R; Nebgen, B; Yu, SK; Manjeshwar, AK; Gopalan, V; LeBeau, JM; James, RD; Jalan, B	Nunn, William; Kumar, Abinash; Zu, Rui; Nebgen, Bailey; Yu, Shukai; Manjeshwar, Anusha Kamath; Gopalan, Venkatraman; LeBeau, James M.; James, Richard D.; Jalan, Bharat	JOURNAL OF VACUUM SCIENCE & TECHNOLOGY A			Article							GROWTH	A V S AMER INST PHYSICS	MELVILLE	STE 1 NO 1, 2 HUNTINGTON QUADRANGLE, MELVILLE, NY 11747-4502 USA	0734-2101	1520-8559		J VAC SCI TECHNOL A	J. Vac. Sci. Technol. A	MAR	2023	41	2					http://dx.doi.org/10.1002/adma.202211175
10.1116/1.4890982	Cocoon of the silkworm Antheraea pernyi as an example of a thermally insulating biological interface	Jin, X; Zhang, J; Gao, WM; Li, JL; Wang, XG	Jin, Xing; Zhang, Jin; Gao, Weimin; Li, Jingliang; Wang, Xungai	BIOINTERPHASES			Article							MECHANICAL-PROPERTIES; BOMBYX-MORI; LAYERED COMPOSITES; WAVE PROPAGATION; SILKMOTH; BEHAVIOR; HEAT	AMER INST PHYSICS	MELVILLE	1305 WALT WHITMAN RD, STE 300, MELVILLE, NY 11747-4501 USA	1934-8630	1559-4106		BIOINTERPHASES	Biointerphases	SEP	2014	9	3			31013		http://dx.doi.org/10.1002/adma.202210455
10.1116/1.2955443	From diffraction to imaging: New avenues in studying hierarchical biological tissues with x-ray microbeams (Review)	Paris, O	Paris, Oskar	BIOINTERPHASES			Review						biomechanics; bone; diagnostic radiography; reviews; X-ray scattering	SMALL-ANGLE SCATTERING; SYNCHROTRON-RADIATION MICRODIFFRACTION; CELLULOSE MICROFIBRIL ANGLES; POLE FIGURE ANALYSIS; MINERAL CRYSTALS; MECHANICAL-PROPERTIES; BONE MINERALIZATION; SCANNING MICROBEAM; ELECTRON-DIFFRACTION; STRUCTURAL-ANALYSIS	AMER INST PHYSICS	MELVILLE	1305 WALT WHITMAN RD, STE 300, MELVILLE, NY 11747-4501 USA	1934-8630	1559-4106		BIOINTERPHASES	Biointerphases	JUN	2008	3	2	FB16	FB26			http://dx.doi.org/10.1002/adma.202200408
10.1115/1.4062348	Beam-Like Topologically Interlocked Structures With Hierarchical Interlocking	Koureas, I; Pundir, M; Feldfogel, S; Kammer, DS	Koureas, Ioannis; Pundir, Mohit; Feldfogel, Shai; Kammer, David S.	JOURNAL OF APPLIED MECHANICS-TRANSACTIONS OF THE ASME			Article						architectured structures; surface morphology; frictional contact; computational mechanics; failure criteria; mechanical properties of materials	TO-SEGMENT ALGORITHM; MECHANICAL-BEHAVIOR; CONTACT; TOUGHNESS; STRENGTH; IMPROVEMENTS; FORMULATION; ASSEMBLIES; DESIGN	ASME	NEW YORK	TWO PARK AVE, NEW YORK, NY 10016-5990 USA	0021-8936	1528-9036		J APPL MECH-T ASME	J. Appl. Mech.-Trans. ASME	AUG 1	2023	90	8			81008		http://dx.doi.org/10.1002/adma.201901561
10.1115/1.4055032	Hierarchical Biomechanics: Concepts, Bone as Prominent Example, and Perspectives Beyond	Hellmich, C; Ukaj, N; Smeets, B; van Oosterwyck, H; Filipovic, N; Zelaya-Lainez, L; Kalliauer, J; Scheiner, S	Hellmich, Christian; Ukaj, Niketa; Smeets, Bart; van Oosterwyck, Hans; Filipovic, Nenad; Zelaya-Lainez, Luis; Kalliauer, Johannes; Scheiner, Stefan	APPLIED MECHANICS REVIEWS			Review							DISSIPATIVE PARTICLE DYNAMICS; APPLIED COMPRESSIVE PRESSURE; CYCLIC HYDROSTATIC-PRESSURE; APPARENT ELASTIC PROPERTIES; COLLAGEN FIBER ORIENTATION; FINITE-ELEMENT-ANALYSIS; X-RAY-DIFFRACTION; CORTICAL BONE; MECHANICAL-PROPERTIES; MICROMECHANICAL MODEL	ASME	NEW YORK	TWO PARK AVE, NEW YORK, NY 10016-5990 USA	0003-6900	2379-0407		APPL MECH REV	Appl. Mech. Rev.	MAY 1	2022	74	3			30802		http://dx.doi.org/10.1002/adma.201902930
10.1115/1.4054897	A Mechanical Model for Elastic Wave Propagation in Nacre-Like Materials With Brick-and-Mortar Microstructures	Lu, Y; Huang, GY; Wang, YF; Wang, YS	Lu, Yang; Huang, Gan-Yun; Wang, Yan-Feng; Wang, Yue-Sheng	JOURNAL OF APPLIED MECHANICS-TRANSACTIONS OF THE ASME			Article						brick-and-mortar microstructures; elastic wave propagation; shear-lag model; low-frequency bandgaps; mechanical properties of materials; structures; wave propagation	DISPERSIVE ELASTODYNAMICS; BANDED MATERIALS; DEFORMATION; COMPOSITES; ADHESION; LENGTH; BONE	ASME	NEW YORK	TWO PARK AVE, NEW YORK, NY 10016-5990 USA	0021-8936	1528-9036		J APPL MECH-T ASME	J. Appl. Mech.-Trans. ASME	SEP 1	2022	89	9			91002		http://dx.doi.org/10.1002/adma.201804574
10.1115/1.4053397	Postbuckling Analysis of Ultra-Low Rigidity Serpentine Structures	Zhao, JZ	Zhao, Jianzhong	JOURNAL OF APPLIED MECHANICS-TRANSACTIONS OF THE ASME			Article						serpentine structure; mechanics-guided 3D assembly; postbuckling; analytical solution	3-DIMENSIONAL ARCHITECTURES; STRETCHABLE ELECTRONICS; MESOSTRUCTURES; INTERFACES; ADHESION	ASME	NEW YORK	TWO PARK AVE, NEW YORK, NY 10016-5990 USA	0021-8936	1528-9036		J APPL MECH-T ASME	J. Appl. Mech.-Trans. ASME	APR 1	2022	89	4			41008		http://dx.doi.org/10.1002/adma.201706462
10.1115/1.4046845	Fracture Toughness of Biological Composites With Multilevel Structural Hierarchy	Wang, F; Liu, K; Li, DC; Ji, BH	Wang, Fan; Liu, Kui; Li, Dechang; Ji, Baohua	JOURNAL OF APPLIED MECHANICS-TRANSACTIONS OF THE ASME			Article						biological composites; fracture toughness; hierarchical structure; molecular dynamic simulations; crack pattern; staggered structure; flow and fracture; mechanical properties of materials; micromechanics	NANOCOMPOSITE STRUCTURE; MECHANICAL-PROPERTIES; CRACK-PROPAGATION; DIMENSION; DEFORMATION; DYNAMICS; STRENGTH; SURFACES; PARALLEL; MODEL	ASME	NEW YORK	TWO PARK AVE, NEW YORK, NY 10016-5990 USA	0021-8936	1528-9036		J APPL MECH-T ASME	J. Appl. Mech.-Trans. ASME	JUL	2020	87	7			71004		http://dx.doi.org/10.1002/adma.201705220
10.1115/1.4034225	Mechanics of Fibrous Biological Materials With Hierarchical Chirality	Zhu, HJ; Shimada, T; Wang, JS; Kitamura, T; Feng, XQ	Zhu, Huijuan; Shimada, Takahiro; Wang, Jianshan; Kitamura, Takayuki; Feng, Xiqiao	JOURNAL OF APPLIED MECHANICS-TRANSACTIONS OF THE ASME			Article							GROWTH; NANOMATERIALS; ELASTICITY; SHEETS; FIBERS; MODEL; CURL	ASME	NEW YORK	TWO PARK AVE, NEW YORK, NY 10016-5990 USA	0021-8936	1528-9036		J APPL MECH-T ASME	J. Appl. Mech.-Trans. ASME	OCT	2016	83	10			101010		http://dx.doi.org/10.1002/adma.201703656
10.1115/1.4032861	Hierarchical Structure Enhances and Tunes the Damping Behavior of Load-Bearing Biological Materials	Qwamizadeh, M; Liu, P; Zhang, ZQ; Zhou, K; Zhang, YW	Qwamizadeh, Mahan; Liu, Pan; Zhang, Zuoqi; Zhou, Kun; Zhang, Yong Wei	JOURNAL OF APPLIED MECHANICS-TRANSACTIONS OF THE ASME			Article						dynamic loading; dynamic modulus; energy dissipation; stress attenuation; staggered and hierarchical structure	MECHANICAL-PROPERTIES; VISCOELASTIC PROPERTIES; COLLAGEN; BONE; MODEL; DIFFRACTION; ARRANGEMENT; NANOSCALE; TENDON	ASME	NEW YORK	TWO PARK AVE, NEW YORK, NY 10016-5990 USA	0021-8936	1528-9036		J APPL MECH-T ASME	J. Appl. Mech.-Trans. ASME	MAY	2016	83	5			51009		http://dx.doi.org/10.1002/adma.201706118
10.1115/1.4032423	Three-Dimensional-Printing of Bio-Inspired Composites	Gu, GX; Su, I; Sharma, S; Voros, JL; Qin, Z; Buehler, MJ	Gu, Grace Xiang; Su, Isabelle; Sharma, Shruti; Voros, Jamie L.; Qin, Zhao; Buehler, Markus J.	JOURNAL OF BIOMECHANICAL ENGINEERING-TRANSACTIONS OF THE ASME			Article						3D-printing; biological materials; bio-inspired materials; functional design; additive manufacturing; composites	MECHANICAL-PROPERTIES; BIOLOGICAL-MATERIALS; HUMAN HAIR; BONE; DESIGN; DEFORMATION; SCAFFOLDS; FRACTURE; STRENGTH; NACRE	ASME	NEW YORK	TWO PARK AVE, NEW YORK, NY 10016-5990 USA	0148-0731	1528-8951		J BIOMECH ENG-T ASME	J. Biomech. Eng.-Trans. ASME	FEB	2016	138	2			21006		http://dx.doi.org/10.1002/adma.201704551
10.1115/1.4032116	Buckling Behaviors of Staggered Nanostructure of Biological Materials	Bai, ZL; Su, YW; Ji, BH	Bai, Zhiling; Su, Yewang; Ji, Baohua	JOURNAL OF APPLIED MECHANICS-TRANSACTIONS OF THE ASME			Article						biological materials; buckling; TSC model; nanostructure; hierarchical structure	MECHANICAL-PROPERTIES; BONE; NANOCOMPOSITES; COMPOSITES; NANOSCALE; NACRE; MODEL	ASME	NEW YORK	TWO PARK AVE, NEW YORK, NY 10016-5990 USA	0021-8936	1528-9036		J APPL MECH-T ASME	J. Appl. Mech.-Trans. ASME	MAR	2016	83	3			31011		http://dx.doi.org/10.1002/adma.201303470
10.1115/1.4026239	Highly Enhanced Damping Figure of Merit in Biomimetic Hierarchical Staggered Composites	Zhang, P; To, AC	Zhang, Pu; To, Albert C.	JOURNAL OF APPLIED MECHANICS-TRANSACTIONS OF THE ASME			Article						polymer-matrix composites (PMCs); mechanical properties; damping	BIOLOGICAL-MATERIALS; VISCOELASTIC PROPERTIES; MECHANICAL-PROPERTIES; CORTICAL BONE; YOUNGS MODULUS; MODEL; NACRE	ASME	NEW YORK	TWO PARK AVE, NEW YORK, NY 10016-5990 USA	0021-8936	1528-9036		J APPL MECH-T ASME	J. Appl. Mech.-Trans. ASME	MAY	2014	81	5			51015		http://dx.doi.org/10.1002/adma.201202713
10.1115/1.4025506	Kinetogami: A Reconfigurable, Combinatorial, and Printable Sheet Folding	Gao, W; Ramani, K; Cipra, RJ; Siegmund, T	Gao, Wei; Ramani, Karthik; Cipra, Raymond J.; Siegmund, Thomas	JOURNAL OF MECHANICAL DESIGN			Article							HINGED DISSECTION	ASME	NEW YORK	TWO PARK AVE, NEW YORK, NY 10016-5990 USA	1050-0472			J MECH DESIGN	J. Mech. Des.	NOV	2013	135	11			111009		http://dx.doi.org/10.1002/adma.201201471
10.1115/1.4023976	Elastic Bounds of Bioinspired Nanocomposites	Lei, HJ; Zhang, ZQ; Han, F; Liu, B; Zhang, YW; Gao, HJ	Lei, H. J.; Zhang, Z. Q.; Han, F.; Liu, B.; Zhang, Y. -W.; Gao, H. J.	JOURNAL OF APPLIED MECHANICS-TRANSACTIONS OF THE ASME			Article						stiffness; biocomposites; biomometic composites; staggered pattern	MECHANICAL-PROPERTIES; HIERARCHICAL STRUCTURE; REINFORCED COMPOSITES; BIOLOGICAL-MATERIALS; BONE; ARRANGEMENT; COLLAGEN; POLYMER; NACRE; NANOSCALE	ASME	NEW YORK	TWO PARK AVE, NEW YORK, NY 10016-5990 USA	0021-8936	1528-9036		J APPL MECH-T ASME	J. Appl. Mech.-Trans. ASME	NOV	2013	80	6			61017		http://dx.doi.org/10.1002/adma.200902019
10.1111/jmi.12701	A review of techniques for visualising soft tissue microstructure deformation and quantifying strain Ex Vivo	Disney, CM; Lee, PD; Hoyland, JA; Sherratt, MJ; Bay, BK	Disney, C. M.; Lee, P. D.; Hoyland, J. A.; Sherratt, M. J.; Bay, B. K.	JOURNAL OF MICROSCOPY			Article; Proceedings Paper	5th Annual Symposium on Tomography for Scientific Advancement (ToScA)	2017	Univ Portsmouth, Portsmouth, ENGLAND		Univ Portsmouth	Artery; digital volume correlation (DVC); in situ imaging; intervertebral disc (IVD); micro-CT; tendon	DIGITAL VOLUME CORRELATION; OPTICAL COHERENCE ELASTOGRAPHY; INTERVERTEBRAL DISC ANNULUS; RAY COMPUTED-TOMOGRAPHY; COLLAGEN CROSS-LINKING; MECHANICAL-PROPERTIES; CAROTID ARTERIES; CONFOCAL MICROSCOPY; IMAGE CORRELATION; CONTRAST AGENTS	WILEY	HOBOKEN	111 RIVER ST, HOBOKEN 07030-5774, NJ USA	0022-2720	1365-2818		J MICROSC-OXFORD	J. Microsc.	DEC	2018	272	3	165	179			http://dx.doi.org/10.1002/adma.200801219
10.1111/jace.14004	Effect of Macropore Anisotropy on the Mechanical Response of Hierarchically Porous Ceramics	Lichtner, A; Roussel, D; Jauffres, D; Martin, CL; Bordia, RK	Lichtner, Aaron; Roussel, Denis; Jauffres, David; Martin, Christophe L.; Bordia, Rajendra K.	JOURNAL OF THE AMERICAN CERAMIC SOCIETY			Article							OXIDE FUEL-CELL; POROSITY; SOFC; PERFORMANCE; CATHODES; ALUMINA	WILEY	HOBOKEN	111 RIVER ST, HOBOKEN 07030-5774, NJ USA	0002-7820	1551-2916		J AM CERAM SOC	J. Am. Ceram. Soc.	MAR	2016	99	3	979	987			http://dx.doi.org/10.1002/adma.200701286
10.1111/jace.13413	Tough Alumina/Polymer Layered Composites with High Ceramic Content	Livanov, K; Jelitto, H; Bar-On, B; Schulte, K; Schneider, GA; Wagner, DH	Livanov, Konstantin; Jelitto, Hans; Bar-On, Benny; Schulte, Karl; Schneider, Gerold A.; Wagner, Daniel H.	JOURNAL OF THE AMERICAN CERAMIC SOCIETY			Article							ALUMINA MICROSTRUCTURAL COMPOSITES; STABLE CRACK-GROWTH; FRACTURE-TOUGHNESS; STRENGTH; BEHAVIOR; PZT; MECHANISMS; ADHESION; FAILURE; SCIENCE	WILEY	HOBOKEN	111 RIVER ST, HOBOKEN 07030-5774, NJ USA	0002-7820	1551-2916		J AM CERAM SOC	J. Am. Ceram. Soc.	APR	2015	98	4	1285	1291			http://dx.doi.org/10.1002/admi.201800107
10.1111/j.1551-2916.2010.03956.x	Tailoring the Microstructure of Cement-Bonded Alumina-Magnesia Refractory Castables	Braulio, MAL; Pandolfelli, VC	Braulio, Mariana A. L.; Pandolfelli, Victor C.	JOURNAL OF THE AMERICAN CERAMIC SOCIETY			Article							CALCIUM SEGREGATION; ALUMINA/ALUMINA; LESSONS	WILEY	HOBOKEN	111 RIVER ST, HOBOKEN 07030-5774, NJ USA	0002-7820	1551-2916		J AM CERAM SOC	J. Am. Ceram. Soc.	OCT	2010	93	10	2981	2985			http://dx.doi.org/10.1002/admt.202300274
10.1111/ffe.12172	Design and characterization of a biomimetic composite inspired to human bone	Libonati, F; Colombo, C; Vergani, L	Libonati, F.; Colombo, C.; Vergani, L.	FATIGUE & FRACTURE OF ENGINEERING MATERIALS & STRUCTURES			Article						bio-inspired; biomimetics; bone; composite	HUMAN CORTICAL BONE; SINGLE OSTEONS; FRACTURE-MECHANICS; TOUGHNESS; NACRE	WILEY-BLACKWELL	HOBOKEN	111 RIVER ST, HOBOKEN 07030-5774, NJ USA	8756-758X	1460-2695		FATIGUE FRACT ENG M	Fatigue Fract. Eng. Mater. Struct.	JUL	2014	37	7	772	781			http://dx.doi.org/10.1002/admt.202000240
10.1111/ede.12169	Structure and scale of the mechanics of mammalian dental enamel viewed from an evolutionary perspective	Lucas, PW; Philip, SM; Al-Qeoud, D; Al-Draihim, N; Saji, S; van Casteren, A	Lucas, Peter W.; Philip, Swapna M.; Al-Qeoud, Dareen; Al-Draihim, Nuha; Saji, Sreeja; van Casteren, Adam	EVOLUTION & DEVELOPMENT			Article							CRACK-GROWTH RESISTANCE; FRACTURE-TOUGHNESS; YOUNGS MODULUS; INDENTATION; HARDNESS; FORCE; MICROSTRUCTURE; TRANSITION; BONE	WILEY	HOBOKEN	111 RIVER ST, HOBOKEN 07030-5774, NJ USA	1520-541X	1525-142X		EVOL DEV	Evol. Dev.	JAN-FEB	2016	18	1	54	61			http://dx.doi.org/10.1002/adom.201801275
10.1111/brv.12199	Limitations of a morphological criterion of adaptive inference in the fossil record	Ravosa, MJ; Menegaz, RA; Scott, JE; Daegling, DJ; McAbee, KR	Ravosa, Marthew. J.; Menegaz, Rachel A.; Scott, Jeremiah E.; Daegling, David J.; McAbee, Kevin R.	BIOLOGICAL REVIEWS			Article						fossils; masticatory loading; musculoskeletal system; plasticity; mammals; skull; functional morphology; connective tissues; dietary properties; ontogeny	FINITE-ELEMENT-ANALYSIS; VIVO BONE STRAIN; PHENOTYPIC PLASTICITY; DIETARY CONSISTENCY; MASTICATORY APPARATUS; MECHANICAL-PROPERTIES; OSTEOGENIC RESPONSE; MANDIBULAR CORPUS; SYMPHYSEAL FUSION; IN-VIVO	WILEY	HOBOKEN	111 RIVER ST, HOBOKEN 07030-5774, NJ USA	1464-7931	1469-185X		BIOL REV	Biol. Rev.	NOV	2016	91	4	883	898			http://dx.doi.org/10.1007/978-3-319-97481-1_12
10.1111/1365-2435.12059	Ecological variation in leaf biomechanics and its scaling with tissue structure across three mediterranean-climate plant communities	Mendez-Alonzo, R; Ewers, FW; Sack, L	Mendez-Alonzo, Rodrigo; Ewers, Frank W.; Sack, Lawren	FUNCTIONAL ECOLOGY			Article						allometry; chaparral; coastal sage; Mojave Desert vegetation; plant economics; sclerophylly; stiffness; strength	MECHANICAL-PROPERTIES; DROUGHT TOLERANCE; SUPPORT; TRAITS; TOUGHNESS; LAMINA; CONVERGENCE; INVESTMENT; MORPHOLOGY; ECONOMICS	WILEY	HOBOKEN	111 RIVER ST, HOBOKEN 07030-5774, NJ USA	0269-8463	1365-2435		FUNCT ECOL	Funct. Ecol.	APR	2013	27	2	544	554			http://dx.doi.org/10.1179/1743676114Y.0000000213
10.1109/MEMS51782.2021.9375403	A BIOINSPIRED WIRELESS EPIDERMAL PHOTORECEPTOR FOR SMART UV PROTECTION AND PHYSIOLOGICAL MONITORING	Zhang, YJ; Liu, MW; Tao, TH	Zhang, Yujia; Liu, Mengwei; TaoL, Tiger H.	2021 34TH IEEE INTERNATIONAL CONFERENCE ON MICRO ELECTRO MECHANICAL SYSTEMS (MEMS 2021)	Proceedings IEEE Micro Electro Mechanical Systems		Proceedings Paper	34th IEEE International Conference on Micro Electro Mechanical Systems (MEMS)	JAN 25-29, 2021	ELECTR NETWORK	IEEE,IEEE MEMS Tech Community		Epidermal electronics; optoelectronics; UV detection; physiological monitoring; microfluidics		IEEE	NEW YORK	345 E 47TH ST, NEW YORK, NY 10017 USA	1084-6999		978-1-6654-1912-3	PROC IEEE MICR ELECT			2021			99	102			http://dx.doi.org/10.4028/www.scientific.net/AMM.461.305
10.1109/ICMA.2009.5246542	Nanomechanical Properties and the Hierarchical Structure of Elytra Cuticle of Dung Beetle (Copris ochus Motschulsky)	Sun, JY; Tong, J; Zhang, ZJ	Sun, Jiyu; Tong, Jin; Zhang, Zhijun	2009 IEEE INTERNATIONAL CONFERENCE ON MECHATRONICS AND AUTOMATION, VOLS 1-7, CONFERENCE PROCEEDINGS			Proceedings Paper	IEEE International Conference on Mechatronics and Automation	AUG 09-12, 2009	Changchum, PEOPLES R CHINA	IEEE,IEEE Robot & Automat Soc,Changsha Univ Sci & Technol,Kagawa Univ,Natl Nat Sci Fdn China,Chinese Assoc Automat,Robot Soc Japan,Japan Soc Mech Engn,Japan Soc Precis Engn,Soc Instrument & Control Engineers,Harbin Engn Univ,Univ Elect Commun,Univ Elect Sci & Technol China,Beijing Univ Technol,Jilin Univ,Kagoshima Univ,Harbin Inst Technol,Assoc Young Sci &Technol		elytra cuticle; nanoindentation; anisotropy; hierarchically structure; biomimetic	MECHANICAL-PROPERTIES; BIOLOGICAL-MATERIALS; INSECT CUTICLE; NANOINDENTATION	IEEE	NEW YORK	345 E 47TH ST, NEW YORK, NY 10017 USA			978-1-4244-2692-8				2009			4277	+
10.1109/ACCESS.2017.2692248	A Design and Fabrication Method for a Heterogeneous Model of 3D Bio-Printing	Shi, JP; Zhu, LY; Li, ZG; Yang, JQ; Wang, XS	Shi, Jianping; Zhu, Liya; Li, Zongan; Yang, Jiquan; Wang, Xingsong	IEEE ACCESS			Article						3D printing; digital jetting; heterogeneous part; multimaterial		IEEE-INST ELECTRICAL ELECTRONICS ENGINEERS INC	PISCATAWAY	445 HOES LANE, PISCATAWAY, NJ 08855-4141 USA	2169-3536			IEEE ACCESS	IEEE Access		2017	5		5347	5353			http://dx.doi.org/10.12989/amr.2018.7.3.185
10.1103/RevModPhys.82.1459	Colloquium: Failure of molecules, bones, and the Earth itself	Buehler, MJ; Keten, S	Buehler, Markus J.; Keten, Sinan	REVIEWS OF MODERN PHYSICS			Article							REACTIVE FORCE-FIELD; SPONTANEOUS FIBRIL FORMATION; HUMAN CORTICAL BONE; OSTEOGENESIS IMPERFECTA; LABORATORY EARTHQUAKES; MECHANICAL RESISTANCE; DYNAMICS SIMULATIONS; ENTROPIC ELASTICITY; ALZHEIMERS-DISEASE; FRACTURE-MECHANICS	AMER PHYSICAL SOC	COLLEGE PK	ONE PHYSICS ELLIPSE, COLLEGE PK, MD 20740-3844 USA	0034-6861	1539-0756		REV MOD PHYS	Rev. Mod. Phys.	MAY 10	2010	82	2	1459	1487			http://dx.doi.org/10.1007/978-3-662-46836-4_1	10.1007/978-3-662-46836-4
10.1103/PhysRevLett.126.038101	Optimal Elasticity of Biological Networks	Ronellenfitsch, H	Ronellenfitsch, Henrik	PHYSICAL REVIEW LETTERS			Article							LEAF VENATION; TOPOLOGY OPTIMIZATION; MODEL; EVOLUTION; DESIGN; SHAPE; FORM	AMER PHYSICAL SOC	COLLEGE PK	ONE PHYSICS ELLIPSE, COLLEGE PK, MD 20740-3844 USA	0031-9007	1079-7114		PHYS REV LETT	Phys. Rev. Lett.	JAN 21	2021	126	3			38101		http://dx.doi.org/10.3732/ajb.93.10.1455
10.1103/PhysRevE.85.031901	Bioinspired, mechanical, deterministic fractal model for hierarchical suture joints	Li, YN; Ortiz, C; Boyce, MC	Li, Yaning; Ortiz, Christine; Boyce, Mary C.	PHYSICAL REVIEW E			Article							CRANIAL SUTURES; COMPLEXITY; SHELL; BONE	AMER PHYSICAL SOC	COLLEGE PK	ONE PHYSICS ELLIPSE, COLLEGE PK, MD 20740-3844 USA	1539-3755	1550-2376		PHYS REV E	Phys. Rev. E	MAR 1	2012	85	3			31901		http://dx.doi.org/10.1002/anie.201502323
10.1103/PhysRevE.85.011903	Hierarchical fiber bundle model to investigate the complex architectures of biological materials	Pugno, NM; Bosia, F; Abdalrahman, T	Pugno, Nicola M.; Bosia, Federico; Abdalrahman, Tamer	PHYSICAL REVIEW E			Article							FIBROUS MATERIALS; STRENGTH; FAILURE; SILK; DISTRIBUTIONS; TOUGHNESS; MECHANICS; DESIGN	AMER PHYSICAL SOC	COLLEGE PK	ONE PHYSICS ELLIPSE, COLLEGE PK, MD 20740-3844 USA	2470-0045	2470-0053		PHYS REV E	Phys. Rev. E	JAN 5	2012	85	1			11903		http://dx.doi.org/10.1002/anie.201404272
10.1103/PhysRevE.83.031910	Polymorphism of highly cross-linked F-actin networks: Probing multiple length scales	Nguyen, LT; Hirst, LS	Nguyen, Lam T.; Hirst, Linda S.	PHYSICAL REVIEW E			Article							ALPHA-ACTININ; MECHANICAL-PROPERTIES; CELL MOTILITY; FASCIN; BUNDLES; FILOPODIA; THICKNESS; FILAMENTS	AMER PHYSICAL SOC	COLLEGE PK	ONE PHYSICS ELLIPSE, COLLEGE PK, MD 20740-3844 USA	1539-3755	1550-2376		PHYS REV E	Phys. Rev. E	MAR 17	2011	83	3			31910		http://dx.doi.org/10.1007/s10439-016-1607-5
10.1103/PhysRevE.82.056103	Hierarchical simulations for the design of supertough nanofibers inspired by spider silk	Bosia, F; Buehler, MJ; Pugno, NM	Bosia, Federico; Buehler, Markus J.; Pugno, Nicola M.	PHYSICAL REVIEW E			Article							CARBON-NANOTUBE FIBERS; TIME EVOLUTION; STRENGTH; COMPOSITE; TOUGHNESS; PROFILES; FAILURE; BUNDLES	AMER PHYSICAL SOC	COLLEGE PK	ONE PHYSICS ELLIPSE, COLLEGE PK, MD 20740-3844 USA	1539-3755	1550-2376		PHYS REV E	Phys. Rev. E	NOV 3	2010	82	5			56103		http://dx.doi.org/10.1146/annurev-ento-031616-035615
10.1103/PhysRevE.100.022133	Avalanche dynamics in hierarchical fiber bundles	Biswas, S; Zaiser, M	Biswas, Soumyajyoti; Zaiser, Michael	PHYSICAL REVIEW E			Article							TOUGHNESS	AMER PHYSICAL SOC	COLLEGE PK	ONE PHYSICS ELLIPSE, COLLEGE PK, MD 20740-3844 USA	2470-0045	2470-0053		PHYS REV E	Phys. Rev. E	AUG 23	2019	100	2			22133		http://dx.doi.org/10.1146/annurev-matsci-070909-104421
10.1103/PhysRevApplied.10.034016	Bioinspired Hierarchical Designs for Stiff, Strong Interfaces between Materials of Differing Stiffness	Rayneau-Kirkhope, D; Mao, Y; Rauch, C	Rayneau-Kirkhope, Daniel; Mao, Yong; Rauch, Cyril	PHYSICAL REVIEW APPLIED			Article							PRIMARY EPIDERMAL LAMINAE; HORSES EQUUS-CABALLUS; SUTURE INTERFACES; GECKO ADHESION; BEHAVIOR; LAMINITIS; ANATOMY; MODEL; SHAPE; PADS	AMER PHYSICAL SOC	COLLEGE PK	ONE PHYSICS ELLIPSE, COLLEGE PK, MD 20740-3844 USA	2331-7019			PHYS REV APPL	Phys. Rev. Appl.	SEP 10	2018	10	3			34016		http://dx.doi.org/10.1146/annurev-matsci-070909-104424
10.1098/rstb.2001.1033	Viscoelastic properties of collagen: synchrotron radiation investigations and structural model	Puxkandl, R; Zizak, I; Paris, O; Keckes, J; Tesch, W; Bernstorff, S; Purslow, P; Fratzl, P	Puxkandl, R; Zizak, I; Paris, O; Keckes, J; Tesch, W; Bernstorff, S; Purslow, P; Fratzl, P	PHILOSOPHICAL TRANSACTIONS OF THE ROYAL SOCIETY B-BIOLOGICAL SCIENCES			Article						collagen; synchrotron; X-ray; viscolelastic; mechanical properties	X-RAY-SCATTERING; TENDON COLLAGEN; CROSS-LINKING; PROTEOGLYCAN; DIFFRACTION; PACKING; FIBRILS; STRESS	ROYAL SOC	LONDON	6-9 CARLTON HOUSE TERRACE, LONDON SW1Y 5AG, ENGLAND	0962-8436	1471-2970		PHILOS T R SOC B	Philos. Trans. R. Soc. B-Biol. Sci.	FEB 28	2002	357	1418	191	197			http://dx.doi.org/10.1146/annurev-matsci-062910-095806
10.1098/rsta.2021.0335	Micro-cracks and micro-fractures reveal radular tooth architecture and its functional significance in the paludomid gastropod Lavigeria grandis	Krings, W; Bruett, JO; Gorb, SN	Krings, Wencke; Bruett, Jan-Ole; Gorb, Stanislav N.	PHILOSOPHICAL TRANSACTIONS OF THE ROYAL SOCIETY A-MATHEMATICAL PHYSICAL AND ENGINEERING SCIENCES			Article						mollusca; failure; elemental composition; biomineralization; feeding; Lake Tanganyika	STRUCTURE-PROPERTY RELATIONSHIPS; MATERIALS DESIGN PRINCIPLES; MECHANICAL-PROPERTIES; CHITON TEETH; STRUCTURAL ORGANIZATION; ACANTHOPLEURA-ECHINATA; HIERARCHICAL STRUCTURE; IRON-MINERALIZATION; PROTECTIVE ROLE; ORGANIC MATRIX	ROYAL SOC	LONDON	6-9 CARLTON HOUSE TERRACE, LONDON SW1Y 5AG, ENGLAND	1364-503X	1471-2962		PHILOS T R SOC A	Philos. Trans. R. Soc. A-Math. Phys. Eng. Sci.	SEP 19	2022	380	2232			20210335		http://dx.doi.org/10.1146/annurev-physchem-040215-112621
10.1098/rsta.2020.0437	Toughening materials: enhancing resistance to fracture	Ritchie, RO	Ritchie, Robert O.	PHILOSOPHICAL TRANSACTIONS OF THE ROYAL SOCIETY A-MATHEMATICAL PHYSICAL AND ENGINEERING SCIENCES			Review						strength; toughness; intrinsic toughening; extrinsic toughening; skin; bone; ceramic-matrix composites; bulk-metallic glasses; high-entropy alloys; gradient materials; additive manufacturing	HIGH-ENTROPY ALLOYS; EXCEPTIONAL DAMAGE-TOLERANCE; DEFORMATION MECHANISMS; HIGH-TOUGHNESS; STRENGTH; CRCONI; PRINCIPLES; DUCTILITY; FAILURE; ORIGINS	ROYAL SOC	LONDON	6-9 CARLTON HOUSE TERRACE, LONDON SW1Y 5AG, ENGLAND	1364-503X	1471-2962		PHILOS T R SOC A	Philos. Trans. R. Soc. A-Math. Phys. Eng. Sci.	AUG 9	2021	379	2203			20200437		http://dx.doi.org/10.1063/1.4891191
10.1098/rsta.2020.0332	The spider cuticle: a remarkable material toolbox for functional diversity	Politi, Y; Bertinetti, L; Fratzl, P; Barth, FG	Politi, Yael; Bertinetti, Luca; Fratzl, Peter; Barth, Friedrich G.	PHILOSOPHICAL TRANSACTIONS OF THE ROYAL SOCIETY A-MATHEMATICAL PHYSICAL AND ENGINEERING SCIENCES			Review						biological material; hierarchical structures; mechanical properties; optical properties; spider cuticle	ARTHROPOD FILIFORM HAIRS; ARACHNID SLIT SENSILLA; SPECTRAL TRANSMISSION; MECHANICAL-PROPERTIES; STRUCTURAL ORIGIN; SENSITIVE HAIRS; OPTICS; CHITIN; ATTACHMENT; SURFACE	ROYAL SOC	LONDON	6-9 CARLTON HOUSE TERRACE, LONDON SW1Y 5AG, ENGLAND	1364-503X	1471-2962		PHILOS T R SOC A	Philos. Trans. R. Soc. A-Math. Phys. Eng. Sci.	SEP 20	2021	379	2206			20200332		http://dx.doi.org/10.1063/1.4799171
10.1098/rsta.2019.0443	Clustering and self-organization in small-scale natural and artificial systems	Bormashenko, E; Fedorets, AA; Frenkel, M; Dombrovsky, LA; Nosonovsky, M	Bormashenko, Edward; Fedorets, Alexander A.; Frenkel, Mark; Dombrovsky, Leonid A.; Nosonovsky, Michael	PHILOSOPHICAL TRANSACTIONS OF THE ROYAL SOCIETY A-MATHEMATICAL PHYSICAL AND ENGINEERING SCIENCES			Review						cluster; self-organization; dimension capillary; interactions; hydrodynamic interactions; biological clusters	DROPLET CLUSTERS; BREATH FIGURES; DYNAMICS; PARTICLES; NANOPARTICLES; INTERFACES; TURBULENCE; ENTROPY; FORCES; ENERGY	ROYAL SOC	LONDON	6-9 CARLTON HOUSE TERRACE, LONDON SW1Y 5AG, ENGLAND	1364-503X	1471-2962		PHILOS T R SOC A	Philos. Trans. R. Soc. A-Math. Phys. Eng. Sci.	MAR 20	2020	378	2167			20190443		http://dx.doi.org/10.1016/j.apsusc.2023.156462
10.1098/rsta.2017.0050	Bioinspired Bouligand cellulose nanocrystal composites: a review of mechanical properties	Natarajan, B; Gilman, J	Natarajan, Bharath; Gilman, JeffreyW.	PHILOSOPHICAL TRANSACTIONS OF THE ROYAL SOCIETY A-MATHEMATICAL PHYSICAL AND ENGINEERING SCIENCES			Review						cellulose nanocrystals; Bouligand; extrinsic toughening; self-assembly; chiral nematic; nanocomposites	BIOLOGICAL-MATERIALS; HIERARCHICAL STRUCTURE; NANOCOMPOSITE MATERIAL; PHOTONIC CELLULOSE; OPTICAL-PROPERTIES; TWISTED PLYWOOD; IONIC LIQUID; FILMS; IRIDESCENT; CUTICLE	ROYAL SOC	LONDON	6-9 CARLTON HOUSE TERRACE, LONDON SW1Y 5AG, ENGLAND	1364-503X	1471-2962		PHILOS T R SOC A	Philos. Trans. R. Soc. A-Math. Phys. Eng. Sci.	FEB 13	2018	376	2112			20170050		http://dx.doi.org/10.1016/j.apsusc.2007.10.061
10.1098/rsta.2010.0014	Biomaterials by freeze casting	Wegst, UGK; Schecter, M; Donius, AE; Hunger, PM	Wegst, Ulrike G. K.; Schecter, Matthew; Donius, Amalie E.; Hunger, Philipp M.	PHILOSOPHICAL TRANSACTIONS OF THE ROYAL SOCIETY A-MATHEMATICAL PHYSICAL AND ENGINEERING SCIENCES			Article						tissue scaffolds; hierarchical structures; processing; porosity; mechanical properties; biomimetics	POROUS HYDROXYAPATITE SCAFFOLDS; INTERCONNECTED PORE CHANNELS; SOLID-LIQUID INTERFACE; IN-VITRO; OPTICAL INTERFEROMETRY; SUBLIMABLE VEHICLES; INSOLUBLE PARTICLE; SOLIDIFYING FRONT; COLLAGEN SPONGES; CERAMICS	ROYAL SOC	LONDON	6-9 CARLTON HOUSE TERRACE, LONDON SW1Y 5AG, ENGLAND	1364-503X			PHILOS T R SOC A	Philos. Trans. R. Soc. A-Math. Phys. Eng. Sci.	APR 28	2010	368	1917	2099	2121			http://dx.doi.org/10.1016/j.apsusc.2004.08.008
10.1098/rsta.2009.0018	Molecular biomimetics: nanotechnology and bionanotechnology using genetically engineered peptides	Tamerler, C; Sarikaya, M	Tamerler, Candan; Sarikaya, Mehmet	PHILOSOPHICAL TRANSACTIONS OF THE ROYAL SOCIETY A-MATHEMATICAL PHYSICAL AND ENGINEERING SCIENCES			Review						bioinspiration; material-specific peptides; molecular recognition; biological materials evolution; binding and assembly; bionanotechnology	QUARTZ-CRYSTAL MICROBALANCE; SURFACE-PLASMON RESONANCE; SELF-ASSEMBLED MONOLAYERS; GOLD-BINDING PEPTIDE; INORGANIC NANOMATERIALS; REPEATING POLYPEPTIDES; MECHANICAL-PROPERTIES; ADSORPTION BEHAVIOR; PROTEIN; SCIENCE	ROYAL SOC	LONDON	6-9 CARLTON HOUSE TERRACE, LONDON SW1Y 5AG, ENGLAND	1364-503X	1471-2962		PHILOS T R SOC A	Philos. Trans. R. Soc. A-Math. Phys. Eng. Sci.	MAY 13	2009	367	1894	1705	1726			http://dx.doi.org/10.1007/978-3-030-22419-6_5
10.1098/rsta.2009.0011	Biomimetics: lessons from nature - an overview	Bhushan, B	Bhushan, Bharat	PHILOSOPHICAL TRANSACTIONS OF THE ROYAL SOCIETY A-MATHEMATICAL PHYSICAL AND ENGINEERING SCIENCES			Review						biomimetics; bionics; biomimicry; biognosis; lessons from nature; nanotechnology	SUPERHYDROPHOBIC SURFACES; WATER-REPELLENT; DESIGN; MECHANICS; REFLECTION; STRATEGIES; ADHESION; ORIGIN; LOTUS	ROYAL SOC	LONDON	6-9 CARLTON HOUSE TERRACE, LONDON SW1Y 5AG, ENGLAND	1364-503X	1471-2962		PHILOS T R SOC A	Philos. Trans. R. Soc. A-Math. Phys. Eng. Sci.	APR 28	2009	367	1893	1445	1486			http://dx.doi.org/10.1007/s42242-019-00056-5
10.1098/rspa.2022.0755	Elastic wave dispersion in layered media with suture joints: influence of structural hierarchy and viscoelasticity	Ongaro, F; Bosia, F; Pugno, NM	Ongaro, Federica; Bosia, Federico; Pugno, Nicola M.	PROCEEDINGS OF THE ROYAL SOCIETY A-MATHEMATICAL PHYSICAL AND ENGINEERING SCIENCES			Article						viscoelasticity; hierarchy; suture joints; dispersion curves; bandgaps; dynamics	MECHANICAL MODEL; HOMOGENIZATION; COMPOSITES; COMPLEXITY; METAMATERIALS; INTERFACES; DYNAMICS; STRAIN	ROYAL SOC	LONDON	6-9 CARLTON HOUSE TERRACE, LONDON SW1Y 5AG, ENGLAND	1364-5021	1471-2946		P ROY SOC A-MATH PHY	Proc. R. Soc. A-Math. Phys. Eng. Sci.	MAY 31	2023	479	2273			20220755
10.1098/rspa.2018.0897	Quantitative classification of vortical flows based on topological features using graph matching	Krueger, PS; Hahsler, M; Olinick, EV; Williams, SH; Zharfa, M	Krueger, Paul S.; Hahsler, Michael; Olinick, Eli V.; Williams, Sheila H.; Zharfa, Mohammadreza	PROCEEDINGS OF THE ROYAL SOCIETY A-MATHEMATICAL PHYSICAL AND ENGINEERING SCIENCES			Article						vortices; wakes; topology; graph matching; Gabriel graph	BRIEF SQUID; HYDRODYNAMICS	ROYAL SOC	LONDON	6-9 CARLTON HOUSE TERRACE, LONDON SW1Y 5AG, ENGLAND	1364-5021	1471-2946		P ROY SOC A-MATH PHY	Proc. R. Soc. A-Math. Phys. Eng. Sci.	AUG	2019	475	2228			20180897		http://dx.doi.org/10.1007/978-3-319-59114-8_6	10.1007/978-3-319-59114-8
10.1098/rsos.160006	Effect of microstructure on the mechanical and damping behaviour of dragonfly wing veins	Rajabi, H; Shafiei, A; Darvizeh, A; Dirks, JH; Appel, E; Gorb, SN	Rajabi, H.; Shafiei, A.; Darvizeh, A.; Dirks, J. -H.; Appel, E.; Gorb, S. N.	ROYAL SOCIETY OPEN SCIENCE			Article						insect wing; vein; resilin; cuticle; finite-element modelling; damping; rigidity	INSECT WINGS; AERODYNAMIC PERFORMANCE; FLEXURAL STIFFNESS; CUTICLE; RESILIN; ARTHROPODS; MEMBRANE	ROYAL SOC	LONDON	6-9 CARLTON HOUSE TERRACE, LONDON SW1Y 5AG, ENGLAND	2054-5703			ROY SOC OPEN SCI	R. Soc. Open Sci.	FEB	2016	3	2			160006		http://dx.doi.org/10.1007/978-3-319-59114-8_9	10.1007/978-3-319-59114-8
10.1098/rsif.2022.0336	Wet shells and dry tales: the evolutionary 'Just-So' stories behind the structure-function of biominerals	Lemanis, R; Tadayon, K; Reich, E; Joshi, G; Best, RJ; Stevens, K; Zlotnikov, I	Lemanis, Robert; Tadayon, Kian; Reich, Elke; Joshi, Gargi; Johannes Best, Richard; Stevens, Kevin; Zlotnikov, Igor	JOURNAL OF THE ROYAL SOCIETY INTERFACE			Article						structure-function; biominerals; mechanical properties; adaptation	MOTHER-OF-PEARL; MECHANICAL-BEHAVIOR; COMPOSITES; STRENGTH; NACRE; NAUTILUS; FRACTURE; CEPHALOPODA; ELASTICITY; MORPHOLOGY	ROYAL SOC	LONDON	6-9 CARLTON HOUSE TERRACE, LONDON SW1Y 5AG, ENGLAND	1742-5689	1742-5662		J R SOC INTERFACE	J. R. Soc. Interface	JUN 15	2022	19	191			20220336		http://dx.doi.org/10.1515/9783110603699-006	10.1515/9783110603699
10.1098/rsif.2021.0642	Brillouin-Raman microspectroscopy for the morpho-mechanical imaging of human lamellar bone	Cardinali, MA; Di Michele, A; Mattarelli, M; Caponi, S; Govoni, M; Dallari, D; Brogini, S; Masia, F; Borri, P; Langbein, W; Palombo, F; Morresi, A; Fioretto, D	Cardinali, M. Alunni; Di Michele, A.; Mattarelli, M.; Caponi, S.; Govoni, M.; Dallari, D.; Brogini, S.; Masia, F.; Borri, P.; Langbein, W.; Palombo, F.; Morresi, A.; Fioretto, D.	JOURNAL OF THE ROYAL SOCIETY INTERFACE			Article						Raman spectroscopy; Brillouin spectroscopy; bone imaging; biomaterial characterization; bone micromechanics	HIERARCHICAL STRUCTURE; MICRO-SPECTROSCOPY; ELASTIC PROPERTIES; CORTICAL BONE; ORGANIZATION; COLLAGEN	ROYAL SOC	LONDON	6-9 CARLTON HOUSE TERRACE, LONDON SW1Y 5AG, ENGLAND	1742-5689	1742-5662		J R SOC INTERFACE	J. R. Soc. Interface	FEB 2	2022	19	187			20210642		http://dx.doi.org/10.1088/1758-5090/ac5413
10.1098/rsif.2018.0965	The structural efficiency of the sea sponge Euplectella aspergillum skeleton: bio-inspiration for 3D printed architectures	Brown, KR; Bacheva, D; Trask, RS	Brown, K. Robson; Bacheva, D.; Trask, R. S.	JOURNAL OF THE ROYAL SOCIETY INTERFACE			Article						structural efficiency; lattice structures; X-ray micro-computed tomography; additive layer manufacturing; composite materials		ROYAL SOC	LONDON	6-9 CARLTON HOUSE TERRACE, LONDON SW1Y 5AG, ENGLAND	1742-5689	1742-5662		J R SOC INTERFACE	J. R. Soc. Interface	MAY	2019	16	154			20180965		http://dx.doi.org/10.1088/1758-5090/aa90ed
10.1098/rsif.2018.0193	Imaging and analysis of a three-dimensional spider web architecture	Su, I; Qin, Z; Saraceno, T; Krell, A; Muhlethaler, R; Bisshop, A; Buehler, MJ	Su, Isabelle; Qin, Zhao; Saraceno, Tomas; Krell, Adrian; Muehlethaler, Roland; Bisshop, Ally; Buehler, Markus J.	JOURNAL OF THE ROYAL SOCIETY INTERFACE			Article						structure; biomaterial; fibre; 3D spider web; modelling; imaging	WESTERN BLACK-WIDOW; SCALE-FREE NETWORKS; LATRODECTUS-HESPERUS; BUILDING SPIDERS; PREY-CAPTURE; SILK; CONSTRUCTION; EVOLUTION; ARANEAE; THERIDIIDAE	ROYAL SOC	LONDON	6-9 CARLTON HOUSE TERRACE, LONDON SW1Y 5AG, ENGLAND	1742-5689	1742-5662		J R SOC INTERFACE	J. R. Soc. Interface	SEP	2018	15	146			20180193		http://dx.doi.org/10.1088/1758-5082/5/1/015005
10.1098/rsif.2018.0093	Microstructure and mechanical properties of different keratinous horns	Zhang, YC; Huang, W; Hayashi, C; Gatesy, J; McKittrick, J	Zhang, Yuchen; Huang, Wei; Hayashi, Cheryl; Gatesy, John; McKittrick, Joanna	JOURNAL OF THE ROYAL SOCIETY INTERFACE			Article						horn; keratin; hierarchical structure; mechanical properties; impact resistance	SHEEP OVIS-CANADENSIS; BIOLOGICAL-MATERIALS; FRACTURE-TOUGHNESS; BEHAVIOR; DESIGN; DEFORMATION; ABSORPTION; EVOLUTION; GROWTH; ENERGY	ROYAL SOC	LONDON	6-9 CARLTON HOUSE TERRACE, LONDON SW1Y 5AG, ENGLAND	1742-5689	1742-5662		J R SOC INTERFACE	J. R. Soc. Interface	JUN	2018	15	143			20180093		http://dx.doi.org/10.1088/1748-3190/abd2d2
10.1098/rsif.2015.0656	A frequency-based hypothesis for mechanically targeting and selectively attacking cancer cells	Fraldi, M; Cugno, A; Deseri, L; Dayal, K; Pugno, NM	Fraldi, M.; Cugno, A.; Deseri, L.; Dayal, K.; Pugno, N. M.	JOURNAL OF THE ROYAL SOCIETY INTERFACE			Article						cell mechanics; ultrasound; cancer; viscoelasticity	MALIGNANT-CELLS; BREAST-CANCER; ULTRASOUND; VISCOELASTICITY; VISCOSITY; STATE; AFM; PHENOTYPE; NUCLEUS; SPHERE	ROYAL SOC	LONDON	6-9 CARLTON HOUSE TERRACE, LONDON SW1Y 5AG, ENGLAND	1742-5689	1742-5662		J R SOC INTERFACE	J. R. Soc. Interface	OCT 6	2015	12	111			20150656		http://dx.doi.org/10.1088/1748-3190/aa979c
10.1098/rsif.2014.1042	Non-uniform breaking of molecular bonds, peripheral morphology and releasable adhesion by elastic anisotropy in bio-adhesive contacts	Liu, Y; Gao, YF	Liu, Yan; Gao, Yanfei	JOURNAL OF THE ROYAL SOCIETY INTERFACE			Article						interface fracture mechanics; molecular bonds; releasable adhesion	MATRIX ELASTICITY; FORCE; MECHANICS; STRENGTH; FRICTION; LIFETIME; GECKO	ROYAL SOC	LONDON	6-9 CARLTON HOUSE TERRACE, LONDON SW1Y 5AG, ENGLAND	1742-5689	1742-5662		J R SOC INTERFACE	J. R. Soc. Interface	JAN 6	2015	12	102			20141042		http://dx.doi.org/10.1088/1748-3190/11/6/065001
10.1098/rsif.2014.0274	Hierarchical multiscale structure-property relationships of the red-bellied woodpecker (Melanerpes carolinus) beak	Lee, N; Horstemeyer, MF; Rhee, H; Nabors, B; Liao, J; Williams, LN	Lee, Nayeon; Horstemeyer, M. F.; Rhee, Hongjoo; Nabors, Ben; Liao, Jun; Williams, Lakiesha N.	JOURNAL OF THE ROYAL SOCIETY INTERFACE			Article						woodpecker; beak; energy absorption; multiscale structure	MECHANICAL-PROPERTIES; KERATIN; MORPHOLOGY; TOUGHNESS; BEHAVIOR; TISSUE	ROYAL SOC	LONDON	6-9 CARLTON HOUSE TERRACE, LONDON SW1Y 5AG, ENGLAND	1742-5689	1742-5662		J R SOC INTERFACE	J. R. Soc. Interface	JUL 6	2014	11	96			20140274		http://dx.doi.org/10.1088/1748-3190/11/4/045002
10.1098/rsif.2013.1067	Bioinspired nanoscale materials for biomedical and energy applications	Bhattacharya, P; Du, D; Lin, YH	Bhattacharya, Priyanka; Du, Dan; Lin, Yuehe	JOURNAL OF THE ROYAL SOCIETY INTERFACE			Review						bioinspired; dendrimers; protein cages; biobatteries; tissue engineering; biomineralization	PROTEIN CAGE; APOFERRITIN CAVITY; PEPTIDE NANOTUBES; CONSTRAINED SYNTHESIS; NANOPARTICLE LABELS; CARBON NANOTUBES; DENDRIMER; FERRITIN; PHOSPHATE; CELLS	ROYAL SOC	LONDON	6-9 CARLTON HOUSE TERRACE, LONDON SW1Y 5AG, ENGLAND	1742-5689	1742-5662		J R SOC INTERFACE	J. R. Soc. Interface	JUN 6	2014	11	95			20131067		http://dx.doi.org/10.1088/1748-3182/8/3/036008
10.1098/rsif.2012.0310	Pseudoelastic behaviour of a natural material is achieved via reversible changes in protein backbone conformation	Harrington, MJ; Wasko, SS; Masic, A; Fischer, FD; Gupta, HS; Fratzl, P	Harrington, Matthew J.; Wasko, S. Scott; Masic, Admir; Fischer, F. Dieter; Gupta, Himadri S.; Fratzl, Peter	JOURNAL OF THE ROYAL SOCIETY INTERFACE			Article						pseudoelasticity; biopolymer; protein; coiled-coil; conformation	1ST-ORDER PHASE-TRANSFORMATIONS; HAGFISH SLIME THREADS; COILED-COILS; KERATIN FIBERS; MARINE SNAILS; EGG CAPSULES; ANGLE; DEFORMATION; HYSTERESIS; ELASTICITY	ROYAL SOC	LONDON	6-9 CARLTON HOUSE TERRACE, LONDON SW1Y 5AG, ENGLAND	1742-5689			J R SOC INTERFACE	J. R. Soc. Interface	NOV 7	2012	9	76	2911	2922			http://dx.doi.org/10.1088/1748-3182/7/3/031001
10.1098/rsif.2011.0498	Hierarchical flexural strength of enamel: transition from brittle to damage-tolerant behaviour	Bechtle, S; Ozcoban, H; Lilleodden, ET; Huber, N; Schreyer, A; Swain, MV; Schneider, GA	Bechtle, Sabine; Oezcoban, Hueseyin; Lilleodden, Erica T.; Huber, Norbert; Schreyer, Andreas; Swain, Michael V.; Schneider, Gerold A.	JOURNAL OF THE ROYAL SOCIETY INTERFACE			Article						hierarchical structures; mechanical properties; biological materials; dental enamel	MECHANICAL-PROPERTIES; BIOLOGICAL-MATERIALS; NANOINDENTATION	ROYAL SOC	LONDON	6-9 CARLTON HOUSE TERRACE, LONDON SW1Y 5AG, ENGLAND	1742-5689	1742-5662		J R SOC INTERFACE	J. R. Soc. Interface	JUN 7	2012	9	71	1265	1274			http://dx.doi.org/10.1117/12.2082925
10.1098/rsif.2009.0331	A novel biomimetic approach to the design of high-performance ceramic-metal composites	Launey, ME; Munch, E; Alsem, DH; Saiz, E; Tomsia, AP; Ritchie, RO	Launey, Maximilien E.; Munch, Etienne; Alsem, Daan Hein; Saiz, Eduardo; Tomsia, Antoni P.; Ritchie, Robert O.	JOURNAL OF THE ROYAL SOCIETY INTERFACE			Article						ceramics; metals; composites; toughness; strength; freeze-casting	FATIGUE-CRACK-PROPAGATION; RIGID BIOLOGICAL-SYSTEMS; FRACTURE-TOUGHNESS; MECHANICAL-BEHAVIOR; MATRIX COMPOSITES; DUCTILE-PHASE; INTERMETALLIC COMPOSITES; ALUMINA INTERFACES; MULTIPLE CRACKING; MATERIALS SCIENCE	ROYAL SOC	LONDON	6-9 CARLTON HOUSE TERRACE, LONDON SW1Y 5AG, ENGLAND	1742-5689	1742-5662		J R SOC INTERFACE	J. R. Soc. Interface	MAY 6	2010	7	46	741	753			http://dx.doi.org/10.1117/12.2301028
10.1098/rsif.2005.0100	Nano measurements with micro-devices: mechanical properties of hydrated collagen fibrils	Eppell, SJ; Smith, BN; Kahn, H; Ballarini, R	Eppell, SJ; Smith, BN; Kahn, H; Ballarini, R	JOURNAL OF THE ROYAL SOCIETY INTERFACE			Article						collagen; microelectromechanical systems; nanostructures; biomechanics; fibril	ATOMIC-FORCE MICROSCOPY; HIERARCHICAL STRUCTURE; SINGLE MOLECULES; SPECTROSCOPY; BIOMECHANICS; POLYSILICON; MORPHOLOGY; FAILURE; FATIGUE; HELICES	ROYAL SOC	LONDON	6-9 CARLTON HOUSE TERRACE, LONDON SW1Y 5AG, ENGLAND	1742-5689	1742-5662		J R SOC INTERFACE	J. R. Soc. Interface	FEB 22	2006	3	6	117	121			http://dx.doi.org/10.1680/jbibn.16.00040
10.1098/rsfs.2016.0120	Universal structure motifs in biominerals: a lesson from nature for the efficient design of bioinspired functional materials	Harris, J; Bohm, CF; Wolf, SE	Harris, Joe; Boehm, Corinna F.; Wolf, Stephan E.	INTERFACE FOCUS			Review						biomineralization; hierarchy; emergence; bioinspired materials	AMORPHOUS CALCIUM-CARBONATE; NONCLASSICAL CRYSTALLIZATION; CRYSTAL NUCLEATION; LIQUID-PRECURSOR; BIOLOGICAL-MATERIALS; SACRIFICIAL BONDS; PINNA-NOBILIS; PEARL OYSTER; SHELL; NACRE	ROYAL SOC	LONDON	6-9 CARLTON HOUSE TERRACE, LONDON SW1Y 5AG, ENGLAND	2042-8898	2042-8901		INTERFACE FOCUS	Interface Focus	AUG 6	2017	7	4			20160120
10.1098/rsfs.2014.0051	Numerical implementation of multiple peeling theory and its application to spider web anchorages	Brely, L; Bosia, F; Pugno, NM	Brely, Lucas; Bosia, Federico; Pugno, Nicola M.	INTERFACE FOCUS			Article						adhesion; numerical simulations; multiple peeling; spider web anchorages	ADHESION; ROBUST; GECKO	ROYAL SOC	LONDON	6-9 CARLTON HOUSE TERRACE, LONDON SW1Y 5AG, ENGLAND	2042-8898	2042-8901		INTERFACE FOCUS	Interface Focus	FEB 6	2015	5	1			20140051		http://dx.doi.org/10.1021/acs.biomac.2c01035
10.1098/rsfs.2014.0050	Unveiling the morphology of the acetabulum in octopus suckers and its role in attachment	Tramacere, F; Pugno, NM; Kuba, MJ; Mazzolai, B	Tramacere, Francesca; Pugno, Nicola M.; Kuba, Michael J.; Mazzolai, Barbara	INTERFACE FOCUS			Article						octopus suckers; attachment; bioinspiration	SKIN; RECEPTORS; MECHANISM	ROYAL SOC	LONDON	6-9 CARLTON HOUSE TERRACE, LONDON SW1Y 5AG, ENGLAND	2042-8898	2042-8901		INTERFACE FOCUS	Interface Focus	FEB 6	2015	5	1			20140050		http://dx.doi.org/10.1021/acs.biomac.1c00473
10.1098/rsfs.2013.0053	Preparation and characterization of cellulose-based foams via microwave curing	Demitri, C; Giuri, A; Raucci, MG; Giugliano, D; Madaghiele, M; Sannino, A; Ambrosio, L	Demitri, Christian; Giuri, Antonella; Raucci, Maria Grazia; Giugliano, Daniela; Madaghiele, Marta; Sannino, Alessandro; Ambrosio, Luigi	INTERFACE FOCUS			Article						foam; cellulose; polyethylene glycol; microwaves	FUNCTIONAL-PROPERTIES; BIODEGRADABLE FOAMS; STARCH; HYDROGELS	ROYAL SOC	LONDON	6-9 CARLTON HOUSE TERRACE, LONDON SW1Y 5AG, ENGLAND	2042-8898	2042-8901		INTERFACE FOCUS	Interface Focus	FEB 6	2014	4	1			20130053		http://dx.doi.org/10.1021/acs.biomac.1c00065
10.1093/rb/rbac055	Bioinspired laminated bioceramics with high toughness for bone tissue engineering	Huang, JZ; Zhai, D; Xue, JM; Li, T; Ren, DD; Wu, CT	Huang, Jinzhou; Zhai, Dong; Xue, Jianmin; Li, Tian; Ren, Dudi; Wu, Chengtie	REGENERATIVE BIOMATERIALS			Article						laminated bioceramics; MXene; bioinspired structure; high toughness; bone tissue engineering	ALKALINE-PHOSPHATASE; SI IONS; OSTEOGENESIS; WNT; ANGIOGENESIS; TITANIUM; DEFECT; BIOMATERIALS; REGENERATION; SCAFFOLDS	OXFORD UNIV PRESS	OXFORD	GREAT CLARENDON ST, OXFORD OX2 6DP, ENGLAND	2056-3418	2056-3426		REGEN BIOMATER	Regen. Biomater.	APR 8	2022	9				rbac055		http://dx.doi.org/10.1021/acs.biomac.8b00762
10.1093/rb/rbab040	Carboxylated-xyloglucan and peptide amphiphile co-assembly in wound healing	Ajovalasit, A; Redondo-Gomez, C; Sabatino, MA; Okesola, BO; Braun, K; Mata, A; Dispenza, C	Ajovalasit, Alessia; Redondo-Gomez, Carlos; Sabatino, Maria Antonietta; Okesola, Babatunde O.; Braun, Kristin; Mata, Alvaro; Dispenza, Clelia	REGENERATIVE BIOMATERIALS			Article						self-assembly; peptide nanofiber; hydrogel; wound healing; skin tissue engineering	CIRCULAR-DICHROISM SPECTRA; TEMPO-MEDIATED OXIDATION; HYDROGELS; POLYSACCHARIDE; FORMULATIONS; ABSORPTION; SCAFFOLDS; MEMBRANE; RELEASE; DESIGN	OXFORD UNIV PRESS	OXFORD	GREAT CLARENDON ST, OXFORD OX2 6DP, ENGLAND	2056-3418	2056-3426		REGEN BIOMATER	Regen. Biomater.	OCT	2021	8	5			rbab040		http://dx.doi.org/10.1021/acs.biomac.7b00671
10.1093/nsr/nwac195	Mechanically robust bamboo node and its hierarchically fibrous structural design	Chen, SM; Zhang, SC; Gao, HL; Wang, Q; Zhou, LC; Zhao, HY; Li, XY; Gong, M; Pan, XF; Cui, C; Wang, ZY; Zhang, YL; Wu, HA; Yu, SH	Chen, Si-Ming; Zhang, Si-Chao; Gao, Huai-Ling; Wang, Quan; Zhou, LiChuan; Zhao, Hao-Yu; Li, Xin-Yu; Gong, Ming; Pan, Xiao-Feng; Cui, Chen; Wang, Ze-Yu; Zhang, YongLiang; Wu, HengAn; Yu, Shu-Hong	NATIONAL SCIENCE REVIEW			Article						biological materials; bamboo node; hierarchical fiber; structural reinforcement; functional integration	WATER TRANSPORT; NANOCOMPOSITES; COMPOSITES; HUMIDITY; TEXTURE; STEMS	OXFORD UNIV PRESS	OXFORD	GREAT CLARENDON ST, OXFORD OX2 6DP, ENGLAND	2095-5138	2053-714X		NATL SCI REV	Natl. Sci. Rev.	FEB 16	2023	10	2					http://dx.doi.org/10.1021/bm5003416
10.1093/icb/icz129	The Materials of Mastication: Material Science of the Humble Tooth	van Casteren, A; Crofts, SB	van Casteren, Adam; Crofts, Stephanie B.	INTEGRATIVE AND COMPARATIVE BIOLOGY			Article; Proceedings Paper	Symposium on Adaptation and Evolution of Biological Materials at the Annual Meeting of the Society-for-Integrative-and-Comparative-Biology	JAN 03-07, 2019	Tampa, FL	Soc Integrat & Comparat Biol			CRACK-GROWTH RESISTANCE; DENTAL STRUCTURE; ENAMEL RODS; SHARK TEETH; WEAR; FRACTURE; MORPHOLOGY; PHYTOLITHS; MECHANICS; EVOLUTION	OXFORD UNIV PRESS INC	CARY	JOURNALS DEPT, 2001 EVANS RD, CARY, NC 27513 USA	1540-7063	1557-7023		INTEGR COMP BIOL	Integr. Comp. Biol.	DEC	2019	59	6	1681	1689			http://dx.doi.org/10.1016/j.biomaterials.2017.04.005
10.1093/icb/icz051	Resolving Form-Structure-Function Relationships in Plants with MRI for Biomimetic Transfer	Hesse, L; Leupold, J; Poppinga, S; Wick, M; Strobel, K; Masselter, T; Speck, T	Hesse, Linnea; Leupold, Jochen; Poppinga, Simon; Wick, Markus; Strobel, Klaus; Masselter, Tom; Speck, Thomas	INTEGRATIVE AND COMPARATIVE BIOLOGY			Article; Proceedings Paper	Symposium on Adaptation and Evolution of Biological Materials at the Annual Meeting of the Society-for-Integrative-and-Comparative-Biology	JAN 03-07, 2019	Tampa, FL	Soc Integrat & Comparat Biol			MECHANICAL-PROPERTIES; ADAPTATION; MICROSCOPY; BAMBOO; RAMIFICATIONS; BIOMECHANICS; ARBORESCENT; PLATFORM; DROUGHT; FLOW	OXFORD UNIV PRESS INC	CARY	JOURNALS DEPT, 2001 EVANS RD, CARY, NC 27513 USA	1540-7063	1557-7023		INTEGR COMP BIOL	Integr. Comp. Biol.	DEC	2019	59	6	1713	1726			http://dx.doi.org/10.1016/j.biomaterials.2011.04.083
10.1088/2631-7990/ac1159	A review of the techniques for the mold manufacturing of micro/nanostructures for precision glass molding	Zhou, TF; He, YP; Wang, TX; Zhu, ZC; Xu, RZ; Yu, Q; Zhao, B; Zhao, WX; Liu, P; Wang, XB	Zhou, Tianfeng; He, Yupeng; Wang, Tianxing; Zhu, Zhanchen; Xu, Ruzhen; Yu, Qian; Zhao, Bin; Zhao, Wenxiang; Liu, Peng; Wang, Xibin	INTERNATIONAL JOURNAL OF EXTREME MANUFACTURING			Review						precision glass molding; mold manufacturing; micro; nanostructure; mold material; extreme features	TOOL PATH GENERATION; SURFACE GENERATION; MICROLENS ARRAYS; HIERARCHICAL MICROSTRUCTURES; SPHERICAL MICROLENSES; STRUCTURE FABRICATION; FUNCTIONAL SURFACES; WETTABILITY CONTROL; FREEFORM SURFACES; GRINDING WHEEL	IOP Publishing Ltd	BRISTOL	TEMPLE CIRCUS, TEMPLE WAY, BRISTOL BS1 6BE, ENGLAND	2631-8644	2631-7990		INT J EXTREME MANUF	Int. J. Extreme Manuf.	OCT	2021	3	4			42002		http://dx.doi.org/10.1016/j.msec.2022.112662
10.1088/2053-1591/ac10a4	Morphology, nano-mechanical properties and bending fracture stress of hind leg material of Cybister japonicus beetle	Yang, ZX; Zhang, M; Zhang, C	Yang, Zhixian; Zhang, Ming; Zhang, Chao	MATERIALS RESEARCH EXPRESS			Article						biomaterial; structural composites; scanning electron microscopy; mechanical properties; bending fracture stress	PACHNODA-MARGINATA COLEOPTERA; ELYTRA	IOP PUBLISHING LTD	BRISTOL	TEMPLE CIRCUS, TEMPLE WAY, BRISTOL BS1 6BE, ENGLAND		2053-1591		MATER RES EXPRESS	Mater. Res. Express	JUL	2021	8	7			75401			10.1533/9780857096197
10.1088/1758-5090/ac5413	Bio-inspired zonal-structured matrices for bone-cartilage interface engineering	Golebiowska, AA; Nukavarapu, SP	Golebiowska, Aleksandra A.; Nukavarapu, Syam P.	BIOFABRICATION			Article						3D-printed structures; bi-phasic; tri-phasic; gradient; concurrent bioprinting; osteochondral interface; tissue engineering	ARTICULAR-CARTILAGE; BIPHASIC SCAFFOLD; TISSUE; REPAIR; REGENERATION; STRATEGIES; HYDROGELS; DEFECTS; SYSTEM	IOP Publishing Ltd	BRISTOL	TEMPLE CIRCUS, TEMPLE WAY, BRISTOL BS1 6BE, ENGLAND	1758-5082	1758-5090		BIOFABRICATION	Biofabrication	APR 1	2022	14	2			25016		http://dx.doi.org/10.1007/978-3-7091-0385-2_2	10.1007/978-3-7091-0385-2
10.1088/1758-5090/ac212f	Hierarchical biomaterials via photopatterning-enhanced direct ink writing	Guzzi, EA; Bischof, R; Dranseikiene, D; Deshmukh, DV; Wahlsten, A; Bovone, G; Bernhard, S; Tibbitt, MW	Guzzi, Elia A.; Bischof, Raffaele; Dranseikiene, Dalia; Deshmukh, Dhananjay, V; Wahlsten, Adam; Bovone, Giovanni; Bernhard, Stephane; Tibbitt, Mark W.	BIOFABRICATION			Article						additive manufacturing; direct ink writing; digital light processing; multi-material; 3D printing; photopolymerization; photopatterning	3D; CONSTRUCTS; HYDROGELS; BIOINKS; SYSTEM	IOP PUBLISHING LTD	BRISTOL	TEMPLE CIRCUS, TEMPLE WAY, BRISTOL BS1 6BE, ENGLAND	1758-5082	1758-5090		BIOFABRICATION	Biofabrication	OCT	2021	13	4			44105		http://dx.doi.org/10.1039/d2bm00719c
10.1088/1758-5090/aa90ed	Creating hierarchical porosity hydroxyapatite scaffolds with osteoinduction by three-dimensional printing and microwave sintering	Pei, X; Ma, L; Zhang, BQ; Sun, JX; Sun, Y; Fan, YJ; Gou, ZR; Zhou, CC; Zhang, XD	Pei, Xuan; Ma, Liang; Zhang, Boqing; Sun, Jianxun; Sun, Yong; Fan, Yujiang; Gou, Zhongru; Zhou, Changchun; Zhang, Xingdong	BIOFABRICATION			Article						ceramics; porous scaffolds; microstructure; 3D printing; osteoinductivity	CALCIUM-PHOSPHATE; COMPOSITE SCAFFOLDS; POROUS SCAFFOLDS; PORE-SIZE; BONE; COLLAGEN; OSTEOGENESIS; FABRICATION; CEMENT	IOP PUBLISHING LTD	BRISTOL	TEMPLE CIRCUS, TEMPLE WAY, BRISTOL BS1 6BE, ENGLAND	1758-5082	1758-5090		BIOFABRICATION	Biofabrication	DEC	2017	9	4			45008		http://dx.doi.org/10.1007/s10237-022-01615-z
10.1088/1758-5090/7/2/025003	An automated fabrication strategy to create patterned tubular architectures at cell and tissue scales	Othman, R; Morris, GE; Shah, DA; Hall, S; Hall, G; Wells, K; Shakesheff, KM; Dixon, JE	Othman, Rebeen; Morris, Gavin E.; Shah, Disheet A.; Hall, Stephen; Hall, Graham; Wells, Keith; Shakesheff, Kevin M.; Dixon, James E.	BIOFABRICATION			Article						vessel; fabrication; multilayer; tissue; patterning; PNIPAAM	ARTIFICIAL BLOOD-VESSEL; PLURIPOTENT STEM-CELLS; AIRWAY SMOOTH-MUSCLE; IN-VITRO; MECHANICAL-PROPERTIES; VASCULAR-SURGERY; TIGHT JUNCTION; SHEETS; ARTERIES; DISEASE	IOP PUBLISHING LTD	BRISTOL	TEMPLE CIRCUS, TEMPLE WAY, BRISTOL BS1 6BE, ENGLAND	1758-5082	1758-5090		BIOFABRICATION	Biofabrication	JUN	2015	7	2			25003
10.1088/1758-5082/5/1/015005	Hierarchical mesoporous bioactive glass/alginate composite scaffolds fabricated by three-dimensional plotting for bone tissue engineering	Luo, YX; Wu, CT; Lode, A; Gelinsky, M	Luo, Yongxiang; Wu, Chengtie; Lode, Anja; Gelinsky, Michael	BIOFABRICATION			Article							MARROW STROMAL CELLS; SOLID FREEFORM FABRICATION; HYDROXYAPATITE SCAFFOLDS; PROTEIN-DELIVERY; ALGINATE SCAFFOLDS; BIOMIMETIC APATITE; PORE ARCHITECTURE; DRUG-DELIVERY; PROLIFERATION; MATRICES	IOP PUBLISHING LTD	BRISTOL	TEMPLE CIRCUS, TEMPLE WAY, BRISTOL BS1 6BE, ENGLAND	1758-5082	1758-5090		BIOFABRICATION	Biofabrication	MAR	2013	5	1			15005
10.1088/1748-605X/abed96	Hierarchical multi-layered scaffolds based on electrofluidodynamic processes for tissue engineering	Piegat, A; Niemczyk, A; Boccaccini, AR; El Fray, M; Liverani, L	Piegat, Agnieszka; Niemczyk, Agata; Boccaccini, Aldo R.; El Fray, Miroslawa; Liverani, Liliana	BIOMEDICAL MATERIALS			Article						hierarchical structure; electrospinning; electrospray; 3D printing; scaffolds		IOP PUBLISHING LTD	BRISTOL	TEMPLE CIRCUS, TEMPLE WAY, BRISTOL BS1 6BE, ENGLAND	1748-6041	1748-605X		BIOMED MATER	Biomed. Mater.	JUL 1	2021	16	4			41001		http://dx.doi.org/10.1088/1748-605X/abed96
10.1088/1748-605X/abb2d7	Cryogenically printed flexible chitosan/bioglass scaffolds with stable and hierarchical porous structures for wound healing	Wu, CX; Yu, ZH; Li, YH; Zhou, K; Cao, CL; Zhang, P; Li, WC	Wu, Chunxuan; Yu, Zehao; Li, Yihan; Zhou, Kui; Cao, Chuanliang; Zhang, Peng; Li, Wenchao	BIOMEDICAL MATERIALS			Article						bioglass; chitosan; cryogenic printing; hierarchical porous structures; wound healing	ANTIBACTERIAL; COMPOSITE; HYDROGEL; DESIGN	IOP PUBLISHING LTD	BRISTOL	TEMPLE CIRCUS, TEMPLE WAY, BRISTOL BS1 6BE, ENGLAND	1748-6041	1748-605X		BIOMED MATER	Biomed. Mater.	JAN 1	2021	16	1			15004		http://dx.doi.org/10.1088/1748-605X/abb2d7
10.1088/1748-3190/abd2d2	Structural analysis across length scales of the scorpion pincer cuticle	Kellersztein, I; Greenfeld, I; Wagner, HD	Kellersztein, Israel; Greenfeld, Israel; Wagner, H. Daniel	BIOINSPIRATION & BIOMIMETICS			Article						hierarchical structures; arthropod exoskeleton; multiscale properties; laminate analysis; biological composites		IOP PUBLISHING LTD	BRISTOL	TEMPLE CIRCUS, TEMPLE WAY, BRISTOL BS1 6BE, ENGLAND	1748-3182	1748-3190		BIOINSPIR BIOMIM	Bioinspir. Biomim.	JAN	2021	16	2			26013		http://dx.doi.org/10.1533/9780857098887.1.67	10.1533/9780857098887
10.1088/1748-3190/abc1f2	Abnormal stiffness behaviour in artificial cactus-inspired reinforcement materials	Zampetakis, I; Dobah, Y; Liu, D; Woods, B; Bezazi, A; Perriman, A; Scarpa, F	Zampetakis, Ioannis; Dobah, Yousef; Liu, Dong; Woods, Ben; Bezazi, Abderrezak; Perriman, Adam; Scarpa, Fabrizio	BIOINSPIRATION & BIOMIMETICS			Article						cactus; bioinspiration; 3D printing; finite element; mechanical testing	MECHANICAL-PROPERTIES; BIOLOGICAL-MATERIALS; BIOMIMETIC MATERIALS; DESIGN; TOUGHNESS; LESSONS	IOP PUBLISHING LTD	BRISTOL	TEMPLE CIRCUS, TEMPLE WAY, BRISTOL BS1 6BE, ENGLAND	1748-3182	1748-3190		BIOINSPIR BIOMIM	Bioinspir. Biomim.	MAR	2020	16	2			26004		http://dx.doi.org/10.1007/978-3-642-11934-7_5	10.1007/978-3-642-11934-7
10.1088/1748-3190/ab8e9a	Bioinspired hierarchical impact tolerant materials	Estrada, S; Munera, JC; Hernandez, J; Arroyave, M; Arola, D; Ossa, A	Estrada, Susana; Munera, Juan Camilo; Hernandez, Javier; Arroyave, Mauricio; Arola, Dwayne; Ossa, Alex	BIOINSPIRATION & BIOMIMETICS			Article						bioinspiration; hierarchical structure; nano-reinforcement; energy absorption; nano-mineralization	FISH SCALES STRUCTURE; BIOLOGICAL-MATERIALS; MECHANICAL-BEHAVIOR; ARAPAIMA; RESISTANCE; PUNCTURE; SCIENCE; ARMOR	IOP PUBLISHING LTD	BRISTOL	TEMPLE CIRCUS, TEMPLE WAY, BRISTOL BS1 6BE, ENGLAND	1748-3182	1748-3190		BIOINSPIR BIOMIM	Bioinspir. Biomim.	JUL	2020	15	4			46009		http://dx.doi.org/10.1016/j.biotechadv.2023.108099
10.1088/1748-3190/aa979c	Hindwings of insects as concept generator for hingeless foldable shading systems	Schieber, G; Born, L; Bergmann, P; Korner, A; Mader, A; Saffarian, S; Betz, O; Milwich, M; Gresser, GT; Knippers, J	Schieber, G.; Born, L.; Bergmann, P.; Koerner, A.; Mader, A.; Saffarian, S.; Betz, O.; Milwich, M.; Gresser, G. T.; Knippers, J.	BIOINSPIRATION & BIOMIMETICS			Article						fibre-reinforced plastics; biomimetics; facade shading; hingeless kinematics; compliant mechanisms; Flexagon; insect wing cuticle	MECHANICAL-PROPERTIES; HYDRAULIC MECHANISM; ARTHROPOD CUTICLE; WINGS; RESILIN; STAIN; VEIN	IOP PUBLISHING LTD	BRISTOL	TEMPLE CIRCUS, TEMPLE WAY, BRISTOL BS1 6BE, ENGLAND	1748-3182	1748-3190		BIOINSPIR BIOMIM	Bioinspir. Biomim.	JAN	2018	13	1			16012		http://dx.doi.org/10.1002/biot.202000116
10.1088/1748-3190/11/6/065001	Passive and active mechanical properties of biotemplated ceramics revisited	Van Opdenbosch, D; Fritz-Popovski, G; Plank, J; Zollfrank, C; Paris, O	Van Opdenbosch, Daniel; Fritz-Popovski, Gerhard; Plank, Johann; Zollfrank, Cordt; Paris, Oskar	BIOINSPIRATION & BIOMIMETICS			Article						biotemplating; hierarchical silica; softwood; mechanical properties	HIERARCHICAL STRUCTURE; SACRIFICIAL BONDS; HIDDEN LENGTH; CELL-WALL; WOOD; DEFORMATION; DESIGN; ENERGY; MICROSTRUCTURE; REPLICATION	IOP PUBLISHING LTD	BRISTOL	TEMPLE CIRCUS, TEMPLE WAY, BRISTOL BS1 6BE, ENGLAND	1748-3182	1748-3190		BIOINSPIR BIOMIM	Bioinspir. Biomim.	OCT	2016	11	6			65001		http://dx.doi.org/10.1016/j.bone.2020.115666
10.1088/1748-3190/11/4/045002	Biomimetic cellular metals-using hierarchical structuring for energy absorption	Buhrig-Polaczek, A; Fleck, C; Speck, T; Schuler, P; Fischer, SF; Caliaro, M; Thielen, M	Buehrig-Polaczek, A.; Fleck, C.; Speck, T.; Schueler, P.; Fischer, S. F.; Caliaro, M.; Thielen, M.	BIOINSPIRATION & BIOMIMETICS			Article						biomimetics; metallic foams; investment casting; fruit peels; seed shells; energy absorption; hierarchical structuring	CITRUS; FOAMS; SOLIDS; DEFORMATION; BEHAVIOR; FRUITS; INDIA	IOP PUBLISHING LTD	BRISTOL	TEMPLE CIRCUS, TEMPLE WAY, BRISTOL BS1 6BE, ENGLAND	1748-3182	1748-3190		BIOINSPIR BIOMIM	Bioinspir. Biomim.	AUG	2016	11	4			45002
10.1088/1748-3182/8/3/036008	Design, modeling and control of a pneumatically actuated manipulator inspired by biological continuum structures	Kang, RJ; Branson, DT; Zheng, TJ; Guglielmino, E; Caldwell, DG	Kang, Rongjie; Branson, David T.; Zheng, Tianjiang; Guglielmino, Emanuele; Caldwell, Darwin G.	BIOINSPIRATION & BIOMIMETICS			Article							OCTOPUS ARM MOVEMENTS; SYSTEM; KINEMATICS; ROBOTS	IOP PUBLISHING LTD	BRISTOL	TEMPLE CIRCUS, TEMPLE WAY, BRISTOL BS1 6BE, ENGLAND	1748-3182	1748-3190		BIOINSPIR BIOMIM	Bioinspir. Biomim.	SEP	2013	8	3			36008		http://dx.doi.org/10.1016/j.carbpol.2021.118790
10.1088/1748-3182/7/3/031001	A review of experimental techniques to produce a nacre-like structure	Corni, I; Harvey, TJ; Wharton, JA; Stokes, KR; Walsh, FC; Wood, RJK	Corni, I.; Harvey, T. J.; Wharton, J. A.; Stokes, K. R.; Walsh, F. C.; Wood, R. J. K.	BIOINSPIRATION & BIOMIMETICS			Review							POLYMER MATRIX COMPOSITES; ARTIFICIAL NACRE; THIN-FILMS; ELECTROPHORETIC DEPOSITION; BIOLOGICAL-MATERIALS; CALCIUM-CARBONATE; NANOCOMPOSITE; DESIGN; CACO3; BIOMIMETICS	IOP PUBLISHING LTD	BRISTOL	TEMPLE CIRCUS, TEMPLE WAY, BRISTOL BS1 6BE, ENGLAND	1748-3182	1748-3190		BIOINSPIR BIOMIM	Bioinspir. Biomim.	SEP	2012	7	3			31001		http://dx.doi.org/10.1016/j.carbpol.2020.116984
10.1088/1742-5468/ac52a4	Statistical aspects of interface adhesion and detachment of hierarchically patterned structures	Esfandiary, N; Zaiser, M; Moretti, P	Esfandiary, Nosaibeh; Zaiser, Michael; Moretti, Paolo	JOURNAL OF STATISTICAL MECHANICS-THEORY AND EXPERIMENT			Article						fracture; elasticity	MECHANICAL-PROPERTIES; DAMAGE	IOP Publishing Ltd	BRISTOL	TEMPLE CIRCUS, TEMPLE WAY, BRISTOL BS1 6BE, ENGLAND	1742-5468			J STAT MECH-THEORY E	J. Stat. Mech.-Theory Exp.	FEB 1	2022	2022	2			23301		http://dx.doi.org/10.1016/j.carbon.2014.06.020
10.1088/1468-6996/12/6/064710	The toughening mechanism of nacre and structural materials inspired by nacre	Kakisawa, H; Sumitomo, T	Kakisawa, Hideki; Sumitomo, Taro	SCIENCE AND TECHNOLOGY OF ADVANCED MATERIALS			Review						nacre; mechanical properties; toughening mechanism; multilayers; composites	ELECTRON-MICROSCOPY OBSERVATION; NATURAL NANOCOMPOSITE MATERIAL; CALCIUM-CARBONATE; ABALONE SHELL; ORGANIC MATRIX; STROMBUS-GIGAS; CRYSTAL-GROWTH; DEFORMATION; PROTEIN; BIOMIMETICS	TAYLOR & FRANCIS LTD	ABINGDON	2-4 PARK SQUARE, MILTON PARK, ABINGDON OR14 4RN, OXON, ENGLAND	1468-6996	1878-5514		SCI TECHNOL ADV MAT	Sci. Technol. Adv. Mater.	DEC	2011	12	6			64710
10.1088/1402-4896/ac607a	Hierarchical chirality of biofilament induced by its chiral microstructure	Zhao, HC; Bian, LC; Zhang, T; Tong, GJ; Dai, PS	Zhao, Hui-Chuan; Bian, Li-Chun; Zhang, Tao; Tong, Guo-Jun; Dai, Peng-Shuai	PHYSICA SCRIPTA			Article						hierarchical chirality; chirality transfer; bend-twist; stretch-twist	HYDROGEN-BONDING INTERACTIONS; SECONDARY STRUCTURES; TENDRIL; DNA; MUSCLES	IOP Publishing Ltd	BRISTOL	TEMPLE CIRCUS, TEMPLE WAY, BRISTOL BS1 6BE, ENGLAND	0031-8949	1402-4896		PHYS SCRIPTA	Phys. Scr.	MAY 1	2022	97	5			55002		http://dx.doi.org/10.1007/s10570-018-02240-9
10.1088/1361-665X/aad797	Modeling of snapping composite shells with magnetically aligned bio-inspired reinforcements	Riley, KS; Le Ferrand, H; Arrieta, AF	Riley, Katherine S.; Le Ferrand, Hortense; Arrieta, Andres F.	SMART MATERIALS AND STRUCTURES			Article						programmable structures; bistability; bioinspired design; self-shaping materials	SHAPE	IOP PUBLISHING LTD	BRISTOL	TEMPLE CIRCUS, TEMPLE WAY, BRISTOL BS1 6BE, ENGLAND	0964-1726	1361-665X		SMART MATER STRUCT	Smart Mater. Struct.	NOV	2018	27	11			114003		http://dx.doi.org/10.1016/j.ceramint.2020.12.081
10.1088/1361-665X/aa59eb	Distinct failure modes in bio-inspired 3D-printed staggered composites under non-aligned loadings	Slesarenko, V; Kazarinov, N; Rudykh, S	Slesarenko, Viacheslav; Kazarinov, Nikita; Rudykh, Stephan	SMART MATERIALS AND STRUCTURES			Article						bio-inspired materials; failure; hyperelasticity; non-aligned loading; staggered composites; nacre	MECHANICAL-PROPERTIES; NACRE; DEFORMATION; MOTHER; INTERFACES; TOUGHNESS; STRENGTH; BEHAVIOR; FRACTURE; ORIGIN	IOP PUBLISHING LTD	BRISTOL	TEMPLE CIRCUS, TEMPLE WAY, BRISTOL BS1 6BE, ENGLAND	0964-1726	1361-665X		SMART MATER STRUCT	Smart Mater. Struct.	MAR	2017	26	3			35053		http://dx.doi.org/10.1016/j.ceramint.2019.01.033
10.1088/1361-6560/ac02d4	Dual modality neutron and x-ray tomography for enhanced image analysis of the bone-metal interface	Tornquist, E; Le Cann, S; Tudisco, E; Tengattini, A; Ando, E; Lenoir, N; Hektor, J; Raina, DB; Tagil, M; Hall, SA; Isaksson, H	Tornquist, Elin; Le Cann, Sophie; Tudisco, Erika; Tengattini, Alessandro; Ando, Edward; Lenoir, Nicolas; Hektor, Johan; Raina, Deepak Bushan; Tagil, Magnus; Hall, Stephen A.; Isaksson, Hanna	PHYSICS IN MEDICINE AND BIOLOGY			Article						dual-mode tomography; image registration; phase segmentation; joint histogram; rat tibia	HIERARCHICAL STRUCTURE; IMPLANT INTERFACE; REMAINS	IOP PUBLISHING LTD	BRISTOL	TEMPLE CIRCUS, TEMPLE WAY, BRISTOL BS1 6BE, ENGLAND	0031-9155	1361-6560		PHYS MED BIOL	Phys. Med. Biol.	JUL 7	2021	66	13			135016		http://dx.doi.org/10.1016/j.ceramint.2013.12.035
10.1088/1361-6528/ab0340	Resolving fine electromechanical structure of collagen fibrils via sequential excitation piezoresponse force microscopy	Jian, P; Huang, BY; Wei, LY; Yan, F; Huang, XW; Li, YH; Xie, SH; Pan, K; Liu, YY; Li, JY	Jian, Peng; Huang, Boyuan; Wei, Liyu; Yan, Fei; Huang, Xiaowei; Li, Yuhao; Xie, Shuhong; Pan, Kai; Liu, Yunya; Li, Jiangyu	NANOTECHNOLOGY			Article						collagen; piezoresponse force microscopy; sequential excitation; principal component analysis; simple harmonic oscillator model	BIOLOGICAL-SYSTEMS; I COLLAGEN; PIEZOELECTRICITY; RESOLUTION	IOP PUBLISHING LTD	BRISTOL	TEMPLE CIRCUS, TEMPLE WAY, BRISTOL BS1 6BE, ENGLAND	0957-4484	1361-6528		NANOTECHNOLOGY	Nanotechnology	MAY 17	2019	30	20			205703		http://dx.doi.org/10.1016/j.ceramint.2012.07.067
10.1088/1361-6528/aabd8a	Correlation between the hierarchical structures and nanomechanical properties of amyloid fibrils	Lee, G; Lee, W; Baik, S; Kim, YH; Eom, K; Kwon, T	Lee, Gyudo; Lee, Wonseok; Baik, Seunghyun; Kim, Yong Ho; Eom, Kilho; Kwon, Taeyun	NANOTECHNOLOGY			Article						amyloid fibril; nanomechanics; atomic force microscopy experiment; atomistic simulation; intermolecular force	FORCE MICROSCOPY; INTERMOLECULAR FORCES; FLEXIBILITY; DYNAMICS; LENGTH; DNA	IOP PUBLISHING LTD	BRISTOL	TEMPLE CIRCUS, TEMPLE WAY, BRISTOL BS1 6BE, ENGLAND	0957-4484	1361-6528		NANOTECHNOLOGY	Nanotechnology	JUL 20	2018	29	29			295701		http://dx.doi.org/10.1016/j.chaos.2004.04.001
10.1088/1361-6439/aca20f	Remote actuation based on magnetically responsive pillar arrays	Jiang, W; Wang, LL; Chen, BD; Liu, HZ	Jiang, Wei; Wang, Lanlan; Chen, Bangdao; Liu, Hongzhong	JOURNAL OF MICROMECHANICS AND MICROENGINEERING			Article						smart actuators; high aspect-ratio; magnetic pillars; magnetically responsive; mushroom-shaped tips	DROPLET MANIPULATION	IOP Publishing Ltd	BRISTOL	TEMPLE CIRCUS, TEMPLE WAY, BRISTOL BS1 6BE, ENGLAND	0960-1317	1361-6439		J MICROMECH MICROENG	J. Micromech. Microeng.	JAN 1	2023	33	1			15003		http://dx.doi.org/10.1016/j.cej.2023.142882
10.1088/0965-0393/24/4/045014	Continuum damage modeling and simulation of hierarchical dental enamel	Ma, S; Scheider, I; Bargmann, S	Ma, Songyun; Scheider, Ingo; Bargmann, Swantje	MODELLING AND SIMULATION IN MATERIALS SCIENCE AND ENGINEERING			Article						bio-inspired materials; continuum damage model; cohesive zone model; bovine enamel; hierarchical structure; micromechanics	MECHANICAL-PROPERTIES; BIOLOGICAL-MATERIALS; STRENGTH; BEHAVIOR; DESIGN; NACRE; BONE	IOP PUBLISHING LTD	BRISTOL	TEMPLE CIRCUS, TEMPLE WAY, BRISTOL BS1 6BE, ENGLAND	0965-0393	1361-651X		MODEL SIMUL MATER SC	Model. Simul. Mater. Sci. Eng.	MAY	2016	24	4			45014		http://dx.doi.org/10.1016/j.cej.2022.138673
10.1088/0960-1317/20/6/065015	A three-dimensional hierarchical collagen scaffold fabricated by a combined solid freeform fabrication (SFF) and electrospinning process to enhance mesenchymal stem cell (MSC) proliferation	Ahn, S; Koh, YH; Kim, G	Ahn, SeungHyun; Koh, Young Ho; Kim, GeunHyung	JOURNAL OF MICROMECHANICS AND MICROENGINEERING			Article							DESIGN; BIOMATERIALS	IOP PUBLISHING LTD	BRISTOL	TEMPLE CIRCUS, TEMPLE WAY, BRISTOL BS1 6BE, ENGLAND	0960-1317	1361-6439		J MICROMECH MICROENG	J. Micromech. Microeng.	JUN	2010	20	6			65015		http://dx.doi.org/10.1016/j.cej.2021.132616
10.1088/0957-4484/27/47/474001	Designs and processes toward high-aspect-ratio nanostructures at the deep nanoscale: unconventional nanolithography and its applications	Lee, S; Park, B; Kim, JS; Kim, TI	Lee, Sori; Park, Byeonghak; Kim, Jun Sik; Kim, Tae-il	NANOTECHNOLOGY			Article						high aspect ratio; nanofabrication; high resolution; unconventional lithography	CAPILLARY FORCE LITHOGRAPHY; HIGH-PERFORMANCE; NM SCALE; METALLIC NANOSTRUCTURES; VERSATILE TOOLS; HIGH-RESOLUTION; FABRICATION; SILICON; ARRAYS; SURFACE	IOP PUBLISHING LTD	BRISTOL	TEMPLE CIRCUS, TEMPLE WAY, BRISTOL BS1 6BE, ENGLAND	0957-4484	1361-6528		NANOTECHNOLOGY	Nanotechnology	NOV 25	2016	27	47			474001		http://dx.doi.org/10.1016/j.cej.2018.11.145
10.1088/0957-4484/21/5/055304	Biofabrication methods for the patterned assembly and synthesis of viral nanotemplates	Gerasopoulos, K; McCarthy, M; Banerjee, P; Fan, X; Culver, JN; Ghodssi, R	Gerasopoulos, K.; McCarthy, M.; Banerjee, P.; Fan, X.; Culver, J. N.; Ghodssi, R.	NANOTECHNOLOGY			Article							TOBACCO-MOSAIC-VIRUS; NANOWIRE ARRAYS; DEPOSITION; TEMPLATES; METAL; NICKEL; DNA	IOP PUBLISHING LTD	BRISTOL	TEMPLE CIRCUS, TEMPLE WAY, BRISTOL BS1 6BE, ENGLAND	0957-4484	1361-6528		NANOTECHNOLOGY	Nanotechnology	FEB 5	2010	21	5			55304		http://dx.doi.org/10.1016/j.cej.2017.03.087
10.1088/0957-4484/20/7/075103	Alpha-helical protein domains unify strength and robustness through hierarchical nanostructures	Ackbarow, T; Buehler, MJ	Ackbarow, Theodor; Buehler, Markus J.	NANOTECHNOLOGY			Article							FRACTURE-MECHANICS; BETA-SHEET; INTERMEDIATE-FILAMENTS; ADHESION; PARALLEL; DYNAMICS; RUPTURE; BONDS	IOP Publishing Ltd	BRISTOL	TEMPLE CIRCUS, TEMPLE WAY, BRISTOL BS1 6BE, ENGLAND	0957-4484	1361-6528		NANOTECHNOLOGY	Nanotechnology	FEB 18	2009	20	7			75103		http://dx.doi.org/10.1016/j.cej.2007.09.036
10.1088/0953-8984/26/7/073101	Biological materials by design	Qin, Z; Dimas, L; Adler, D; Bratzel, G; Buehler, MJ	Qin, Zhao; Dimas, Leon; Adler, David; Bratzel, Graham; Buehler, Markus J.	JOURNAL OF PHYSICS-CONDENSED MATTER			Review						materials; bio-inspired; mechanical properties; simulation; experiment	CELLULOSE MICROFIBRIL ANGLES; CELL-WALL; MECHANICAL-PROPERTIES; MOLECULAR-MECHANICS; WOOD; DEFORMATION; COLLAGEN; BONE; NANOSTRUCTURE; SCAFFOLDS	IOP PUBLISHING LTD	BRISTOL	TEMPLE CIRCUS, TEMPLE WAY, BRISTOL BS1 6BE, ENGLAND	0953-8984	1361-648X		J PHYS-CONDENS MAT	J. Phys.-Condes. Matter	FEB 19	2014	26	7			73101		http://dx.doi.org/10.1205/cherd06196
10.1088/0953-8984/26/50/503102	Self-assembly of nucleic acids, silk and hybrid materials thereof	Humenik, M; Scheibel, T	Humenik, Martin; Scheibel, Thomas	JOURNAL OF PHYSICS-CONDENSED MATTER			Review						spider silk; DNA-silk hybrid; fibrils	DNA BLOCK-COPOLYMER; SPIDER SILK; AMYLOID FIBRILS; PEPTIDE NANOTUBES; BIOMEDICAL APPLICATIONS; MECHANICAL-PROPERTIES; BIOLOGICAL-MATERIALS; FORCE MICROSCOPY; DENDRON HYBRID; DRUG-DELIVERY	IOP PUBLISHING LTD	BRISTOL	TEMPLE CIRCUS, TEMPLE WAY, BRISTOL BS1 6BE, ENGLAND	0953-8984	1361-648X		J PHYS-CONDENS MAT	J. Phys.-Condes. Matter	DEC 17	2014	26	50			503102		http://dx.doi.org/10.1002/tcr.201600085
10.1088/0034-4885/76/6/066501	Nanomaterial processing using self-assembly-bottom-up chemical and biological approaches	Thiruvengadathan, R; Korampally, V; Ghosh, A; Chanda, N; Gangopadhyay, K; Gangopadhyay, S	Thiruvengadathan, Rajagopalan; Korampally, Venumadhav; Ghosh, Arkasubhra; Chanda, Nripen; Gangopadhyay, Keshab; Gangopadhyay, Shubhra	REPORTS ON PROGRESS IN PHYSICS			Review							VAN-DER-WAALS; PHOSPHOLIPID-BILAYER NANODISCS; BLOCK-COPOLYMER LITHOGRAPHY; CARBON NANOTUBE SUSPENSIONS; MESOPOROUS MOLECULAR-SIEVES; IN-SITU CHARACTERIZATION; TOP-DOWN; GOLD NANOPARTICLES; MAGNETIC NANOPARTICLES; THIN-FILMS	IOP PUBLISHING LTD	BRISTOL	TEMPLE CIRCUS, TEMPLE WAY, BRISTOL BS1 6BE, ENGLAND	0034-4885	1361-6633		REP PROG PHYS	Rep. Prog. Phys.	JUN	2013	76	6			66501		http://dx.doi.org/10.1021/acs.chemrev.9b00416
10.1080/19475411.2018.1541145	Bioinspired design of hybrid composite materials	Maghsoudi-Ganjeh, M; Lin, LQ; Wang, XD; Zeng, XW	Maghsoudi-Ganjeh, Mohammad; Lin, Liqiang; Wang, Xiaodu; Zeng, Xiaowei	INTERNATIONAL JOURNAL OF SMART AND NANO MATERIALS			Article						Bioinspired composites; material design; bone ultrastructure; cohesive finite element; material damage	HIERARCHICAL STRUCTURE; MECHANICAL-PROPERTIES; DEFORMATION; TOUGHNESS; BEHAVIOR; FIBRILS; ENERGY	TAYLOR & FRANCIS LTD	ABINGDON	2-4 PARK SQUARE, MILTON PARK, ABINGDON OR14 4RN, OXON, ENGLAND	1947-5411	1947-542X		INT J SMART NANO MAT	Int. J. Smart Nano Mater.	JAN 2	2019	10	1	90	105			http://dx.doi.org/10.1021/acs.chemrev.6b00225
10.1080/17480272.2022.2037704	Mode-displacement method for structural dynamic analysis of bio-inspired structures: A palm-tree stem subject to wind effects	Plaza, A; Vargas-Silva, G; Iriarte, X; Ros, J	Plaza, A.; Vargas-Silva, G.; Iriarte, X.; Ros, J.	WOOD MATERIAL SCIENCE & ENGINEERING			Article						Bio-inspired structures; model reduction; orthotropic materials; exponential integrator; palm tree dynamics	NATURAL SWAY FREQUENCIES; HIERARCHICAL STRUCTURE; REDUCTION TECHNIQUES; DAMPING RATIOS; BIOMECHANICS; MATRIX; DESIGN; PLANTS	TAYLOR & FRANCIS LTD	ABINGDON	2-4 PARK SQUARE, MILTON PARK, ABINGDON OR14 4RN, OXON, ENGLAND	1748-0272	1748-0280		WOOD MATER SCI ENG	Wood Mater. Sci. Eng.	MAR 4	2023	18	2	379	393	2037704		http://dx.doi.org/10.1039/d2cs00756h
10.1080/15440478.2019.1687065	3D Microstructure Reconstruction of Bamboo Fiber and Parenchyma Cell	Wu, WW; Xia, R	Wu, Wenwang; Xia, Re	JOURNAL OF NATURAL FIBERS			Article						Bamboo, fiber, parenchyma cell, microstructure, 3D reconstruction, mechanical properties	WALL	TAYLOR & FRANCIS INC	PHILADELPHIA	530 WALNUT STREET, STE 850, PHILADELPHIA, PA 19106 USA	1544-0478	1544-046X		J NAT FIBERS	J. Nat. Fibers	AUG 3	2021	18	8	1119	1127			http://dx.doi.org/10.1039/c8cs01007b
10.1080/15376494.2023.2215770	An strategy to solve the contradiction between strength and toughness of carbon fiber reinforced composites: Discontinuous nacre-like structure design	Wang, MR; Zhou, ZH; Luan, YB; Li, YC; Zhang, GL; Guo, ZX; Xu, F	Wang, Maorui; Zhou, Zhihui; Luan, Yunbo; Li, Yongcun; Zhang, Guoliang; Guo, Zhangxin; Xu, Feng	MECHANICS OF ADVANCED MATERIALS AND STRUCTURES			Article; Early Access						Bioinspired material; mechanical properties; microstructure; brick-mortar structure; carbon fiber composite	LOW-VELOCITY IMPACT; MECHANICAL-PROPERTIES; BIOLOGICAL-MATERIALS; LIGHTWEIGHT	TAYLOR & FRANCIS INC	PHILADELPHIA	530 WALNUT STREET, STE 850, PHILADELPHIA, PA 19106 USA	1537-6494	1537-6532		MECH ADV MATER STRUC	Mech. Adv. Mater. Struct.	2023 MAY 22	2023							http://dx.doi.org/10.1039/c7cs00278e
10.1080/15376494.2022.2065556	Investigation on the mechanical coordination mechanisms of the multilayer gradient structures in wheat straw by SR-CT technology	Zhang, H; Chen, GB; Pan, H; Li, YC; Xiao, Y; Hu, XF; Xu, F	Zhang, Hao; Chen, Ganbin; Pan, Hui; Li, Yongcun; Xiao, Yu; Hu, Xiaofang; Xu, Feng	MECHANICS OF ADVANCED MATERIALS AND STRUCTURES			Article						Hierarchical gradient structure; wheat straw; synchrotron radiation computed tomography; multi-level destruction; deformation and failure	FIBER; REINFORCEMENT; STEM	TAYLOR & FRANCIS INC	PHILADELPHIA	530 WALNUT STREET, STE 850, PHILADELPHIA, PA 19106 USA	1537-6494	1537-6532		MECH ADV MATER STRUC	Mech. Adv. Mater. Struct.	JUL 18	2023	30	14	2916	2925			http://dx.doi.org/10.1039/c5cs00459d
10.1080/10408398.2017.1325835	Linear and nonlinear rheological behavior of fat crystal networks	Macias-Rodriguez, BA; Marangoni, AA	Macias-Rodriguez, Braulio A.; Marangoni, Alejandro A.	CRITICAL REVIEWS IN FOOD SCIENCE AND NUTRITION			Review						Fat; linear and nonlinear rheology; texture; structure; trans and saturated fatty acids	AMPLITUDE OSCILLATORY SHEAR; YIELD-STRESS; FRACTAL NATURE; TEXTURAL CHARACTERISTICS; VISCOELASTIC PROPERTIES; MECHANICAL-PROPERTIES; STEADY SHEAR; MICROSTRUCTURE; CRYSTALLIZATION; MARGARINE	TAYLOR & FRANCIS INC	PHILADELPHIA	530 WALNUT STREET, STE 850, PHILADELPHIA, PA 19106 USA	1040-8398	1549-7852		CRIT REV FOOD SCI	Crit. Rev. Food Sci. Nutr.		2018	58	14	2398	2415			http://dx.doi.org/10.1039/c2cs35353a
10.1080/10255840802078030	Nanomechanical strength mechanisms of hierarchical biological materials and tissues	Buehler, MJ; Ackbarow, T	Buehler, Markus J.; Ackbarow, Theodor	COMPUTER METHODS IN BIOMECHANICS AND BIOMEDICAL ENGINEERING			Article						hierarchical; nanomechanics; biological protein materials; fracture; deformation; experiment; simulation; vimentin; cytoskeleton	INTERMEDIATE-FILAMENTS; FRACTURE-MECHANICS; HYDROGEN-BONDS; COILED-COIL; ALPHA-HELIX; SINGLE; COLLAGEN; PROTEIN; ELASTICITY; DYNAMICS	TAYLOR & FRANCIS LTD	ABINGDON	2-4 PARK SQUARE, MILTON PARK, ABINGDON OR14 4RN, OXON, ENGLAND	1025-5842	1476-8259		COMPUT METHOD BIOMEC	Comput. Methods Biomech. Biomed. Eng.		2008	11	6	595	607			http://dx.doi.org/10.1039/c0cs00121j
10.1080/09506608.2016.1148894	Spider silk as a blueprint for greener materials: a review	Lefevre, T; Auger, M	Lefevre, Thierry; Auger, Michele	INTERNATIONAL MATERIALS REVIEWS			Review						Silk fibre; Hierarchical structure; Spinning process; Sustainability; Biomimetism; Mechanical properties	CLAVIPES DRAGLINE SILK; MAJOR AMPULLATE GLAND; BETA-SHEET CRYSTALS; COMBINED WIDE-ANGLE; C-TERMINAL DOMAIN; X-RAY-SCATTERING; SOLID-STATE NMR; BOMBYX-MORI; MECHANICAL-PROPERTIES; HIGH-PERFORMANCE	TAYLOR & FRANCIS LTD	ABINGDON	2-4 PARK SQUARE, MILTON PARK, ABINGDON OR14 4RN, OXON, ENGLAND	0950-6608	1743-2804		INT MATER REV	Int. Mater. Rev.		2016	61	2	127	153			http://dx.doi.org/10.1021/acs.chemmater.9b00720
10.1080/08927022.2012.685943	Bioinspired design of functionalised graphene	Qin, Z; Buehler, M	Qin, Zhao; Buehler, Markus	MOLECULAR SIMULATION			Article						graphene; bioinspired; functionalisation; simulation; hierarchical	BETA-SHEET; STRENGTH; HYDROCARBONS; MEMBRANES	TAYLOR & FRANCIS LTD	ABINGDON	4 PARK SQUARE, MILTON PARK, ABINGDON OX14 4RN, OXON, ENGLAND	0892-7022			MOL SIMULAT	Mol. Simul.		2012	38	8-9	695	703			http://dx.doi.org/10.1021/cm702028z
10.1074/jbc.M604732200	Matrix macromolecules in hard tissues control the nucleation and hierarchical assembly of hydroxyapatite	Gajjeraman, S; Narayanan, K; Hao, JJ; Qin, CL; George, A	Gajjeraman, Sivakumar; Narayanan, Karthikeyan; Hao, Jianjun; Qin, Chunlin; George, Anne	JOURNAL OF BIOLOGICAL CHEMISTRY			Article							CALCIUM-PHOSPHATE; IN-VITRO; DENTIN; PROTEIN-1; BIOMINERALIZATION; BONE; CRYSTALS; COLLAGEN; ODONTOBLAST; EXPRESSION	AMER SOC BIOCHEMISTRY MOLECULAR BIOLOGY INC	BETHESDA	9650 ROCKVILLE PIKE, BETHESDA, MD 20814-3996 USA		1083-351X		J BIOL CHEM	J. Biol. Chem.	JAN 12	2007	282	2	1193	1204			http://dx.doi.org/10.1002/cnma.201600053
10.1073/pnas.2119523119	Biological matrix composites from cultured plant cells	Roumeli, E; Hendrickx, R; Bonanomi, L; Vashisth, A; Rinaldi, K; Daraio, C	Roumeli, Eleftheria; Hendrickx, Rodinde; Bonanomi, Luca; Vashisth, Aniruddh; Rinaldi, Katherine; Daraio, Chiara	PROCEEDINGS OF THE NATIONAL ACADEMY OF SCIENCES OF THE UNITED STATES OF AMERICA			Article						sustainable materials; &nbsp; biocomposites; biopolymers	MECHANICS; GROWTH; BIOCOMPOSITES; FIBERS	NATL ACAD SCIENCES	WASHINGTON	2101 CONSTITUTION AVE NW, WASHINGTON, DC 20418 USA	0027-8424	1091-6490		P NATL ACAD SCI USA	Proc. Natl. Acad. Sci. U. S. A.	APR 12	2022	119	15			e2119523119		http://dx.doi.org/10.1002/cplu.201300371
10.1073/pnas.2101296118	In situ three-dimensional spider web construction and mechanics	Su, IS; Narayanan, N; Logrono, MA; Guo, K; Bisshop, A; Muhlethaler, R; Saraceno, T; Buehler, MJ	Su, Isabelle; Narayanan, Neosha; Logrono, Marcos A.; Guo, Kai; Bisshop, Ally; Muhlethaler, Roland; Saraceno, Tomas; Buehler, Markus J.	PROCEEDINGS OF THE NATIONAL ACADEMY OF SCIENCES OF THE UNITED STATES OF AMERICA			Article						spider webs; construction; silk; mechanics; art-science	THERIDIID SPIDERS; ARANEAE; SILK; TIDARREN; BEHAVIOR	NATL ACAD SCIENCES	WASHINGTON	2101 CONSTITUTION AVE NW, WASHINGTON, DC 20418 USA	0027-8424	1091-6490		P NATL ACAD SCI USA	Proc. Natl. Acad. Sci. U. S. A.	AUG 17	2021	118	33			e2101296118		http://dx.doi.org/10.1016/j.cclet.2021.08.010
10.1073/pnas.2009044117	Structure, self-assembly, and properties of a truncated reflectin variant	Umerani, MJ; Pratakshya, P; Chatterjee, A; Sanchez, JAC; Kim, HS; Ilc, G; Kovacic, M; Magnan, C; Marmiroli, B; Sartori, B; Kwansa, AL; Orins, H; Bartlett, AW; Leung, EM; Feng, ZJ; Naughton, KL; Norton-Baker, B; Phan, L; Long, J; Allevato, A; Leal-Cruz, JE; Lin, QY; Baldi, P; Bernstorff, S; Plavec, J; Yingling, YG; Gorodetsky, AA	Umerani, Mehran J.; Pratakshya, Preeta; Chatterjee, Atrouli; Sanchez, Juana A. Cerna; Kim, Ho Shin; Ilc, Gregor; Kovacic, Matic; Magnan, Christophe; Marmiroli, Benedetta; Sartori, Barbara; Kwansa, Albert L.; Orins, Helen; Bartlett, Andrew W.; Leung, Erica M.; Feng, Zhijing; Naughton, Kyle L.; Norton-Baker, Brenna; Long Phan; Long, James; Allevato, Alex; Leal-Cruz, Jessica E.; Lin, Qiyin; Baldi, P…	PROCEEDINGS OF THE NATIONAL ACADEMY OF SCIENCES OF THE UNITED STATES OF AMERICA			Article						reflectin; self-assembly; proteins; biomaterials; optical properties	HETERONUCLEAR NMR-SPECTROSCOPY; SMALL-ANGLE SCATTERING; PROTEINS; DYNAMICS; ORGANIZATION; INFORMATION; IRIDOPHORES; PREDICTION; AGITATION; DOMAINS	NATL ACAD SCIENCES	WASHINGTON	2101 CONSTITUTION AVE NW, WASHINGTON, DC 20418 USA	0027-8424	1091-6490		P NATL ACAD SCI USA	Proc. Natl. Acad. Sci. U. S. A.	DEC 29	2020	117	52	32891	32901			http://dx.doi.org/10.1007/978-90-481-9684-5_2	10.1007/978-90-481-9684-5
10.1073/pnas.1915332116	Crack engineering for the construction of arbitrary hierarchical architectures	Li, WB; Yu, M; Sun, J; Mochizuki, K; Chen, SY; Zheng, HX; Li, JQ; Yao, SH; Wu, HK; Ong, BS; Kawata, S; Wang, ZK; Ren, KN	Li, Wanbo; Yu, Miao; Sun, Jing; Mochizuki, Kentaro; Chen, Siyu; Zheng, Huanxi; Li, Jiaqian; Yao, Shuhuai; Wu, Hongkai; Ong, Beng S.; Kawata, Satoshi; Wang, Zuankai; Ren, Kangning	PROCEEDINGS OF THE NATIONAL ACADEMY OF SCIENCES OF THE UNITED STATES OF AMERICA			Article						configurable elastic crack engineering; true 3D replication; hierarchical structures; biomimetic materials	PERISTOME; SURFACE; MICRO; SHAPE	NATL ACAD SCIENCES	WASHINGTON	2101 CONSTITUTION AVE NW, WASHINGTON, DC 20418 USA	0027-8424			P NATL ACAD SCI USA	Proc. Natl. Acad. Sci. U. S. A.	NOV 26	2019	116	48	23909	23914			http://dx.doi.org/10.1016/j.cirp.2017.04.132
10.1073/pnas.1813801116	Structural hierarchy confers error tolerance in biological materials	Michel, JA; Yunker, PJ	Michel, Jonathan A.; Yunker, Peter J.	PROCEEDINGS OF THE NATIONAL ACADEMY OF SCIENCES OF THE UNITED STATES OF AMERICA			Article						network mechanics; evolution of biomaterials; structural hierarchy; biophysics; soft matter	PERCOLATION; ELASTICITY; MECHANICS	NATL ACAD SCIENCES	WASHINGTON	2101 CONSTITUTION AVE NW, WASHINGTON, DC 20418 USA	0027-8424			P NATL ACAD SCI USA	Proc. Natl. Acad. Sci. U. S. A.	FEB 19	2019	116	8	2875	2880			http://dx.doi.org/10.1007/s12018-018-9255-y
10.1073/pnas.1417276111	Engineering the shape and structure of materials by fractal cut	Cho, Y; Shin, JH; Costa, A; Kim, TA; Kunin, V; Li, J; Lee, SY; Yang, S; Han, HN; Choi, IS; Srolovitz, DJ	Cho, Yigil; Shin, Joong-Ho; Costa, Avelino; Kim, Tae Ann; Kunin, Valentin; Li, Ju; Lee, Su Yeon; Yang, Shu; Han, Heung Nam; Choi, In-Suk; Srolovitz, David J.	PROCEEDINGS OF THE NATIONAL ACADEMY OF SCIENCES OF THE UNITED STATES OF AMERICA			Article						expandability; patterning; flexibility; differentiation; deformability	NEGATIVE POISSONS RATIO; STRETCHABLE ELECTRONICS; PERIODIC STRUCTURES; SOFT; METAMATERIALS; MECHANICS; BEHAVIOR	NATL ACAD SCIENCES	WASHINGTON	2101 CONSTITUTION AVE NW, WASHINGTON, DC 20418 USA	0027-8424			P NATL ACAD SCI USA	Proc. Natl. Acad. Sci. U. S. A.	DEC 9	2014	111	49	17390	17395
10.1073/pnas.1408342111	Robust excitons inhabit soft supramolecular nanotubes	Eisele, DM; Arias, DH; Fu, XF; Bloemsma, EA; Steiner, CP; Jensen, RA; Rebentrost, P; Eisele, H; Tokmakoff, A; Lloyd, S; Nelson, KA; Nicastro, D; Knoester, J; Bawendi, MG	Eisele, Doerthe M.; Arias, Dylan H.; Fu, Xiaofeng; Bloemsma, Erik A.; Steiner, Colby P.; Jensen, Russell A.; Rebentrost, Patrick; Eisele, Holger; Tokmakoff, Andrei; Lloyd, Seth; Nelson, Keith A.; Nicastro, Daniela; Knoester, Jasper; Bawendi, Moungi G.	PROCEEDINGS OF THE NATIONAL ACADEMY OF SCIENCES OF THE UNITED STATES OF AMERICA			Article						supramolecular assembly; self-assembled excitonic nanoscale systems; photosynthesis; exciton theory; light-harvesting antennae systems	CARBOCYANINE DYE; INDIVIDUAL CHLOROSOMES; CIRCULAR-DICHROISM; OPTICAL-PROPERTIES; ENERGY MIGRATION; LINEAR DICHROISM; REDOX-CHEMISTRY; J-AGGREGATE; LIGHT; FLUORESCENCE	NATL ACAD SCIENCES	WASHINGTON	2101 CONSTITUTION AVE NW, WASHINGTON, DC 20418 USA	0027-8424			P NATL ACAD SCI USA	Proc. Natl. Acad. Sci. U. S. A.	AUG 19	2014	111	33	E3367	E3375			http://dx.doi.org/10.1016/j.colsurfa.2022.130879
10.1073/pnas.0900867106	Spiral and target patterns in bivalve nacre manifest a natural excitable medium from layer growth of a biological liquid crystal	Cartwright, JHE; Checa, AG; Escribano, B; Sainz-Diaz, CI	Cartwright, Julyan H. E.; Checa, Antonio G.; Escribano, Bruno; Ignacio Sainz-Diaz, C.	PROCEEDINGS OF THE NATIONAL ACADEMY OF SCIENCES OF THE UNITED STATES OF AMERICA			Article						biomineralization; chitin; interlamellar membranes; mollusc	ORGANIC MATRIX; CHITIN; DYNAMICS; SHELL	NATL ACAD SCIENCES	WASHINGTON	2101 CONSTITUTION AVE NW, WASHINGTON, DC 20418 USA	0027-8424			P NATL ACAD SCI USA	Proc. Natl. Acad. Sci. U. S. A.	JUN 30	2009	106	26	10499	10504			http://dx.doi.org/10.1016/j.colsurfa.2019.124048
10.1073/pnas.0705759104	Hierarchies, multiple energy barriers, and robustness govern the fracture mechanics of alpha-helical and beta-sheet protein domains	Ackbarow, T; Chen, X; Keten, S; Buehler, MJ	Ackbarow, Theodor; Chen, Xuefeng; Keten, Sinan; Buehler, Markus J.	PROCEEDINGS OF THE NATIONAL ACADEMY OF SCIENCES OF THE UNITED STATES OF AMERICA			Article						alpha-helix; deformation; intermediate filaments; rupture; structure	MOLECULAR-DYNAMICS; INTERMEDIATE-FILAMENTS; HYDROGEN-BONDS; FORCE; INSIGHTS; BIOLOGY; DESIGN; LAMINS	NATL ACAD SCIENCES	WASHINGTON	2101 CONSTITUTION AVE NW, WASHINGTON, DC 20418 USA	0027-8424	1091-6490		P NATL ACAD SCI USA	Proc. Natl. Acad. Sci. U. S. A.	OCT 16	2007	104	42	16410	16415			http://dx.doi.org/10.1016/j.colsurfa.2017.01.063
10.1063/5.0097589	Rapid mechanical property prediction and de novo design of three-dimensional spider webs through graph and GraphPerceiver neural networks	Lu, W; Yang, ZZ; Buehler, MJ	Lu, Wei; Yang, Zhenze; Buehler, Markus J.	JOURNAL OF APPLIED PHYSICS			Article								AIP Publishing	MELVILLE	1305 WALT WHITMAN RD, STE 300, MELVILLE, NY 11747-4501 USA	0021-8979	1089-7550		J APPL PHYS	J. Appl. Phys.	AUG 21	2022	132	7			74703		http://dx.doi.org/10.1016/j.colsurfb.2017.11.040
10.1063/5.0034947	Mesomodel of the Mechanical Behavior of Biological Tissues under Low-Energy Impact Taking into Account Their Layered Structure	Eremina, GM; Smolin, AY	Eremina, G. M.; Smolin, A. Yu	PROCEEDINGS OF THE INTERNATIONAL CONFERENCE ON PHYSICAL MESOMECHANICS. MATERIALS WITH MULTILEVEL HIERARCHICAL STRUCTURE AND INTELLIGENT MANUFACTURING TECHNOLOGY	AIP Conference Proceedings		Proceedings Paper	International Conference on Physical Mesomechanics - Materials with Multilevel Hierarchical Structure and Intelligent Manufacturing Technology	OCT 05-09, 2020	Tomsk, RUSSIA	Russian Acad Sci, SB, Inst Strength Phys & Mat Sci,Russian Minist Sci & Higher Educ,Russian Fdn Basic Res,Russian Acad Sci, Siberian Branch,Russian Acad Sci, Siberian Branch, Inst Theoret & Appl Mech,Russian Acad Sci, Siberian Branch, Lavrentyev Inst Hydrodynam,Russian Acad Sci, Metals Superplastic Problems,Natl Res Tomsk Polytechn Univ,Natl Res Tomsk State Univ,Russian Acad Sci, Ural Branch, Ins…			ULTRASOUND	AMER INST PHYSICS	MELVILLE	2 HUNTINGTON QUADRANGLE, STE 1NO1, MELVILLE, NY 11747-4501 USA	0094-243X		978-0-7354-4046-3	AIP CONF PROC			2020	2310				20085		http://dx.doi.org/10.1016/j.colsurfb.2016.04.020
10.1063/5.0034381	Numerical Research of Mechanical Behavior of Biological Tissues under Uniaxial Compression/Tension	Chirkov, A; Eremina, GM; Smolin, AY; Eremin, MO	Chirkov, A.; Eremina, G. M.; Smolin, A. Yu; Eremin, M. O.	PROCEEDINGS OF THE INTERNATIONAL CONFERENCE ON PHYSICAL MESOMECHANICS. MATERIALS WITH MULTILEVEL HIERARCHICAL STRUCTURE AND INTELLIGENT MANUFACTURING TECHNOLOGY	AIP Conference Proceedings		Proceedings Paper	International Conference on Physical Mesomechanics - Materials with Multilevel Hierarchical Structure and Intelligent Manufacturing Technology	OCT 05-09, 2020	Tomsk, RUSSIA	Russian Acad Sci, SB, Inst Strength Phys & Mat Sci,Russian Minist Sci & Higher Educ,Russian Fdn Basic Res,Russian Acad Sci, Siberian Branch,Russian Acad Sci, Siberian Branch, Inst Theoret & Appl Mech,Russian Acad Sci, Siberian Branch, Lavrentyev Inst Hydrodynam,Russian Acad Sci, Metals Superplastic Problems,Natl Res Tomsk Polytechn Univ,Natl Res Tomsk State Univ,Russian Acad Sci, Ural Branch, Ins…				AMER INST PHYSICS	MELVILLE	2 HUNTINGTON QUADRANGLE, STE 1NO1, MELVILLE, NY 11747-4501 USA	0094-243X		978-0-7354-4046-3	AIP CONF PROC			2020	2310				20063		http://dx.doi.org/10.1016/j.colsurfb.2012.09.043
10.1063/5.0028844	Bactericidal surfaces: An emerging 21(st)-century ultra-precision manufacturing and materials puzzle	Larranaga-Altuna, M; Zabala, A; Llavori, I; Pearce, O; Nguyen, DT; Caro, J; Mescheder, H; Endrino, JL; Goel, G; Ayre, WN; Seenivasagam, RK; Tripathy, DK; Armstrong, J; Goel, S	Larranaga-Altuna, Mikel; Zabala, Alaitz; Llavori, Inigo; Pearce, Oliver; Nguyen, Dinh T.; Caro, Jaume; Mescheder, Holger; Endrino, Jose L.; Goel, Gaurav; Ayre, Wayne Nishio; Seenivasagam, Rajkumar Kottayasamy; Tripathy, Debendra Kumar; Armstrong, Joe; Goel, Saurav	APPLIED PHYSICS REVIEWS			Review								AIP Publishing	MELVILLE	1305 WALT WHITMAN RD, STE 300, MELVILLE, NY 11747-4501 USA	1931-9401			APPL PHYS REV	Appl. Phys. Rev.	MAR	2021	8	2			21303		http://dx.doi.org/10.1016/j.cbpa.2007.01.250
10.1063/1.5131955	Numerical Modeling of Uniaxial Compression of a Fluid-Saturated Sample of TiN Coating	Eremina, GM; Smolin, AY	Eremina, G. M.; Smolin, A. Yu.	PROCEEDINGS OF THE INTERNATIONAL CONFERENCE ON ADVANCED MATERIALS WITH HIERARCHICAL STRUCTURE FOR NEW TECHNOLOGIES AND RELIABLE STRUCTURES 2019	AIP Conference Proceedings		Proceedings Paper	International Conference on Advanced Materials with Hierarchical Structure for New Technologies and Reliable Structures	OCT 01-05, 2019	Tomsk, RUSSIA	Russian Acad Sci Siberian Branch, Inst Strength Phys & Mat Sci,Russian Minist Sci & Higher Educ,Russian Fdn Basic Res,Russian Acad Sci, Siberian Branch,Russian Acad Sci, Siberian Branch, Inst Theoret & Appl Mech,Russian Acad Sci, Siberian Branch, Lavrentyev Inst Hydrodynam,Russian Acad Sci, Inst Metals Superplastic Problems,Natl Res Tomsk Polytechn Univ,Natl Res Tomsk State Univ,Russian Acad Sci,…			MECHANICAL RESPONSE; ATOMIC MECHANISMS	AMER INST PHYSICS	MELVILLE	2 HUNTINGTON QUADRANGLE, STE 1NO1, MELVILLE, NY 11747-4501 USA	0094-243X		978-0-7354-1912-4	AIP CONF PROC			2019	2167				20088		http://dx.doi.org/10.1016/j.compstruct.2018.09.078
10.1063/1.5083321	Mechanobiology of Framework Material Used for Manufacture of Bone Tissue Implants. Review of Mathematical Models	Eremina, GM; Shilko, EV; Smolin, AY	Eremina, Galina M.; Shilko, Evgeniy V.; Smolin, Alexey Yu.	PROCEEDINGS OF THE ADVANCED MATERIALS WITH HIERARCHICAL STRUCTURE FOR NEW TECHNOLOGIES AND RELIABLE STRUCTURES	AIP Conference Proceedings		Proceedings Paper	International Symposium on Hierarchical Materials - Development and Applications for New Technologies and Reliable Structures	OCT 01-05, 2018	Tomsk, RUSSIA	Russian Acad Sci, Siberian Branch, Inst Strength Phys & Mat Sci,Fed Agcy Sci Org,Russian Acad Sci, Siberian Branch, Inst Theoret & Appl Mech,Russian Acad Sci, Siberian Branch, Lavrentyev Inst Hydrodynam,Russian Acad Sci, Inst Met Superplastic Problems,Natl Res tomsk Polytechn Univ,Natl Res Tomsk State Univ,Russian Acad Sci, UrB, Inst Continuous Media Mech,Russian Acad Sci, UrB, Inst Mech Engn Sci…			FINITE-ELEMENT-ANALYSIS; ELASTIC PROPERTIES; MECHANICAL STIMULATION; MATTER INTERFACE; PART I; SCAFFOLDS; DIFFERENTIATION; POROSITY; BEHAVIOR; ARCHITECTURE	AMER INST PHYSICS	MELVILLE	2 HUNTINGTON QUADRANGLE, STE 1NO1, MELVILLE, NY 11747-4501 USA	0094-243X		978-0-7354-1777-9	AIP CONF PROC			2018	2051				20078		http://dx.doi.org/10.1016/j.compstruct.2018.04.057
10.1063/1.4935382	Multiscale modeling of droplet interface bilayer membrane networks	Freeman, EC; Farimani, AB; Aluru, NR; Philen, MK	Freeman, Eric C.; Farimani, Amir B.; Aluru, Narayana R.; Philen, Michael K.	BIOMICROFLUIDICS			Article							CONDUCTANCE STATES; LIPID-BILAYER; ALAMETHICIN; CHANNEL; DYNAMICS; PERMEABILITY; ORIENTATION; SIMULATION; INSERTION	AIP Publishing	MELVILLE	1305 WALT WHITMAN RD, STE 300, MELVILLE, NY 11747-4501 USA		1932-1058		BIOMICROFLUIDICS	Biomicrofluidics	NOV	2015	9	6			64101		http://dx.doi.org/10.1016/j.compstruct.2018.03.099
10.1063/1.4891191	Structural origins of morphing in plant tissues	Bar-On, B; Sui, XM; Livanov, K; Achrai, B; Kalfon-Cohen, E; Wiesel, E; Wagner, HD	Bar-On, Benny; Sui, Xiaomeng; Livanov, Konstantin; Achrai, Ben; Kalfon-Cohen, Estelle; Wiesel, Erica; Wagner, H. Daniel	APPLIED PHYSICS LETTERS			Article							SEED DISPERSAL; MECHANICS; ACTUATION; GEOMETRY; CELL	AMER INST PHYSICS	MELVILLE	CIRCULATION & FULFILLMENT DIV, 2 HUNTINGTON QUADRANGLE, STE 1 N O 1, MELVILLE, NY 11747-4501 USA	0003-6951	1077-3118		APPL PHYS LETT	Appl. Phys. Lett.	JUL 21	2014	105	3			33703		http://dx.doi.org/10.1016/j.compstruct.2017.05.015
10.1063/1.4799171	Broadband wave filtering of bioinspired hierarchical phononic crystal	Zhang, P; To, AC	Zhang, Pu; To, Albert C.	APPLIED PHYSICS LETTERS			Article							LOBSTER HOMARUS-AMERICANUS; MECHANICAL-PROPERTIES; BIOLOGICAL-MATERIALS; THERMAL-CONDUCTIVITY; COMPOSITE-MATERIAL; HUMAN ENAMEL; HYDROXYAPATITE; NANOSCALE; MICROSTRUCTURE; NANOSTRUCTURE	AMER INST PHYSICS	MELVILLE	1305 WALT WHITMAN RD, STE 300, MELVILLE, NY 11747-4501 USA	0003-6951	1077-3118		APPL PHYS LETT	Appl. Phys. Lett.	MAR 25	2013	102	12			121910		http://dx.doi.org/10.1016/j.compstruct.2017.01.077
10.1063/1.1961229	Hierarchical self-assembly of actin bundle networks: Gels with surface protein skin layers	Hirst, LS; Pynn, R; Bruinsma, RF; Safinya, CR	Hirst, LS; Pynn, R; Bruinsma, RF; Safinya, CR	JOURNAL OF CHEMICAL PHYSICS			Article							MOLECULAR-SIZE DISTRIBUTION; ALPHA-ACTININ; MECHANICAL-PROPERTIES; PHASE-TRANSITION; POLYMER GELS; GELATION; AGGREGATION; DETERMINES; DEPENDENCE; MEMBRANES	AMER INST PHYSICS	MELVILLE	1305 WALT WHITMAN RD, STE 300, MELVILLE, NY 11747-4501 USA	0021-9606	1089-7690		J CHEM PHYS	J. Chem. Phys.	SEP 8	2005	123	10			104902		http://dx.doi.org/10.1016/j.compositesa.2022.107282
10.1061/(ASCE)ST.1943-541X.0003425	Ultraductile Bar with Bioinspired Helical Strands	Wu, YF; Li, PD; Zhao, ZL	Wu, Yu-Fei; Li, Peng-Da; Zhao, Zi-Long	JOURNAL OF STRUCTURAL ENGINEERING			Article						Bioinspired materials; Climbing plants; Ultraductile materials; Helical structure; Strain localization	STRAIN LOCALIZATION; NECKING; NACRE	ASCE-AMER SOC CIVIL ENGINEERS	RESTON	1801 ALEXANDER BELL DR, RESTON, VA 20191-4400 USA	0733-9445	1943-541X		J STRUCT ENG	J. Struct. Eng.	OCT 1	2022	148	10			4022146		http://dx.doi.org/10.1016/j.compositesa.2020.105829
10.1039/d3mh00137g	Multi-objective Bayesian optimization for the design of nacre-inspired composites: optimizing and understanding biomimetics through AI	Park, K; Song, C; Park, J; Ryu, S	Park, Kundo; Song, Chihyeon; Park, Jinkyoo; Ryu, Seunghwa	MATERIALS HORIZONS			Article; Early Access							IMPROVEMENT; FRACTURE; SHEAR; MODEL	ROYAL SOC CHEMISTRY	CAMBRIDGE	THOMAS GRAHAM HOUSE, SCIENCE PARK, MILTON RD, CAMBRIDGE CB4 0WF, CAMBS, ENGLAND	2051-6347	2051-6355		MATER HORIZ	Mater. Horizons	2023 JUN 28	2023							http://dx.doi.org/10.1016/j.compositesb.2022.110468
10.1039/d3dt00498h	Halloysite nanotubes enhance the mechanical properties and thermal stability of iridescent cellulose nanocrystal films	Gao, H; Soto, MA; Szymkowiak, JK; Andrew, LJ; Hamad, WY; MacLachlan, MJ	Gao, Huan; Soto, Miguel A.; Szymkowiak, Joanna K.; Andrew, Lucas J.; Hamad, Wadood Y.; MacLachlan, Mark J.	DALTON TRANSACTIONS			Article							BIOLOGICAL-MATERIALS; REFRACTIVE-INDEX; CLAY NANOTUBES; NANOCOMPOSITE; COMPOSITES; NACRE	ROYAL SOC CHEMISTRY	CAMBRIDGE	THOMAS GRAHAM HOUSE, SCIENCE PARK, MILTON RD, CAMBRIDGE CB4 0WF, CAMBS, ENGLAND	1477-9226	1477-9234		DALTON T	Dalton Trans.	MAY 30	2023	52	21	7136	7142			http://dx.doi.org/10.1016/j.compositesb.2022.110213
10.1039/d2ta05202d	An exquisite branch-leaf shaped metal sulfoselenide composite endowing an ultrastable sodium-storage lifespan over 10 000 cycles	Zhao, WX; Gao, LX; Ma, XQ; Yue, LC; Zhao, DL; Li, ZR; Sun, SJ; Luo, YS; Liu, Q; Asiri, AM; Sun, XP	Zhao, Wenxi; Gao, Lixia; Ma, Xiaoqing; Yue, Luchao; Zhao, Donglin; Li, Zerong; Sun, Shengjun; Luo, Yongsong; Liu, Qian; Asiri, Abdullah M.; Sun, Xuping	JOURNAL OF MATERIALS CHEMISTRY A			Article							N-DOPED CARBON; ION BATTERIES; RATE CAPABILITY; ENERGY-STORAGE; ANODE; GRAPHENE; SHELL	ROYAL SOC CHEMISTRY	CAMBRIDGE	THOMAS GRAHAM HOUSE, SCIENCE PARK, MILTON RD, CAMBRIDGE CB4 0WF, CAMBS, ENGLAND	2050-7488	2050-7496		J MATER CHEM A	J. Mater. Chem. A	AUG 17	2022	10	32	16962	16975			http://dx.doi.org/10.1016/j.compositesb.2022.109954
10.1039/d2mh01299e	Tough hydrogel with high water content and ordered fibrous structures as an artificial human ligament	Han, SJ; Wu, QR; Zhu, JD; Zhang, JY; Chen, AB; Su, S; Liu, JT; Huang, JR; Yang, XX; Guan, LH	Han, Songjiu; Wu, Qirui; Zhu, Jundong; Zhang, Jiayu; Chen, Anbang; Su, Shu; Liu, Jiantao; Huang, Jianren; Yang, Xiaoxiang; Guan, Lunhui	MATERIALS HORIZONS			Article								ROYAL SOC CHEMISTRY	CAMBRIDGE	THOMAS GRAHAM HOUSE, SCIENCE PARK, MILTON RD, CAMBRIDGE CB4 0WF, CAMBS, ENGLAND	2051-6347	2051-6355		MATER HORIZ	Mater. Horizons	MAR 6	2023	10	3	1012	1019			http://dx.doi.org/10.1016/j.compositesb.2019.107496
10.1039/d2ma00204c	Composite hydrogels of bacterial cellulose and an ethylene-vinyl alcohol copolymer with tunable morphological anisotropy and mechanical properties	Takawa, S; Sugawara, A; Asoh, TA; Nandi, M; Uyama, H	Takawa, Shun; Sugawara, Akihide; Asoh, Taka-Aki; Nandi, Mahasweta; Uyama, Hiroshi	MATERIALS ADVANCES			Article							POROUS STRUCTURES; PHASE-SEPARATION; TISSUE; FABRICATION; MONOLITHS; POLYMERIZATION; NANOWHISKERS; ALIGNMENT; STRENGTH	ROYAL SOC CHEMISTRY	CAMBRIDGE	THOMAS GRAHAM HOUSE, SCIENCE PARK, MILTON RD, CAMBRIDGE CB4 0WF, CAMBS, ENGLAND		2633-5409		MATER ADV	Mater. Adv.	JUN 20	2022	3	12	5138	5150			http://dx.doi.org/10.1016/j.compositesb.2015.08.002
10.1039/d2cs00756h	Rational design of functional amyloid fibrillar assemblies	Wang, XY; Zhang, SN; Zhang, JC; Wang, YM; Jiang, XY; Tao, YQ; Li, D; Zhong, C; Liu, C	Wang, Xinyu; Zhang, Shengnan; Zhang, Jicong; Wang, Yaomin; Jiang, Xiaoyu; Tao, Youqi; Li, Dan; Zhong, Chao; Liu, Cong	CHEMICAL SOCIETY REVIEWS			Review							ATOMIC-RESOLUTION STRUCTURE; ALPHA-SYNUCLEIN; SYNTHETIC BIOLOGY; CELL-DEATH; PROTEIN; PEPTIDE; AGGREGATION; DISEASE; MEMORY; PHOSPHORYLATION	ROYAL SOC CHEMISTRY	CAMBRIDGE	THOMAS GRAHAM HOUSE, SCIENCE PARK, MILTON RD, CAMBRIDGE CB4 0WF, CAMBS, ENGLAND	0306-0012	1460-4744		CHEM SOC REV	Chem. Soc. Rev.	JUL 17	2023	52	14	4603	4631			http://dx.doi.org/10.1016/j.compositesb.2011.04.052
10.1039/d2bm00719c	Porous organic polymers for drug delivery: hierarchical pore structures, variable morphologies, and biological properties	Tang, YX; Varyambath, A; Ding, YC; Chen, BL; Huang, XY; Zhang, Y; Yu, DG; Kim, I; Song, WL	Tang, Yunxin; Varyambath, Anuraj; Ding, Yuanchen; Chen, Bailiang; Huang, Xinyi; Zhang, Yu; Yu, Deng-guang; Kim, Il; Song, Wenliang	BIOMATERIALS SCIENCE			Review							GLOBAL CANCER STATISTICS; TARGETED DELIVERY; ORAL DELIVERY; FRAMEWORK; NANOSPHERES; NANOSHEETS; NANOPARTICLES; CRYSTALLINE; CAPSULES; CARRIERS	ROYAL SOC CHEMISTRY	CAMBRIDGE	THOMAS GRAHAM HOUSE, SCIENCE PARK, MILTON RD, CAMBRIDGE CB4 0WF, CAMBS, ENGLAND	2047-4830	2047-4849		BIOMATER SCI-UK	Biomater. Sci.	SEP 27	2022	10	19	5369	5390			http://dx.doi.org/10.1016/j.compscitech.2014.05.015
10.1039/d1tb00948f	A biomimetic hierarchical small intestinal submucosa-chitosan sponge/chitosan hydrogel scaffold with a micro/nano structure for dural repair	Wang, JX; Li, K; Xu, JW; Liu, ML; Li, P; Li, XM; Fan, YB	Wang, Jingxi; Li, Kun; Xu, Junwei; Liu, Meili; Li, Ping; Li, Xiaoming; Fan, Yubo	JOURNAL OF MATERIALS CHEMISTRY B			Article							IN-VIVO; SUBSTITUTE; COMPOSITE; FABRICATION; MEMBRANE; EFFICACY; BARRIER	ROYAL SOC CHEMISTRY	CAMBRIDGE	THOMAS GRAHAM HOUSE, SCIENCE PARK, MILTON RD, CAMBRIDGE CB4 0WF, CAMBS, ENGLAND	2050-750X	2050-7518		J MATER CHEM B	J. Mat. Chem. B	OCT 7	2021	9	37	7821	7834			http://dx.doi.org/10.1016/j.commatsci.2011.01.032
10.1039/d1sm00646k	The dynamic face of lipid membranes	Gupta, S; Ashkar, R	Gupta, Sudipta; Ashkar, Rana	SOFT MATTER			Review							SMALL-ANGLE NEUTRON; SPIN-ECHO SPECTROMETER; COARSE-GRAINED MODEL; X-RAY; FLIP-FLOP; BILAYER THICKNESS; SCATTERING DATA; PHOSPHOLIPID-MEMBRANES; BIOLOGICAL-MEMBRANES; MOLECULAR-MECHANISM	ROYAL SOC CHEMISTRY	CAMBRIDGE	THOMAS GRAHAM HOUSE, SCIENCE PARK, MILTON RD, CAMBRIDGE CB4 0WF, CAMBS, ENGLAND	1744-683X	1744-6848		SOFT MATTER	Soft Matter	AUG 7	2021	17	29	6910	6928			http://dx.doi.org/10.1007/978-1-4020-4979-8_18
10.1039/d1qi01128f	Mind the gap! tailoring sol-gel ceramic mesoporous coatings on labile metal-organic frameworks through kinetic control	Bindini, E; Ludtke, T; Otaegui, D; Moller, M; Haddad, R; Boissiere, C; Moya, SE	Bindini, Elisa; Luedtke, Tanja; Otaegui, Dorleta; Moeller, Marco; Haddad, Ryma; Boissiere, Cedric; Moya, Sergio E.	INORGANIC CHEMISTRY FRONTIERS			Article							NANOPARTICLES; NANOCRYSTALS; MOFS; PARTICLES; SURFACE; SIZE	ROYAL SOC CHEMISTRY	CAMBRIDGE	THOMAS GRAHAM HOUSE, SCIENCE PARK, MILTON RD, CAMBRIDGE CB4 0WF, CAMBS, ENGLAND	2052-1553			INORG CHEM FRONT	Inorg. Chem. Front.	JAN 18	2022	9	2	221	230			http://dx.doi.org/10.1007/978-90-481-3575-2_17	10.1007/978-90-481-3575-2
10.1039/d1na00741f	Novel insights into nanomaterials for immunomodulatory bone regeneration	Cui, Y; Li, HR; Li, YX; Mao, LX	Cui, Ya; Li, Hairui; Li, Yaxin; Mao, Lixia	NANOSCALE ADVANCES			Review							NANOSTRUCTURED TITANIUM SURFACE; MEDIATED INFLAMMATORY RESPONSE; MESOPOROUS SILICA; IMMUNE-RESPONSE; HIERARCHICAL STRUCTURE; GOLD NANOPARTICLES; CARBON NANOTUBES; DENDRITIC CELLS; OSTEOGENESIS; DELIVERY	ROYAL SOC CHEMISTRY	CAMBRIDGE	THOMAS GRAHAM HOUSE, SCIENCE PARK, MILTON RD, CAMBRIDGE CB4 0WF, CAMBS, ENGLAND	2516-0230			NANOSCALE ADV	Nanoscale Adv.	JAN 18	2022	4	2	334	352
10.1039/d1na00425e	Concentric chiral nematic polymeric fibers from cellulose nanocrystals	Momeni, A; Walters, CM; Xu, YT; Hamad, WY; MacLachlan, MJ	Momeni, Arash; Walters, Christopher M.; Xu, Yi-Tao; Hamad, Wadood Y.; MacLachlan, Mark J.	NANOSCALE ADVANCES			Article							MESOPOROUS SILICA FILMS; LIQUID-CRYSTALS; SUSPENSIONS; MICROFIBRILS; HYDROGELS; ORDER	ROYAL SOC CHEMISTRY	CAMBRIDGE	THOMAS GRAHAM HOUSE, SCIENCE PARK, MILTON RD, CAMBRIDGE CB4 0WF, CAMBS, ENGLAND	2516-0230			NANOSCALE ADV	Nanoscale Adv.	SEP 7	2021	3	17	5111	5121			http://dx.doi.org/10.1016/j.ccr.2016.03.007
10.1039/d1cc02974f	Bioinspired in situ repeatable self-recovery of superhydrophobicity by self-reconstructing the hierarchical surface structure	Habib, MA; Wu, SW; Fan, QR; Magu, TO; Yao, X; Lv, JY; Wang, JJ	Habib, Md Ahsan; Wu, Shuwang; Fan, Qingrui; Magu, Thomas Odey; Yao, Xi; Lv, Jianyong; Wang, Jianjun	CHEMICAL COMMUNICATIONS			Article							TRITICUM-AESTIVUM; MIGRATION; WAXES	ROYAL SOC CHEMISTRY	CAMBRIDGE	THOMAS GRAHAM HOUSE, SCIENCE PARK, MILTON RD, CAMBRIDGE CB4 0WF, CAMBS, ENGLAND	1359-7345	1364-548X		CHEM COMMUN	Chem. Commun.	SEP 4	2021	57	68	8425	8428			http://dx.doi.org/10.1080/10408398.2017.1325835
10.1039/d0tb00424c	A bioinspired hydrogen bond crosslink strategy toward toughening ultrastrong and multifunctional nanocomposite hydrogels	Lin, FC; Wang, Z; Chen, JS; Lu, BL; Tang, LR; Chen, XR; Ling, CS; Huang, B; Zeng, HB; Chen, YD	Lin, Fengcai; Wang, Zi; Chen, Jingsi; Lu, Beili; Tang, Lirong; Chen, Xuerong; Ling, Chensheng; Huang, Biao; Zeng, Hongbo; Chen, Yandan	JOURNAL OF MATERIALS CHEMISTRY B			Article							EXCELLENT MECHANICAL-PROPERTIES; TANNIC-ACID; POLY(VINYL ALCOHOL); HIGH-STRENGTH; CELLULOSE NANOCRYSTALS; INTERPENETRATING HYDROGELS; THERMAL-PROPERTIES; WATER-CONTENT; ADHESIVE; PVA	ROYAL SOC CHEMISTRY	CAMBRIDGE	THOMAS GRAHAM HOUSE, SCIENCE PARK, MILTON RD, CAMBRIDGE CB4 0WF, CAMBS, ENGLAND	2050-750X	2050-7518		J MATER CHEM B	J. Mat. Chem. B	MAY 14	2020	8	18	4002	4015			http://dx.doi.org/10.1021/cg9001016
10.1039/d0ta09337h	CVD carbon-coated carbonized loofah sponge loaded with a directionally arrayed MXene aerogel for electromagnetic interference shielding	Li, ST; Wang, JS; Zhu, ZW; Liu, DY; Li, WC; Sui, GX; Park, CB	Li, Songtao; Wang, Jiashun; Zhu, Zhengwang; Liu, Dongyan; Li, Wanchong; Sui, Guoxin; Park, Chul B.	JOURNAL OF MATERIALS CHEMISTRY A			Article							COMPOSITE; ABSORPTION; ANODE; LIGHTWEIGHT; FIBER	ROYAL SOC CHEMISTRY	CAMBRIDGE	THOMAS GRAHAM HOUSE, SCIENCE PARK, MILTON RD, CAMBRIDGE CB4 0WF, CAMBS, ENGLAND	2050-7488	2050-7496		J MATER CHEM A	J. Mater. Chem. A	JAN 7	2021	9	1	358	370			http://dx.doi.org/10.1016/j.cap.2010.11.075
10.1039/d0ta07617a	Seawater-responsive SiO2 nanoparticles for in situ generation of zwitterionic polydimethylsiloxane antifouling coatings with underwater superoleophobicity	Tan, JY; Xu, JK; Wang, DH; Yang, JL; Zhou, SX	Tan, Jinyan; Xu, Jiakang; Wang, Donghui; Yang, Jinlong; Zhou, Shuxue	JOURNAL OF MATERIALS CHEMISTRY A			Article							SURFACES; RELEASE; BEHAVIOR; SEGREGATION; PERFORMANCE; COMPONENTS; BACTERIA; ADHESION	ROYAL SOC CHEMISTRY	CAMBRIDGE	THOMAS GRAHAM HOUSE, SCIENCE PARK, MILTON RD, CAMBRIDGE CB4 0WF, CAMBS, ENGLAND	2050-7488	2050-7496		J MATER CHEM A	J. Mater. Chem. A	DEC 7	2020	8	45	24086	24097			http://dx.doi.org/10.1039/d3dt00498h
10.1039/d0sm00916d	Molecular packing structure of fibrin fibers resolved by X-ray scattering and molecular modeling	Jansen, KA; Zhmurov, A; Vos, BE; Portale, G; Hermida-Merino, D; Litvinov, RI; Tutwiler, V; Kurniawan, NA; Bras, W; Weisel, JW; Barsegov, V; Koenderink, GH	Jansen, Karin A.; Zhmurov, Artem; Vos, Bart E.; Portale, Giuseppe; Hermida-Merino, Daniel; Litvinov, Rustem, I; Tutwiler, Valerie; Kurniawan, Nicholas A.; Bras, Wim; Weisel, John W.; Barsegov, Valeri; Koenderink, Gijsje H.	SOFT MATTER			Article							SIZE; POLYMERIZATION; VISUALIZATION; PROTOFIBRILS; SIMULATIONS; FLEXIBILITY; STABILITY; NETWORKS; THROMBIN; DENSITY	ROYAL SOC CHEMISTRY	CAMBRIDGE	THOMAS GRAHAM HOUSE, SCIENCE PARK, MILTON RD, CAMBRIDGE CB4 0WF, CAMBS, ENGLAND	1744-683X	1744-6848		SOFT MATTER	Soft Matter	SEP 21	2020	16	35	8272	8283			http://dx.doi.org/10.1016/j.dental.2021.01.002
10.1039/d0nr02228d	Hierarchical cross-linking for synergetic toughening in crustacean-mimetic nanocomposites	Jiao, DJ; Guo, JQ; Lossada, F; Hoenders, D; Groeer, S; Walther, A	Jiao, Dejin; Guo, Jiaqi; Lossada, Francisco; Hoenders, Daniel; Groeer, Saskia; Walther, Andreas	NANOSCALE			Article							CELLULOSE NANOCRYSTAL FILMS; MECHANICAL-PROPERTIES; POLYMER NANOCOMPOSITES; BIOLOGICAL-MATERIALS; NACRE-MIMETICS; IRIDESCENT; COMPOSITES; TOUGHNESS; COLOR; EXOSKELETON	ROYAL SOC CHEMISTRY	CAMBRIDGE	THOMAS GRAHAM HOUSE, SCIENCE PARK, MILTON RD, CAMBRIDGE CB4 0WF, CAMBS, ENGLAND	2040-3364	2040-3372		NANOSCALE	Nanoscale	JUN 28	2020	12	24	12958	12969
10.1039/d0mh01451f	Artificial intelligence and machine learning in design of mechanical materials	Guo, K; Yang, ZZ; Yu, CH; Buehler, MJ	Guo, Kai; Yang, Zhenze; Yu, Chi-Hua; Buehler, Markus J.	MATERIALS HORIZONS			Review							DEEP MATERIAL NETWORK; CONSISTENT CLUSTERING ANALYSIS; STRUCTURE-PROPERTY LINKAGES; HIGH-CONTRAST COMPOSITES; NEURAL-NETWORKS; LOCALIZATION LINKAGES; ELASTIC LOCALIZATION; STRUCTURE PREDICTION; BIOLOGICAL-MATERIALS; MATERIALS DISCOVERY	ROYAL SOC CHEMISTRY	CAMBRIDGE	THOMAS GRAHAM HOUSE, SCIENCE PARK, MILTON RD, CAMBRIDGE CB4 0WF, CAMBS, ENGLAND	2051-6347	2051-6355		MATER HORIZ	Mater. Horizons	APR 1	2021	8	4	1153	1172			http://dx.doi.org/10.1016/j.engstruct.2022.114490
10.1039/d0gc03010d	Biomolecule-assisted synthesis of biomimetic nanocomposite hydrogel for hemostatic and wound heating applications	Das, SK; Parandhaman, T; Dey, MD	Das, Sujoy K.; Parandhaman, Thanusu; Dey, Manash Deep	GREEN CHEMISTRY			Review							STIMULUS-RESPONSIVE HYDROGELS; IN-SITU SYNTHESIS; ONE-POT SYNTHESIS; GRAPHENE OXIDE; SILVER NANOPARTICLES; HYBRID HYDROGELS; DRUG-DELIVERY; COMPOSITE HYDROGEL; CROSS-LINKING; HIERARCHICAL CONSTRUCTION	ROYAL SOC CHEMISTRY	CAMBRIDGE	THOMAS GRAHAM HOUSE, SCIENCE PARK, MILTON RD, CAMBRIDGE CB4 0WF, CAMBS, ENGLAND	1463-9262	1463-9270		GREEN CHEM	Green Chem.	JAN 21	2021	23	2	629	669			http://dx.doi.org/10.1140/epje/i2016-16057-x
10.1039/c9tc05392a	Biomimetics for high-performance flexible tactile sensors and advanced artificial sensory systems	Amoli, V; Kim, SY; Kim, JS; Choi, H; Koo, J; Kim, DH	Amoli, Vipin; Kim, So Young; Kim, Joo Sung; Choi, Hanbin; Koo, Jehyoung; Kim, Do Hwan	JOURNAL OF MATERIALS CHEMISTRY C			Review							SELF-POWERED PRESSURE; STRAIN SENSORS; CARBON NANOTUBE; TRIBOELECTRIC NANOGENERATORS; MECHANICAL-PROPERTIES; ION-CHANNEL; SKIN; DESIGN; SOFT; ELECTRONICS	ROYAL SOC CHEMISTRY	CAMBRIDGE	THOMAS GRAHAM HOUSE, SCIENCE PARK, MILTON RD, CAMBRIDGE CB4 0WF, CAMBS, ENGLAND	2050-7526	2050-7534		J MATER CHEM C	J. Mater. Chem. C	DEC 21	2019	7	47	14816	14844			http://dx.doi.org/10.1016/j.eurpolymj.2015.07.053
10.1039/c9sm01830a	Self-healing silk from the sea: role of helical hierarchical structure in Pinna nobilis byssus mechanics	Pasche, D; Horbelt, N; Marin, F; Motreuil, S; Fratzl, P; Harrington, MJ	Pasche, Delphine; Horbelt, Nils; Marin, Frederic; Motreuil, Sebastien; Fratzl, Peter; Harrington, Matthew J.	SOFT MATTER			Article							MUSSEL BYSSUS; PROTEIN; BEHAVIOR; DESIGN; REPAIR; FORCE; BIVALVIA; MOLLUSCA; FIBERS; YIELD	ROYAL SOC CHEMISTRY	CAMBRIDGE	THOMAS GRAHAM HOUSE, SCIENCE PARK, MILTON RD, CAMBRIDGE CB4 0WF, CAMBS, ENGLAND	1744-683X	1744-6848		SOFT MATTER	Soft Matter	DEC 21	2019	15	47	9654	9664			http://dx.doi.org/10.1016/j.eurpolymj.2015.01.048
10.1039/c9py00337a	Functional protein materials: beyond elastomeric and structural proteins	Carter, NA; Grove, TZ	Carter, Nathan A.; Grove, Tijana Z.	POLYMER CHEMISTRY			Review							RECURSIVE DIRECTIONAL LIGATION; PROTON CONDUCTION; HYDROGELS; DESIGN; CHANNELS; BEHAVIOR; FUSION; BOND	ROYAL SOC CHEMISTRY	CAMBRIDGE	THOMAS GRAHAM HOUSE, SCIENCE PARK, MILTON RD, CAMBRIDGE CB4 0WF, CAMBS, ENGLAND	1759-9954	1759-9962		POLYM CHEM-UK	Polym. Chem.	JUN 21	2019	10	23	2952	2959			http://dx.doi.org/10.1111/ede.12169
10.1039/c9nr00218a	Hierarchical nanomaterials via biomolecular self-assembly and bioinspiration for energy and environmental applications	Gong, CC; Sun, SW; Zhang, YJ; Sun, L; Su, ZQ; Wu, AG; Wei, G	Gong, Coucong; Sun, Shuwei; Zhang, Yujie; Sun, Li; Su, Zhiqiang; Wu, Aiguo; Wei, Gang	NANOSCALE			Review							TOBACCO-MOSAIC-VIRUS; MICROBIAL FUEL-CELLS; GRAPHENE OXIDE; PEPTIDE NANOTUBES; BIOFUEL CELLS; GLUCOSE-OXIDASE; GOLD NANOPARTICLES; ELECTROCHEMICAL BIOSENSOR; MECHANICAL-PROPERTIES; SILVER NANOPARTICLES	ROYAL SOC CHEMISTRY	CAMBRIDGE	THOMAS GRAHAM HOUSE, SCIENCE PARK, MILTON RD, CAMBRIDGE CB4 0WF, CAMBS, ENGLAND	2040-3364	2040-3372		NANOSCALE	Nanoscale	MAR 14	2019	11	10	4147	4182
10.1039/c8tb00381e	Enzymatically-controlled biomimetic synthesis of titania/protein hybrid thin films	Bawazer, LA; Ihli, J; Levenstein, MA; Jeuken, LJC; Meldrum, FC; McMillan, DGG	Bawazer, L. A.; Ihli, J.; Levenstein, M. A.; Jeuken, L. J. C.; Meldrum, F. C.; McMillan, D. G. G.	JOURNAL OF MATERIALS CHEMISTRY B			Article							QUARTZ-CRYSTAL MICROBALANCE; SURFACE-PLASMON RESONANCE; TITANIUM-DIOXIDE; SILICATEIN-ALPHA; NEUTRAL PH; PROTEIN ADSORPTION; LOW-TEMPERATURE; PAPAIN; DISSIPATION; BIOMINERALIZATION	ROYAL SOC CHEMISTRY	CAMBRIDGE	THOMAS GRAHAM HOUSE, SCIENCE PARK, MILTON RD, CAMBRIDGE CB4 0WF, CAMBS, ENGLAND	2050-750X	2050-7518		J MATER CHEM B	J. Mat. Chem. B	JUN 21	2018	6	23	3979	3988			http://dx.doi.org/10.1016/j.eml.2022.101945
10.1039/c8ta01405a	Fibrous all-in-one monolith electrodes with a biological gluing layer and a membrane shell for weavable lithium-ion batteries	Ha, SH; Kim, SJ; Kim, H; Lee, CW; Shin, KH; Park, HW; Kim, S; Lim, Y; Yi, H; Lim, JA; Lee, YJ	Ha, Sung Hoon; Kim, Soo Jin; Kim, Hyoungjun; Lee, Chae Won; Shin, Kyu Hang; Park, Hae Won; Kim, Soonwoo; Lim, Yein; Yi, Hyunjung; Lim, Jung Ah; Lee, Yun Jung	JOURNAL OF MATERIALS CHEMISTRY A			Article							WEARABLE ENERGY-STORAGE; CONDUCTIVE NANOMESH; FIBER; PERFORMANCE; YARNS; PAPER; OXIDE; SUPERCAPACITORS; PROGRESS; CATHODE	ROYAL SOC CHEMISTRY	CAMBRIDGE	THOMAS GRAHAM HOUSE, SCIENCE PARK, MILTON RD, CAMBRIDGE CB4 0WF, CAMBS, ENGLAND	2050-7488	2050-7496		J MATER CHEM A	J. Mater. Chem. A	APR 21	2018	6	15	6633	6641			http://dx.doi.org/10.1016/j.eml.2021.101166
10.1039/c8sm00507a	Emergence of the interplay between hierarchy and contact splitting in biological adhesion highlighted through a hierarchical shear lag model	Brely, L; Bosia, F; Pugno, NM	Brely, Lucas; Bosia, Federico; Pugno, Nicola M.	SOFT MATTER			Article							FIBRILLAR INTERFACE; ATTACHMENT DEVICES; ELASTIC-MODULUS; GECKO SETAE; FRICTION; SURFACES; MECHANICS; PADS; NANO; WET	ROYAL SOC CHEMISTRY	CAMBRIDGE	THOMAS GRAHAM HOUSE, SCIENCE PARK, MILTON RD, CAMBRIDGE CB4 0WF, CAMBS, ENGLAND	1744-683X	1744-6848		SOFT MATTER	Soft Matter	JUL 14	2018	14	26	5509	5518			http://dx.doi.org/10.1016/j.eml.2019.02.001
10.1039/c8nr09810g	Self-assembly of 5,6-dihydroxyindole-2-carboxylic acid: polymorphism of a eumelanin building block on Au(111)	De Marchi, F; Galeotti, G; Simenas, M; Ji, P; Chi, L; Tornau, EE; Pezzella, A; MacLeod, J; Ebrahimi, M; Rosei, F	De Marchi, F.; Galeotti, G.; Simenas, M.; Ji, P.; Chi, L.; Tornau, E. E.; Pezzella, A.; MacLeod, J.; Ebrahimi, M.; Rosei, F.	NANOSCALE			Article							MOLECULES; GUANINE; POLYMERIZATION	ROYAL SOC CHEMISTRY	CAMBRIDGE	THOMAS GRAHAM HOUSE, SCIENCE PARK, MILTON RD, CAMBRIDGE CB4 0WF, CAMBS, ENGLAND	2040-3364	2040-3372		NANOSCALE	Nanoscale	MAR 28	2019	11	12	5422	5428			http://dx.doi.org/10.1016/j.eml.2018.01.001
10.1039/c8cs01007b	Biopolymeric photonic structures: design, fabrication, and emerging applications	Xiong, R; Luan, JY; Kang, S; Ye, C; Singamaneni, S; Tsukruk, VV	Xiong, Rui; Luan, Jingyi; Kang, Saewon; Ye, Chunhong; Singamaneni, Srikanth; Tsukruk, Vladimir V.	CHEMICAL SOCIETY REVIEWS			Review							SURFACE-ENHANCED RAMAN; ANISOTROPIC CELLULOSE HYDROGELS; TEMPO-MEDIATED OXIDATION; CHIRAL NEMATIC FILMS; MORI SILK FIBROIN; INVERSE-OPAL; BACTERIAL CELLULOSE; QUANTUM DOTS; BOMBYX-MORI; PLASMONIC NANOSTRUCTURES	ROYAL SOC CHEMISTRY	CAMBRIDGE	THOMAS GRAHAM HOUSE, SCIENCE PARK, MILTON RD, CAMBRIDGE CB4 0WF, CAMBS, ENGLAND	0306-0012	1460-4744		CHEM SOC REV	Chem. Soc. Rev.	FEB 7	2020	49	3	983	1031			http://dx.doi.org/10.1016/B978-008044104-7/50003-4
10.1039/c7tb02999c	Self-assembly of collagen-based biomaterials: preparation, characterizations and biomedical applications	Zhu, SC; Yuan, QJ; Yin, T; You, J; Gu, ZP; Xiong, SB; Hu, Y	Zhu, Shichen; Yuan, Qijuan; Yin, Tao; You, Juan; Gu, Zhipeng; Xiong, Shanbai; Hu, Yang	JOURNAL OF MATERIALS CHEMISTRY B			Review							CONFOCAL REFLECTION MICROSCOPY; DRUG-DELIVERY-SYSTEMS; I COLLAGEN; FIBRIL-FORMATION; MECHANICAL-PROPERTIES; CELL-ADHESION; CROSS-LINKING; HYDROXYPROPYL METHYLCELLULOSE; QUANTITATIVE-ANALYSIS; COMPOSITE HYDROGELS	ROYAL SOC CHEMISTRY	CAMBRIDGE	THOMAS GRAHAM HOUSE, SCIENCE PARK, MILTON RD, CAMBRIDGE CB4 0WF, CAMBS, ENGLAND	2050-750X	2050-7518		J MATER CHEM B	J. Mat. Chem. B	MAY 14	2018	6	18	2650	2676			http://dx.doi.org/10.1039/d0gc03010d
10.1039/c7cs00278e	New insights and perspectives into biological materials for flexible electronics	Wang, LL; Chen, D; Jiang, K; Shen, GZ	Wang, Lili; Chen, Di; Jiang, Kai; Shen, Guozhen	CHEMICAL SOCIETY REVIEWS			Review							25TH ANNIVERSARY ARTICLE; FIELD-EFFECT TRANSISTORS; MUSSEL-INSPIRED POLYDOPAMINE; LITHIUM-ION BATTERIES; RESISTIVE SWITCHING MEMORY; GRAPHENE QUANTUM DOTS; CROSS-LINKED GELATIN; FREE FATTY-ACIDS; HIGH-PERFORMANCE; ENERGY-STORAGE	ROYAL SOC CHEMISTRY	CAMBRIDGE	THOMAS GRAHAM HOUSE, SCIENCE PARK, MILTON RD, CAMBRIDGE CB4 0WF, CAMBS, ENGLAND	0306-0012	1460-4744		CHEM SOC REV	Chem. Soc. Rev.	NOV 21	2017	46	22	6764	6815			http://dx.doi.org/10.1680/jgrma.20.00079
10.1039/c6tb03324e	Engineering strategies for chitin nanofibers	Zhang, XL; Rolandi, M	Zhang, Xiaolin; Rolandi, Marco	JOURNAL OF MATERIALS CHEMISTRY B			Review							TEMPO-MEDIATED OXIDATION; MECHANICAL-PROPERTIES; ALPHA-CHITIN; QUATERNIZED CHITOSAN; UNIFORM WIDTH; IONIC LIQUIDS; 10-20 NM; SHELL; COMPOSITE; DESIGN	ROYAL SOC CHEMISTRY	CAMBRIDGE	THOMAS GRAHAM HOUSE, SCIENCE PARK, MILTON RD, CAMBRIDGE CB4 0WF, CAMBS, ENGLAND	2050-750X	2050-7518		J MATER CHEM B	J. Mat. Chem. B	APR 14	2017	5	14	2547	2559
10.1039/c6tb02259f	Highly hemo-compatible, mechanically strong, and conductive dual cross-linked polymer hydrogels	Zhao, WF; Han, ZY; Ma, L; Sun, SD; Zhao, CS	Zhao, Weifeng; Han, Zhiyuan; Ma, Lang; Sun, Shudong; Zhao, Changsheng	JOURNAL OF MATERIALS CHEMISTRY B			Article							BLOOD COMPATIBILITY; DRUG-DELIVERY; HEMICELLULOSE HYDROGELS; CELL-CULTURE; BIOMEDICAL APPLICATIONS; SWELLING BEHAVIOR; TOUGH HYDROGELS; ETHYLENE-GLYCOL; HEPARIN; POLYPYRROLE	ROYAL SOC CHEMISTRY	CAMBRIDGE	THOMAS GRAHAM HOUSE, SCIENCE PARK, MILTON RD, CAMBRIDGE CB4 0WF, CAMBS, ENGLAND	2050-750X	2050-7518		J MATER CHEM B	J. Mat. Chem. B	DEC 28	2016	4	48	8016	8024
10.1039/c6ra11729e	Hierarchical alginate biopolymer papers produced via lanthanide ion coordination	Liu, SL; Ling, J; Li, KW; Yao, F; Oderinde, O; Zhang, ZH; Fu, GD	Liu, Shunli; Ling, Jun; Li, Kewen; Yao, Fang; Oderinde, Olayinka; Zhang, Zhihong; Fu, Guodong	RSC ADVANCES			Article							COMPOSITE FILMS; GRAPHENE OXIDE; SCAFFOLDS; NANOCOMPOSITES; LUMINESCENCE; COMPLEXES; GELATION; BEHAVIOR; DESIGN; MODEL	ROYAL SOC CHEMISTRY	CAMBRIDGE	THOMAS GRAHAM HOUSE, SCIENCE PARK, MILTON RD, CAMBRIDGE CB4 0WF, CAMBS, ENGLAND		2046-2069		RSC ADV	RSC Adv.		2016	6	68	63171	63177			http://dx.doi.org/10.1615/IntJMultCompEng.v7.i3.70
10.1039/c5sm02342d	Virtual design of electrospun-like gelatin scaffolds: the effect of three-dimensional fibre orientation on elasticity behaviour	Guessasma, S; Oyen, M	Guessasma, S.; Oyen, M.	SOFT MATTER			Article							YOUNGS MODULUS; TISSUE; NETWORKS; BIOMATERIALS; HYDROGELS	ROYAL SOC CHEMISTRY	CAMBRIDGE	THOMAS GRAHAM HOUSE, SCIENCE PARK, MILTON RD, CAMBRIDGE CB4 0WF, CAMBS, ENGLAND	1744-683X	1744-6848		SOFT MATTER	Soft Matter		2016	12	2	602	613			http://dx.doi.org/10.1002/cnm.2516
10.1039/c5ra09490a	Functional map of biological and biomimetic materials with hierarchical surface structures	Guo, HY; Li, QY; Zhao, HP; Zhou, K; Feng, XQ	Guo, Hao-Yuan; Li, Qunyang; Zhao, Hong-Ping; Zhou, Kun; Feng, Xi-Qiao	RSC ADVANCES			Review							CONTACT-ANGLE HYSTERESIS; SUPER-HYDROPHOBIC SURFACES; ELECTRON-BEAM-LITHOGRAPHY; SUPERHYDROPHOBIC SURFACES; NANOSTRUCTURED SURFACES; WATER-REPELLENT; RECENT PROGRESS; SOLID-SURFACES; SOFT MATERIALS; LENGTH SCALES	ROYAL SOC CHEMISTRY	CAMBRIDGE	THOMAS GRAHAM HOUSE, SCIENCE PARK, MILTON RD, CAMBRIDGE CB4 0WF, CAMBS, ENGLAND		2046-2069		RSC ADV	RSC Adv.		2015	5	82	66901	66926			http://dx.doi.org/10.1007/s00170-017-0323-0
10.1039/c5nr05421d	Mesoporous bioactive glass nanolayer-functionalized 3D-printed scaffolds for accelerating osteogenesis and angiogenesis	Zhang, YL; Xia, LG; Zhai, D; Shi, MC; Luo, YX; Feng, C; Fang, B; Yin, JB; Chang, J; Wu, CT	Zhang, Yali; Xia, Lunguo; Zhai, Dong; Shi, Mengchao; Luo, Yongxiang; Feng, Chun; Fang, Bing; Yin, Jingbo; Chang, Jiang; Wu, Chengtie	NANOSCALE			Article							MESENCHYMAL STEM-CELLS; CALCIUM-PHOSPHATE; IONIC PRODUCTS; IN-VITRO; PROTEIN ADSORPTION; BONE-FORMATION; SURFACE; DIFFERENTIATION; HYDROXYAPATITE; STIMULATION	ROYAL SOC CHEMISTRY	CAMBRIDGE	THOMAS GRAHAM HOUSE, SCIENCE PARK, MILTON RD, CAMBRIDGE CB4 0WF, CAMBS, ENGLAND	2040-3364	2040-3372		NANOSCALE	Nanoscale		2015	7	45	19207	19221			http://dx.doi.org/10.1142/S1758825116500848
10.1039/c5cs00459d	Recent progress of abrasion-resistant materials: learning from nature	Meng, JX; Zhang, PC; Wang, ST	Meng, Jingxin; Zhang, Pengchao; Wang, Shutao	CHEMICAL SOCIETY REVIEWS			Review							MECHANICAL-PROPERTIES; HIERARCHICAL STRUCTURE; BIOLOGICAL-MATERIALS; DESIGN PRINCIPLES; INSECT CUTICLE; DERMAL ARMOR; LOBSTER; ENAMEL; ARCHITECTURE; DEFORMATION	ROYAL SOC CHEMISTRY	CAMBRIDGE	THOMAS GRAHAM HOUSE, SCIENCE PARK, MILTON RD, CAMBRIDGE CB4 0WF, CAMBS, ENGLAND	0306-0012	1460-4744		CHEM SOC REV	Chem. Soc. Rev.		2016	45	2	237	251			http://dx.doi.org/10.1142/S175882511000072X
10.1039/c4sm02440k	Interpreting atomic force microscopy nanoindentation of hierarchical biological materials using multi-regime analysis	Bonilla, MR; Stokes, JR; Gidley, MJ; Yakubov, GE	Bonilla, M. R.; Stokes, J. R.; Gidley, M. J.; Yakubov, G. E.	SOFT MATTER			Article							ELASTIC-MODULUS; NANOMECHANICAL PROPERTIES; MECHANICAL-PROPERTIES; CELLS; ADHESION; INDENTATION; CONTACT; AFM; DEFORMATION; STIFFNESS	ROYAL SOC CHEMISTRY	CAMBRIDGE	THOMAS GRAHAM HOUSE, SCIENCE PARK, MILTON RD, CAMBRIDGE CB4 0WF, CAMBS, ENGLAND	1744-683X	1744-6848		SOFT MATTER	Soft Matter		2015	11	7	1281	1292			http://dx.doi.org/10.1016/j.ijbiomac.2023.125141
10.1039/c4sm02130d	Spider's super-glue: thread anchors are composite adhesives with synergistic hierarchical organization	Wolff, JO; Grawe, I; Wirth, M; Karstedt, A; Gorb, SN	Wolff, Jonas O.; Grawe, Ingo; Wirth, Marina; Karstedt, Andre; Gorb, Stanislav N.	SOFT MATTER			Article							FINE-STRUCTURAL ASPECTS; SILK FIBERS SPUN; ATTACHMENT DISCS; BIOMECHANICS; WATER; GLYCOPROTEINS; SECRETION; MICA; WEBS	ROYAL SOC CHEMISTRY	CAMBRIDGE	THOMAS GRAHAM HOUSE, SCIENCE PARK, MILTON RD, CAMBRIDGE CB4 0WF, CAMBS, ENGLAND	1744-683X	1744-6848		SOFT MATTER	Soft Matter		2015	11	12	2394	2403			http://dx.doi.org/10.1016/j.ijbiomac.2023.124004
10.1039/c4ra11480a	Temperature and concentration dependent fibrillogenesis for improved magnetic alignment of collagen gels	Shannon, GS; Novak, T; Mousoulis, C; Voytik-Harbin, SL; Neu, CP	Shannon, G. S.; Novak, T.; Mousoulis, C.; Voytik-Harbin, S. L.; Neu, C. P.	RSC ADVANCES			Article							CARTILAGE REGENERATION; MECHANICAL-PROPERTIES; ARTICULAR-CARTILAGE; POLARIZED-LIGHT; I COLLAGEN; TISSUE; BIOMATERIALS; MATRICES; MICROSCOPY; REPAIR	ROYAL SOC CHEMISTRY	CAMBRIDGE	THOMAS GRAHAM HOUSE, SCIENCE PARK, MILTON RD, CAMBRIDGE CB4 0WF, CAMBS, ENGLAND	2046-2069			RSC ADV	RSC Adv.		2015	5	3	2113	2121			http://dx.doi.org/10.1016/j.ijbiomac.2022.11.194
10.1039/c4ra03459g	Hierarchical multiple peeling simulations	Bosia, F; Colella, S; Mattoli, V; Mazzolai, B; Pugno, NM	Bosia, F.; Colella, S.; Mattoli, V.; Mazzolai, B.; Pugno, N. M.	RSC ADVANCES			Article							LIVING TOKAY GECKOS; FOOT-HAIR; ADHESION; ATTACHMENT; ROBUST	ROYAL SOC CHEMISTRY	CAMBRIDGE	THOMAS GRAHAM HOUSE, SCIENCE PARK, MILTON RD, CAMBRIDGE CB4 0WF, CAMBS, ENGLAND	2046-2069			RSC ADV	RSC Adv.		2014	4	48	25447	25452			http://dx.doi.org/10.1016/j.ijbiomac.2022.06.211
10.1039/c4cp00515e	Probing crystal structure and mesoscale assembly of cellulose microfibrils in plant cell walls, tunicate tests, and bacterial films using vibrational Sum Frequency Generation (SFG) spectroscopy	Lee, CM; Kafle, K; Park, YB; Kim, SH	Lee, Christopher M.; Kafle, Kabindra; Park, Yong Bum; Kim, Seong H.	PHYSICAL CHEMISTRY CHEMICAL PHYSICS			Article							HYDROGEN-BONDING SYSTEM; SYNCHROTRON X-RAY; MOLECULAR DIRECTIONALITY; I-ALPHA; VISUALIZATION; SURFACE; BIOSYNTHESIS; CONFORMATION; POLYMORPHISM; ASSOCIATION	ROYAL SOC CHEMISTRY	CAMBRIDGE	THOMAS GRAHAM HOUSE, SCIENCE PARK, MILTON RD, CAMBRIDGE CB4 0WF, CAMBS, ENGLAND	1463-9076	1463-9084		PHYS CHEM CHEM PHYS	Phys. Chem. Chem. Phys.		2014	16	22	10844	10853			http://dx.doi.org/10.1016/j.ijbiomac.2022.05.157
10.1039/c3sm52288a	Structural reinforcement of microvascular networks using electrostatic layer-by-layer assembly with halloysite nanotubes	Olugebefola, SC; Hamilton, AR; Fairfield, DJ; Sottos, NR; White, SR	Olugebefola, Solar C.; Hamilton, Andrew R.; Fairfield, Daniel J.; Sottos, Nancy R.; White, Scott R.	SOFT MATTER			Article							SELF-HEALING MATERIALS; HOLLOW GLASS-FIBERS; COMPOSITE STRUCTURES; IMAGE CORRELATION; DAMAGE DETECTION; IMPACT; NANOCOMPOSITES; DEFORMATION; ORIENTATION; ADSORPTION	ROYAL SOC CHEMISTRY	CAMBRIDGE	THOMAS GRAHAM HOUSE, SCIENCE PARK, MILTON RD, CAMBRIDGE CB4 0WF, CAMBS, ENGLAND	1744-683X	1744-6848		SOFT MATTER	Soft Matter		2014	10	4	544	548			http://dx.doi.org/10.1016/j.ijbiomac.2022.03.172
10.1039/c3nr05931f	A compressible mesoporous SiO2 sponge supported by a carbon nanotube network	Yang, YB; Shi, EZ; Li, PX; Wu, DH; Wu, ST; Shang, YY; Xu, WJ; Cao, AY; Yuan, Q	Yang, Yanbing; Shi, Enzheng; Li, Peixu; Wu, Dehai; Wu, Shiting; Shang, Yuanyuan; Xu, Wenjing; Cao, Anyuan; Yuan, Quan	NANOSCALE			Article							SILICA MONOLITH; GRAPHENE AEROGEL; MICROSPHERES; PERFORMANCE; ADSORPTION; CATALYSIS; SIZE	ROYAL SOC CHEMISTRY	CAMBRIDGE	THOMAS GRAHAM HOUSE, SCIENCE PARK, MILTON RD, CAMBRIDGE CB4 0WF, CAMBS, ENGLAND	2040-3364	2040-3372		NANOSCALE	Nanoscale		2014	6	7	3585	3592			http://dx.doi.org/10.1016/j.ijbiomac.2021.10.098
10.1039/c2tb00175f	Bioinspired colloidal materials with special optical, mechanical, and cell-mimetic functions	Zhang, TJ; Ma, YR; Qi, LM	Zhang, Taiji; Ma, Yurong; Qi, Limin	JOURNAL OF MATERIALS CHEMISTRY B			Article							MESOPOROUS SILICA NANOPARTICLES; MICROLENS ARRAYS; STRUCTURAL COLOR; WING SCALES; FABRICATION; DELIVERY; SYSTEMS; MODELS; OPALS; MICROCAPSULES	ROYAL SOC CHEMISTRY	CAMBRIDGE	THOMAS GRAHAM HOUSE, SCIENCE PARK, MILTON RD, CAMBRIDGE CB4 0WF, CAMBS, ENGLAND	2050-750X	2050-7518		J MATER CHEM B	J. Mat. Chem. B		2013	1	3	251	264			http://dx.doi.org/10.1016/j.ijbiomac.2021.09.050
10.1039/c2ra20218b	Hierarchical structure and mechanical properties of nacre: a review	Sun, JY; Bhushan, B	Sun, Jiyu; Bhushan, Bharat	RSC ADVANCES			Review							NANOCOMPOSITE THIN-FILMS; RIGID BIOLOGICAL-SYSTEMS; ORGANIC MATRIX LAYERS; MATERIALS SCIENCE; ARTIFICIAL NACRE; MINERAL BRIDGES; MOLLUSK SHELLS; ABALONE SHELL; COMPOSITE-MATERIALS; FRACTURE-MECHANICS	ROYAL SOC CHEMISTRY	CAMBRIDGE	THOMAS GRAHAM HOUSE, SCIENCE PARK, MILTON RD, CAMBRIDGE CB4 0WF, CAMBS, ENGLAND	2046-2069			RSC ADV	RSC Adv.		2012	2	20	7617	7632			http://dx.doi.org/10.1016/j.ijbiomac.2021.08.033
10.1039/c2nr11664b	Investigating the role of hierarchy on the strength of composite materials: evidence of a crucial synergy between hierarchy and material mixing	Bosia, F; Abdalrahman, T; Pugno, NM	Bosia, Federico; Abdalrahman, Tamer; Pugno, Nicola M.	NANOSCALE			Article							MECHANICAL-PROPERTIES; BIOLOGICAL-MATERIALS; STATISTICAL-THEORY; TOUGHNESS; FRACTURE; FAILURE; BONE	ROYAL SOC CHEMISTRY	CAMBRIDGE	THOMAS GRAHAM HOUSE, SCIENCE PARK, MILTON RD, CAMBRIDGE CB4 0WF, CAMBS, ENGLAND	2040-3364	2040-3372		NANOSCALE	Nanoscale		2012	4	4	1200	1207			http://dx.doi.org/10.1016/j.ijbiomac.2021.06.072
10.1039/c2jm32763e	Bioinspired approaches for optimizing the strength and toughness of graphene-based polymer nanocomposites	Lu, HB; Chen, ZX; Ma, C	Lu, Hongbin; Chen, Zhongxin; Ma, Chen	JOURNAL OF MATERIALS CHEMISTRY			Article							FRACTURE-TOUGHNESS; MECHANICAL-PROPERTIES; OXIDE; FATIGUE; BONE; FUNCTIONALIZATION; DEFORMATION; CHEMISTRY; GRAPHITE; PROTEINS	ROYAL SOC CHEMISTRY	CAMBRIDGE	THOMAS GRAHAM HOUSE, SCIENCE PARK, MILTON RD, CAMBRIDGE CB4 0WF, CAMBS, ENGLAND	0959-9428	1364-5501		J MATER CHEM	J. Mater. Chem.		2012	22	32	16182	16190			http://dx.doi.org/10.1016/j.ijbiomac.2021.01.048
10.1039/c2cs35353a	Three dimensional macroporous architectures and aerogels built of carbon nanotubes and/or graphene: synthesis and applications	Nardecchia, S; Carriazo, D; Ferrer, ML; Gutierrez, MC; del Monte, F	Nardecchia, Stefania; Carriazo, Daniel; Luisa Ferrer, M.; Gutierrez, Maria C.; del Monte, Francisco	CHEMICAL SOCIETY REVIEWS			Review							REDUCED GRAPHENE; INTERCONNECTED GRAPHENE; MECHANICALLY STRONG; CHEMICAL-REDUCTION; MONOLITHIC COLUMNS; GOLD NANOPARTICLES; HYBRID FILMS; SILICA-GELS; OXIDE; PERFORMANCE	ROYAL SOC CHEMISTRY	CAMBRIDGE	THOMAS GRAHAM HOUSE, SCIENCE PARK, MILTON RD, CAMBRIDGE CB4 0WF, CAMBS, ENGLAND	0306-0012	1460-4744		CHEM SOC REV	Chem. Soc. Rev.		2013	42	2	794	830			http://dx.doi.org/10.1016/j.ijbiomac.2020.11.151
10.1039/c1sm05656e	Extrafibrillar diffusion and intrafibrillar swelling at the nanoscale are associated with stress relaxation in the soft collagenous matrix tissue of tendons	Screen, HRC; Seto, J; Krauss, S; Boesecke, P; Gupta, HS	Screen, H. R. C.; Seto, J.; Krauss, S.; Boesecke, P.; Gupta, H. S.	SOFT MATTER			Article							MECHANICAL-PROPERTIES; ARTICULAR-CARTILAGE; SMALL-ANGLE; STRAIN; DEFORMATION; FASCICLES; FIBRIL; MODEL; GLYCOSAMINOGLYCANS; ELASTICITY	ROYAL SOC CHEMISTRY	CAMBRIDGE	THOMAS GRAHAM HOUSE, SCIENCE PARK, MILTON RD, CAMBRIDGE CB4 0WF, CAMBS, ENGLAND	1744-683X	1744-6848		SOFT MATTER	Soft Matter		2011	7	23	11243	11251			http://dx.doi.org/10.1016/j.ijbiomac.2020.10.086
10.1039/c0sm01471k	Self-assembly of organic-inorganic nanocomposites with nacre-like hierarchical structures	Xu, GK; Lu, W; Feng, XQ; Yu, SW	Xu, Guang-Kui; Lu, Wei; Feng, Xi-Qiao; Yu, Shou-Wen	SOFT MATTER			Article							POLYMER-GRAFTED NANOPARTICLES; BLOCK-COPOLYMER; MECHANICAL-PROPERTIES; COMPOSITES; NANOSCALE; SIZE; SEGREGATION; TOUGHNESS; MIXTURES; DESIGN	ROYAL SOC CHEMISTRY	CAMBRIDGE	THOMAS GRAHAM HOUSE, SCIENCE PARK, MILTON RD, CAMBRIDGE CB4 0WF, CAMBS, ENGLAND	1744-683X			SOFT MATTER	Soft Matter		2011	7	10	4828	4832			http://dx.doi.org/10.1016/j.ijbiomac.2020.09.113
10.1039/c0lc00724b	Fabrication of high-aspect-ratio polymer microstructures and hierarchical textures using carbon nanotube composite master molds	Copic, D; Park, SJ; Tawfick, S; De Volder, MFL; Hart, AJ	Copic, Davor; Park, Sei Jin; Tawfick, Sameh; De Volder, Michael F. L.; Hart, A. John	LAB ON A CHIP			Article							LITHOGRAPHY; MICRO	ROYAL SOC CHEMISTRY	CAMBRIDGE	THOMAS GRAHAM HOUSE, SCIENCE PARK, MILTON RD, CAMBRIDGE CB4 0WF, CAMBS, ENGLAND	1473-0197	1473-0189		LAB CHIP	Lab Chip		2011	11	10	1831	1837			http://dx.doi.org/10.1016/j.ijbiomac.2019.02.024
10.1039/c0jm01877e	Bioinspired noncovalently crosslinked fuzzy carbon nanotube bundles with superior toughness and strength	Bratzel, GH; Cranford, SW; Espinosa, H; Buehler, MJ	Bratzel, Graham H.; Cranford, Steven W.; Espinosa, Horacio; Buehler, Markus J.	JOURNAL OF MATERIALS CHEMISTRY			Article							COARSE-GRAINED MODEL; FORCE-FIELD; FABRICATION; COMPOSITES; MECHANICS; TENSILE; GROWTH; ARRAYS; FILMS	ROYAL SOC CHEMISTRY	CAMBRIDGE	THOMAS GRAHAM HOUSE, SCIENCE PARK, MILTON RD, CAMBRIDGE CB4 0WF, CAMBS, ENGLAND	0959-9428	1364-5501		J MATER CHEM	J. Mater. Chem.		2010	20	46	10465	10474			http://dx.doi.org/10.1016/j.ijbiomac.2019.02.006
10.1039/c0cs00121j	Hierarchical assembly of micro-/nano-building blocks: bio-inspired rigid structural functional materials	Yao, HB; Fang, HY; Wang, XH; Yu, SH	Yao, Hong-Bin; Fang, Hai-Yu; Wang, Xiao-Han; Yu, Shu-Hong	CHEMICAL SOCIETY REVIEWS			Review							LAYERED DOUBLE HYDROXIDES; LIGHT-EMITTING DEVICES; MECHANICAL-PROPERTIES; POLYMER NANOCOMPOSITES; NATURAL MATERIALS; QUANTUM DOTS; SEMICONDUCTOR NANOPARTICLES; BIOMIMETIC MATERIALS; BIOLOGICAL-SYSTEMS; CDTE NANOCRYSTALS	ROYAL SOC CHEMISTRY	CAMBRIDGE	THOMAS GRAHAM HOUSE, SCIENCE PARK, MILTON RD, CAMBRIDGE CB4 0WF, CAMBS, ENGLAND	0306-0012	1460-4744		CHEM SOC REV	Chem. Soc. Rev.		2011	40	7	3764	3785			http://dx.doi.org/10.1016/j.ijbiomac.2018.09.008
10.1039/c000304m	Nanocomposite microstructures with tunable mechanical and chemical properties	Tawfick, S; Deng, XP; Hart, AJ; Lahann, J	Tawfick, Sameh; Deng, Xiaopei; Hart, A. John; Lahann, Joerg	PHYSICAL CHEMISTRY CHEMICAL PHYSICS			Article							ALIGNED CARBON NANOTUBES; VAPOR-DEPOSITION POLYMERIZATION; POLY-P-XYLYLENES; AREAL DENSITY; COATINGS; FABRICATION; COMPOSITES; ARRAYS; MORPHOLOGY; SURFACES	ROYAL SOC CHEMISTRY	CAMBRIDGE	THOMAS GRAHAM HOUSE, SCIENCE PARK, MILTON RD, CAMBRIDGE CB4 0WF, CAMBS, ENGLAND	1463-9076	1463-9084		PHYS CHEM CHEM PHYS	Phys. Chem. Chem. Phys.		2010	12	17	4446	4451			http://dx.doi.org/10.1016/j.ijbiomac.2015.04.033
10.1039/b805661g	Importance of the integrity of trabecular bone to the relationship between load and deformation of rat femora: an optical metrology study	Barak, MM; Weiner, S; Shahar, R	Barak, Meir Max; Weiner, Steve; Shahar, Ron	JOURNAL OF MATERIALS CHEMISTRY			Article							MECHANICAL-PROPERTIES; PROXIMAL FEMUR; CORTICAL BONE; STRAIN DISTRIBUTION; CANCELLOUS BONE; SPECKLE INTERFEROMETRY; BIOLOGICAL-MATERIALS; INTACT FEMUR; CANINE FEMUR; STRENGTH	ROYAL SOC CHEMISTRY	CAMBRIDGE	THOMAS GRAHAM HOUSE, SCIENCE PARK, MILTON RD, CAMBRIDGE CB4 0WF, CAMBS, ENGLAND	0959-9428	1364-5501		J MATER CHEM	J. Mater. Chem.		2008	18	32	3855	3864			http://dx.doi.org/10.1007/s10704-021-00550-x
10.1039/b805407j	Calcium phosphate nanoparticles in biomineralization and biomaterials	Cai, YR; Tang, RK	Cai, Yurong; Tang, Ruikang	JOURNAL OF MATERIALS CHEMISTRY			Review							DRUG-DELIVERY SYSTEMS; NANOCRYSTALLINE HYDROXYAPATITE; DENTAL ENAMEL; HIERARCHICAL STRUCTURE; COMPOSITE SCAFFOLDS; ORIENTED ATTACHMENT; CARBONATE APATITE; CRYSTAL-GROWTH; GENE DELIVERY; BONE	ROYAL SOC CHEMISTRY	CAMBRIDGE	THOMAS GRAHAM HOUSE, SCIENCE PARK, MILTON RD, CAMBRIDGE CB4 0WF, CAMBS, ENGLAND	0959-9428	1364-5501		J MATER CHEM	J. Mater. Chem.		2008	18	32	3775	3787			http://dx.doi.org/10.1007/s10704-006-7156-4
10.1039/b804692a	The role of nanocomposites in bone regeneration	Rogel, MR; Qiu, HJ; Ameer, GA	Rogel, Micah R.; Qiu, Hongjin; Ameer, Guillermo A.	JOURNAL OF MATERIALS CHEMISTRY			Article							TOTAL HIP-ARTHROPLASTY; MECHANICAL-PROPERTIES; CORTICAL BONE; COMPACT-BONE; TISSUE; HYDROXYAPATITE; COLLAGEN; COMPOSITE; SCAFFOLDS; SURFACE	ROYAL SOC CHEMISTRY	CAMBRIDGE	THOMAS GRAHAM HOUSE, SCIENCE PARK, MILTON RD, CAMBRIDGE CB4 0WF, CAMBS, ENGLAND	0959-9428			J MATER CHEM	J. Mater. Chem.		2008	18	36	4233	4241			http://dx.doi.org/10.1016/j.ijmecsci.2018.03.015
10.1039/a604512j	Design strategies in mineralized biological materials	Weiner, S; Addadi, L	Weiner, S; Addadi, L	JOURNAL OF MATERIALS CHEMISTRY			Review							ATOMIC-FORCE MICROSCOPY; TENDON COLLAGEN-FIBERS; CRYSTAL-GROWTH; ELECTRON-DIFFRACTION; LANGMUIR MONOLAYERS; MOLLUSK SHELLS; CALCITE; BIOMINERALIZATION; ARAGONITE; PROTEINS	ROYAL SOC CHEMISTRY	CAMBRIDGE	THOMAS GRAHAM HOUSE, SCIENCE PARK, MILTON RD, CAMBRIDGE CB4 0WF, CAMBS, ENGLAND	0959-9428			J MATER CHEM	J. Mater. Chem.	MAY	1997	7	5	689	702			http://dx.doi.org/10.1016/j.ijmecsci.2016.12.003
10.1039/9781849737555-00180	The Mineralized Crustacean Cuticle: Hierarchical Structure and Mechanical Properties	Paris, O; Hartmann, MA; Fritz-Popovski, G	Paris, Oskar; Hartmann, Markus A.; Fritz-Popovski, Gerhard	MATERIALS DESIGN INSPIRED BY NATURE: FUNCTION THROUGH INNER ARCHITECTURE	RSC Smart Materials		Article; Book Chapter							LOBSTER HOMARUS-AMERICANUS; AMORPHOUS CALCIUM-CARBONATE; CALLINECTES-SAPIDUS; HYDROSTATIC SKELETON; BIOLOGICAL-MATERIALS; ARTHROPOD CUTICLES; CUTICULAR PROTEINS; COMPOSITE-MATERIAL; ELASTIC PROPERTIES; DESIGN PRINCIPLES	ROYAL SOC CHEMISTRY	CAMBRIDGE	THOMAS GRAHAM HOUSE, SCIENCE PARK, CAMBRIDGE CB4 4WF, CAMBS, ENGLAND	2046-0066		978-1-84973-755-5; 978-1-84973-553-7	RSC SMART MATER			2013		4	180	196			http://dx.doi.org/10.1007/s12541-019-00199-6
10.1038/srep33281	Optimized holographic femtosecond laser patterning method towards rapid integration of high-quality functional devices in microchannels	Zhang, CC; Hu, YL; Du, WQ; Wu, PC; Rao, SL; Cai, Z; Lao, ZX; Xu, B; Ni, JC; Li, JW; Zhao, G; Wu, D; Chu, JR; Sugioka, K	Zhang, Chenchu; Hu, Yanlei; Du, Wenqiang; Wu, Peichao; Rao, Shenglong; Cai, Ze; Lao, Zhaoxin; Xu, Bing; Ni, Jincheng; Li, Jiawen; Zhao, Gang; Wu, Dong; Chu, Jiaru; Sugioka, Koji	SCIENTIFIC REPORTS			Article							FOURIER-TRANSFORM ALGORITHMS; 2-PHOTON POLYMERIZATION; HIERARCHICAL STRUCTURES; MICROFLUIDIC CHIPS; HIGH-EFFICIENCY; LITHOGRAPHY; LAB; MICROFABRICATION; TECHNOLOGIES; MANIPULATION	NATURE PUBLISHING GROUP	LONDON	MACMILLAN BUILDING, 4 CRINAN ST, LONDON N1 9XW, ENGLAND	2045-2322			SCI REP-UK	Sci Rep	SEP 13	2016	6				33281		http://dx.doi.org/10.1177/02783649211002545
10.1038/srep32685	Magnetic resonance imaging reveals functional anatomy and biomechanics of a living dragon tree	Hesse, L; Masselter, T; Leupold, J; Spengler, N; Speck, T; Korvink, JG	Hesse, Linnea; Masselter, Tom; Leupold, Jochen; Spengler, Nils; Speck, Thomas; Korvink, Jan Gerrit	SCIENTIFIC REPORTS			Article							COMPOSITE STRUCTURES; MORPHOLOGY; PLATFORM	NATURE PUBLISHING GROUP	LONDON	MACMILLAN BUILDING, 4 CRINAN ST, LONDON N1 9XW, ENGLAND	2045-2322			SCI REP-UK	Sci Rep	SEP 8	2016	6				32685		http://dx.doi.org/10.1016/j.ijsolstr.2018.01.017
10.1038/srep26249	Uncovering three-dimensional gradients in fibrillar orientation in an impact-resistant biological armour	Zhang, Y; Paris, O; Terrill, NJ; Gupta, HS	Zhang, Y.; Paris, O.; Terrill, N. J.; Gupta, H. S.	SCIENTIFIC REPORTS			Article							X-RAY MICRODIFFRACTION; LOBSTER HOMARUS-AMERICANUS; MECHANICAL-PROPERTIES; CRYSTALLOGRAPHIC TEXTURE; POLYMER COMPOSITES; COLLAGEN FIBRILS; HIGH-POWER; DIFFRACTION; EXOSKELETON; NANOFIBRES	NATURE PUBLISHING GROUP	LONDON	MACMILLAN BUILDING, 4 CRINAN ST, LONDON N1 9XW, ENGLAND	2045-2322			SCI REP-UK	Sci Rep	MAY 23	2016	6				26249		http://dx.doi.org/10.1080/09506608.2016.1148894
10.1038/srep12418	Intrinsic hierarchical structural imperfections in a natural ceramic of bivalve shell with distinctly graded properties	Jiao, D; Liu, ZQ; Zhang, ZJ; Zhang, ZF	Jiao, Da; Liu, Zengqian; Zhang, Zhenjun; Zhang, Zhefeng	SCIENTIFIC REPORTS			Article							MECHANICAL-PROPERTIES; BIOLOGICAL-MATERIALS; STROMBUS-GIGAS; RED ABALONE; NACRE; NANOSCALE; TOUGHNESS; STRENGTH; ORIGIN; TRANSFORMATION	NATURE PUBLISHING GROUP	LONDON	MACMILLAN BUILDING, 4 CRINAN ST, LONDON N1 9XW, ENGLAND	2045-2322			SCI REP-UK	Sci Rep	JUL 22	2015	5				12418		http://dx.doi.org/10.1179/0950660812Z.00000000021
10.1038/srep11097	Nano-Biomechanical Study of Spatio-Temporal Cytoskeleton Rearrangements that Determine Subcellular Mechanical Properties and Endothelial Permeability	Wang, X; Bleher, R; Brown, ME; Garcia, JGN; Dudek, SM; Shekhawat, GS; Dravid, VP	Wang, Xin; Bleher, Reiner; Brown, Mary E.; Garcia, Joe G. N.; Dudek, Steven M.; Shekhawat, Gajendra S.; Dravid, Vinayak P.	SCIENTIFIC REPORTS			Article							ATOMIC-FORCE MICROSCOPY; RED-BLOOD-CELLS; ACUTE LUNG INJURY; SPHINGOSINE 1-PHOSPHATE; PLASMODIUM-FALCIPARUM; BARRIER INTEGRITY; BREAST-CANCER; THROMBIN; DISEASE; CORTACTIN	NATURE PUBLISHING GROUP	LONDON	MACMILLAN BUILDING, 4 CRINAN ST, LONDON N1 9XW, ENGLAND	2045-2322			SCI REP-UK	Sci Rep	JUN 18	2015	5				11097		http://dx.doi.org/10.1007/s11837-019-03614-5
10.1038/srep02533	Mammalian cortical bone in tension is non-Haversian	Mayya, A; Banerjee, A; Rajesh, R	Mayya, Ashwij; Banerjee, Anuradha; Rajesh, R.	SCIENTIFIC REPORTS			Article							MUSCULOSKELETAL LOADING CONDITIONS; BOVINE COMPACT BONES; HIP-JOINT FORCES; MECHANICAL-PROPERTIES; HIERARCHICAL STRUCTURE; BIOLOGICAL-MATERIALS; STRAIN DISTRIBUTION; HORSE RADIUS; SHEEP; MICROSTRUCTURE	NATURE PUBLISHING GROUP	LONDON	MACMILLAN BUILDING, 4 CRINAN ST, LONDON N1 9XW, ENGLAND	2045-2322			SCI REP-UK	Sci Rep	AUG 28	2013	3				2533		http://dx.doi.org/10.1007/s11837-015-1330-y
10.1038/srep00035	Structural hierarchies define toughness and defect-tolerance despite simple and mechanically inferior brittle building blocks	Sen, D; Buehler, MJ	Sen, Dipanjan; Buehler, Markus J.	SCIENTIFIC REPORTS			Article							REACTIVE FORCE-FIELD; FRACTURE; BONE; NANOSCALE; INTEGRITY; CRYSTALS; STRENGTH; SILICON	NATURE PUBLISHING GROUP	LONDON	MACMILLAN BUILDING, 4 CRINAN ST, LONDON N1 9XW, ENGLAND	2045-2322			SCI REP-UK	Sci Rep	JUL 13	2011	1				35		http://dx.doi.org/10.1007/s11837-010-0108-5
10.1038/s43246-020-00087-x	Extreme shear-deformation-induced modification of defect structures and hierarchical microstructure in an Al-Si alloy	Gwalani, B; Olszta, M; Varma, S; Li, L; Soulami, A; Kautz, E; Pathak, S; Rohatgi, A; Sushko, PV; Mathaudhu, S; Powell, CA; Devaraj, A	Gwalani, Bharat; Olszta, Matthew; Varma, Soumya; Li, Lei; Soulami, Ayoub; Kautz, Elizabeth; Pathak, Siddhartha; Rohatgi, Aashish; Sushko, Peter V.; Mathaudhu, Suveen; Powell, Cynthia A.; Devaraj, Arun	COMMUNICATIONS MATERIALS			Article							HEAT-TREATMENT; SELF-ORGANIZATION; CU-AG; FRICTION; WEAR; EVOLUTION; BEHAVIOR; STRENGTH; IMPACT; ENERGY	SPRINGERNATURE	LONDON	CAMPUS, 4 CRINAN ST, LONDON, N1 9XW, ENGLAND		2662-4443		COMMUN MATER	Commun. Mater.	NOV 12	2020	1	1			85		http://dx.doi.org/10.1007/s11837-008-0071-6
10.1038/s41699-017-0004-8	Protective molecular passivation of black phosphorous	Artel, V; Guo, QS; Cohen, H; Gasper, R; Ramasubramaniam, A; Xia, FN; Naveh, D	Artel, Vlada; Guo, Qiushi; Cohen, Hagai; Gasper, Raymond; Ramasubramaniam, Ashwin; Xia, Fengnian; Naveh, Doron	NPJ 2D MATERIALS AND APPLICATIONS			Article							SURFACE	NATURE PUBLISHING GROUP	LONDON	MACMILLAN BUILDING, 4 CRINAN ST, LONDON N1 9XW, ENGLAND		2397-7132		NPJ 2D MATER APPL	npj 2D Mater. Appl.	APR 18	2017	1		1	5			http://dx.doi.org/10.1016/j.jallcom.2023.169718
10.1038/s41598-021-92103-4	Water vapor sorption behavior of bamboo pertaining to its hierarchical structure	Chen, Q; Fang, CH; Wang, G; Ma, XX; Luo, JJ; Chen, ML; Dai, CP; Fei, BH	Chen, Qi; Fang, Changhua; Wang, Ge; Ma, Xinxin; Luo, Junji; Chen, Meiling; Dai, Chunping; Fei, Benhua	SCIENTIFIC REPORTS			Article							MECHANICAL-PROPERTIES; PHYLLOSTACHYS-EDULIS; MOISTURE-CONTENT; MOSO BAMBOO; PARALLEL; KINETICS; WOOD; HUMIDITY; MODEL	NATURE RESEARCH	BERLIN	HEIDELBERGER PLATZ 3, BERLIN, 14197, GERMANY	2045-2322			SCI REP-UK	Sci Rep	JUN 16	2021	11	1			12714		http://dx.doi.org/10.1016/j.jallcom.2018.07.100
10.1038/s41598-021-90916-x	Percolation networks inside 3D model of the mineralized collagen fibril	Bini, F; Pica, A; Marinozzi, A; Marinozzi, F	Bini, Fabiano; Pica, Andrada; Marinozzi, Andrea; Marinozzi, Franco	SCIENTIFIC REPORTS			Article							BONE ULTRASTRUCTURE; MICROMECHANICS; NANOSTRUCTURE; EVOLUTION; STIFFNESS; TISSUE; HYDROXYAPATITE; TRABECULAE; ELASTICITY; FRAGILITY	NATURE RESEARCH	BERLIN	HEIDELBERGER PLATZ 3, BERLIN, 14197, GERMANY	2045-2322			SCI REP-UK	Sci Rep	MAY 31	2021	11	1			11398		http://dx.doi.org/10.1115/1.4054897
10.1038/s41598-019-51882-7	Structural determination of Enzyme-Graphene Nanocomposite Sensor Material	Rai, DK; Gurusaran, M; Urban, V; Aran, K; Ma, LL; Li, PZ; Qian, S; Narayanan, TN; Ajayan, PM; Liepmann, D; Sekar, K; Alvarez-Cao, ME; Escuder-Rodriguez, JJ; Cerdan, ME; Gonzalez-Siso, MI; Viswanathan, S; Paulmurugan, R; Renugopalakrishnan, V	Rai, Durgesh K.; Gurusaran, Manickam; Urban, Volker; Aran, Kiana; Ma, Lulu; Li, Pingzuo; Qian, Shuo; Narayanan, Tharangattu N.; Ajayan, Pulickel M.; Liepmann, Dorian; Sekar, Kanagaraj; Alvarez-Cao, Maria-Efigenia; Escuder-Rodriguez, Juan-Jose; Cerdan, Maria-Esperanza; Gonzalez-Siso, Maria-Isabel; Viswanathan, Sowmya; Paulmurugan, Ramasamy; Renugopalakrishnan, Venkatesan	SCIENTIFIC REPORTS			Article							X-RAY-SCATTERING; GLUCOSE-OXIDASE; PROGRAM PACKAGE; IN-SITU; BIOSENSORS; RESOLUTION; PERCOLATION; GROWTH	NATURE PUBLISHING GROUP	LONDON	MACMILLAN BUILDING, 4 CRINAN ST, LONDON N1 9XW, ENGLAND	2045-2322			SCI REP-UK	Sci Rep	OCT 29	2019	9				15519		http://dx.doi.org/10.1115/1.4053397
10.1038/s41598-018-27282-8	Microstructure and mechanical properties of hard Acrocomia mexicana fruit shell	Flores-Johnson, EA; Carrillo, JG; Zhai, C; Gamboa, RA; Gan, Y; Shen, L	Flores-Johnson, E. A.; Carrillo, J. G.; Zhai, C.; Gamboa, R. A.; Gan, Y.; Shen, L.	SCIENTIFIC REPORTS			Article							MATERIALS DESIGN PRINCIPLES; BIOLOGICAL-MATERIALS; MACADAMIA NUTS; PALM; FRACTURE; DEFORMATION; BEHAVIOR; INDENTATION; INSPIRATION; NACRE	NATURE PORTFOLIO	BERLIN	HEIDELBERGER PLATZ 3, BERLIN, 14197, GERMANY	2045-2322			SCI REP-UK	Sci Rep	JUN 25	2018	8				9668		http://dx.doi.org/10.1115/1.4046845
10.1038/s41598-018-19423-w	The Significant Role of c-Abl Kinase in Barrier Altering Agonists-mediated Cytoskeletal Biomechanics	Wang, X; Wang, L; Garcia, JGN; Dudek, SM; Shekhawat, GS; Dravid, VP	Wang, X.; Wang, L.; Garcia, J. G. N.; Dudek, S. M.; Shekhawat, G. S.; Dravid, V. P.	SCIENTIFIC REPORTS			Article							LIGHT-CHAIN KINASE; ENDOTHELIAL PERMEABILITY; SPHINGOSINE 1-PHOSPHATE; VASCULAR-PERMEABILITY; FAMILY KINASES; CORTACTIN; CONSEQUENCES; MECHANISMS; CELLS; MICROSCOPY	NATURE PUBLISHING GROUP	LONDON	MACMILLAN BUILDING, 4 CRINAN ST, LONDON N1 9XW, ENGLAND	2045-2322			SCI REP-UK	Sci Rep	JAN 17	2018	8				1002		http://dx.doi.org/10.1115/1.4034225
10.1038/s41598-017-14722-0	Imatinib Alters Agonists-mediated Cytoskeletal Biomechanics in Lung Endothelium	Wang, X; Bleher, R; Wang, L; Garcia, JGN; Dudek, SM; Shekhawat, GS; Dravid, VP	Wang, X.; Bleher, R.; Wang, L.; Garcia, J. G. N.; Dudek, S. M.; Shekhawat, G. S.; Dravid, V. P.	SCIENTIFIC REPORTS			Article							ATOMIC-FORCE MICROSCOPY; LIGHT-CHAIN KINASE; SPHINGOSINE 1-PHOSPHATE; BREAST-CANCER; MECHANISMS; PERMEABILITY; CORTACTIN; ADHESION; AGGREGATION; DYNAMICS	NATURE PUBLISHING GROUP	LONDON	MACMILLAN BUILDING, 4 CRINAN ST, LONDON N1 9XW, ENGLAND	2045-2322			SCI REP-UK	Sci Rep	OCT 26	2017	7				14152		http://dx.doi.org/10.1115/1.4032861
10.1038/s41596-018-0027-4	Accessing crystal-crystal interaction forces with oriented nanocrystal atomic force microscopy probes	Zhang, X; He, Y; Liu, J; Bowden, ME; Kovarik, L; Mao, SX; Wang, CM; De Yoreo, JJ; Rosso, KM	Zhang, Xin; He, Yang; Liu, Jia; Bowden, Mark E.; Kovarik, Libor; Mao, Scott X.; Wang, Chongmin; De Yoreo, James J.; Rosso, Kevin M.	NATURE PROTOCOLS			Article							SPECIMEN PREPARATION; GROWTH; CRYSTALLIZATION; ATTACHMENT; ADHESION; FRICTION	NATURE PUBLISHING GROUP	LONDON	MACMILLAN BUILDING, 4 CRINAN ST, LONDON N1 9XW, ENGLAND	1754-2189	1750-2799		NAT PROTOC	Nat. Protoc.	SEP	2018	13	9	2005	2030			http://dx.doi.org/10.1115/1.4026239
10.1038/s41586-020-2433-3	Chemical gradients in human enamel crystallites	DeRocher, KA; Smeets, PJM; Goodge, BH; Zachman, MJ; Balachandran, PV; Stegbauer, L; Cohen, MJ; Gordon, LM; Rondinelli, JM; Kourkoutis, LF; Joester, D	DeRocher, Karen A.; Smeets, Paul J. M.; Goodge, Berit H.; Zachman, Michael J.; Balachandran, Prasanna V.; Stegbauer, Linus; Cohen, Michael J.; Gordon, Lyle M.; Rondinelli, James M.; Kourkoutis, Lena F.; Joester, Derk	NATURE			Article							X-RAY-ABSORPTION; ATOM-PROBE TOMOGRAPHY; ELECTRON-MICROSCOPY; MAGNESIUM; PSEUDOPOTENTIALS; HYDROXYAPATITE; CHEMISTRY	NATURE RESEARCH	BERLIN	HEIDELBERGER PLATZ 3, BERLIN, 14197, GERMANY	0028-0836	1476-4687		NATURE	Nature	JUL 2	2020	583	7814	66	+			http://dx.doi.org/10.1115/1.4023976
10.1038/s41586-019-1683-4	Polymers with controlled assembly and rigidity made with click-functional peptide bundles	Wu, DD; Sinha, N; Lee, J; Sutherland, BP; Halaszynski, NI; Tian, Y; Caplan, J; Zhang, HV; Saven, JG; Kloxin, CJ; Pochan, DJ	Wu, Dongdong; Sinha, Nairiti; Lee, Jeeyoung; Sutherland, Bryan P.; Halaszynski, Nicole I.; Tian, Yu; Caplan, Jeffrey; Zhang, Huixi Violet; Saven, Jeffery G.; Kloxin, Christopher J.; Pochan, Darrin J.	NATURE			Article							PERSISTENCE LENGTH; AMYLOID FIBRILS; PROTEIN; ASSOCIATION; FILAMENTS	NATURE PUBLISHING GROUP	LONDON	MACMILLAN BUILDING, 4 CRINAN ST, LONDON N1 9XW, ENGLAND	0028-0836	1476-4687		NATURE	Nature	OCT 31	2019	574	7780	658	+			http://dx.doi.org/10.1074/jbc.M604732200
10.1038/s41586-018-0474-7	Three-dimensional printing of hierarchical liquid-crystal-polymer structures	Gantenbein, S; Masania, K; Woigk, W; Sesseg, JPW; Tervoort, TA; Studart, AR	Gantenbein, Silvan; Masania, Kunal; Woigk, Wilhelm; Sesseg, Jens P. W.; Tervoort, Theo A.; Studart, Andre R.	NATURE			Article							MECHANICAL-PROPERTIES; SPIDER SILK; COMPOSITES; PERFORMANCE; ORIENTATION; TOUGHNESS; FIBERS; FILMS	NATURE PUBLISHING GROUP	LONDON	MACMILLAN BUILDING, 4 CRINAN ST, LONDON N1 9XW, ENGLAND	0028-0836	1476-4687		NATURE	Nature	SEP 13	2018	561	7722	226	+			http://dx.doi.org/10.1080/09205063.2018.1425181
10.1038/s41578-020-00251-2	Hydration-induced reversible deformation of biological materials	Quan, HC; Kisailus, D; Meyers, MA	Quan, Haocheng; Kisailus, David; Meyers, Marc Andre	NATURE REVIEWS MATERIALS			Review							SHAPE-MEMORY POLYMERS; MECHANICAL-PROPERTIES; HYGROSCOPIC MOVEMENT; DESIGN PRINCIPLES; PINE-CONES; PLANT; CELL; ELASTICITY; GENERATION; DISPERSAL	NATURE RESEARCH	BERLIN	HEIDELBERGER PLATZ 3, BERLIN, 14197, GERMANY	2058-8437			NAT REV MATER	Nat. Rev. Mater.	MAR	2021	6	3	264	283			http://dx.doi.org/10.1016/j.jbiomech.2014.02.010
10.1038/s41563-022-01384-1	Hierarchically structured bioinspired nanocomposites	Nepal, D; Kang, S; Adstedt, KM; Kanhaiya, K; Bockstaller, MR; Brinson, LC; Buehler, MJ; Coveney, PV; Dayal, K; El-Awady, JA; Henderson, LC; Kaplan, DL; Keten, S; Kotov, NA; Schatz, GC; Vignolini, S; Vollrath, F; Wang, Y; Yakobson, BI; Tsukruk, VV; Heinz, H	Nepal, Dhriti; Kang, Saewon; Adstedt, Katarina M.; Kanhaiya, Krishan; Bockstaller, Michael R.; Brinson, L. Catherine; Buehler, Markus J.; Coveney, Peter, V; Dayal, Kaushik; El-Awady, Jaafar A.; Henderson, Luke C.; Kaplan, David L.; Keten, Sinan; Kotov, Nicholas A.; Schatz, George C.; Vignolini, Silvia; Vollrath, Fritz; Wang, Yusu; Yakobson, Boris, I; Tsukruk, Vladimir V.; Heinz, Hendrik	NATURE MATERIALS			Review							MECHANICAL-PROPERTIES; POLY(METHYL METHACRYLATE); DESIGN PRINCIPLES; COMPOSITE FIBERS; GRAPHENE OXIDE; SILK; PERFORMANCE; CELLULOSE; NACRE; TRANSPARENT	NATURE PORTFOLIO	BERLIN	HEIDELBERGER PLATZ 3, BERLIN, 14197, GERMANY	1476-1122	1476-4660		NAT MATER	Nat. Mater.	JAN	2023	22	1	18	35			http://dx.doi.org/10.1016/j.jbiomech.2010.10.007
10.1038/s41551-019-0462-8	Functionalized helical fibre bundles of carbon nanotubes as electrochemical sensors for long-term in vivo monitoring of multiple disease biomarkers	Wang, LY; Xie, SL; Wang, ZY; Liu, F; Yang, YF; Tang, CQ; Wu, XY; Liu, P; Li, YJ; Saiyin, H; Zheng, S; Sun, XM; Xu, F; Yu, HB; Peng, HS	Wang, Liyuan; Xie, Songlin; Wang, Zhiyuan; Liu, Fei; Yang, Yifan; Tang, Chengqiang; Wu, Xiaoying; Liu, Peng; Li, Yongjing; Saiyin, Hexige; Zheng, Shuang; Sun, Xuemei; Xu, Fan; Yu, Hongbo; Peng, Huisheng	NATURE BIOMEDICAL ENGINEERING			Article							MECHANICAL-PROPERTIES; COLLAGEN; DENSITY; FORCES; CANCER; TUMOR	NATURE PUBLISHING GROUP	LONDON	MACMILLAN BUILDING, 4 CRINAN ST, LONDON N1 9XW, ENGLAND	2157-846X			NAT BIOMED ENG	Nat. Biomed. Eng	FEB	2020	4	2	159	171			http://dx.doi.org/10.1016/j.jbiomech.2009.01.020
10.1038/s41467-022-30415-3	Extensible and self-recoverable proteinaceous materials derived from scallop byssal thread	Zhang, XK; Cui, MK; Wang, SS; Han, F; Xu, PP; Teng, LY; Zhao, H; Wang, P; Yue, GC; Zhao, Y; Liu, GF; Li, K; Zhang, JC; Liang, XP; Zhang, YY; Liu, ZY; Zhong, C; Liu, WZ	Zhang, Xiaokang; Cui, Mengkui; Wang, Shuoshuo; Han, Fei; Xu, Pingping; Teng, Luyao; Zhao, Hang; Wang, Ping; Yue, Guichu; Zhao, Yong; Liu, Guangfeng; Li, Ke; Zhang, Jicong; Liang, Xiaoping; Zhang, Yingying; Liu, Zhiyuan; Zhong, Chao; Liu, Weizhi	NATURE COMMUNICATIONS			Article							MECHANICAL-PROPERTIES; SPIDER SILK; FIBERS; BIOMATERIALS; PERFORMANCE; COMPOSITE; INSIGHTS; SENSORS; STRAIN; TOUGH	NATURE PORTFOLIO	BERLIN	HEIDELBERGER PLATZ 3, BERLIN, 14197, GERMANY		2041-1723		NAT COMMUN	Nat. Commun.	MAY 18	2022	13	1			2731		http://dx.doi.org/10.1016/j.jbiomech.2005.02.016
10.1038/s41467-020-15217-9	Hierarchical porous silicon structures with extraordinary mechanical strength as high-performance lithium-ion battery anodes	Jia, HP; Li, XL; Song, JH; Zhang, X; Luo, LL; He, Y; Li, BS; Cai, Y; Hu, SY; Xiao, XC; Wang, CM; Rosso, KM; Yi, R; Patel, R; Zhang, JG	Jia, Haiping; Li, Xiaolin; Song, Junhua; Zhang, Xin; Luo, Langli; He, Yang; Li, Binsong; Cai, Yun; Hu, Shenyang; Xiao, Xingcheng; Wang, Chongmin; Rosso, Kevin M.; Yi, Ran; Patel, Rajankumar; Zhang, Ji-Guang	NATURE COMMUNICATIONS			Article							CARBON NANOTUBES; DESIGN; ELECTRODES; STORAGE; STABILITY; EXPANSION; GRAPHITE; CATHODE; BINDER; SIZE	NATURE RESEARCH	BERLIN	HEIDELBERGER PLATZ 3, BERLIN, 14197, GERMANY	2041-1723			NAT COMMUN	Nat. Commun.	MAR 19	2020	11	1			1474		http://dx.doi.org/10.1002/jbm.a.33132
10.1038/s41467-018-05218-0	Single-molecule insights into surface-mediated homochirality in hierarchical peptide assembly	Chen, YM; Deng, K; Lei, SB; Yang, R; Li, T; Gu, YT; Yang, YL; Qiu, XH; Wang, C	Chen, Yumin; Deng, Ke; Lei, Shengbin; Yang, Rong; Li, Tong; Gu, Yuantong; Yang, Yanlian; Qiu, Xiaohui; Wang, Chen	NATURE COMMUNICATIONS			Article							CHIRAL RECOGNITION; AMPLIFICATION; ORIGIN	NATURE PUBLISHING GROUP	LONDON	MACMILLAN BUILDING, 4 CRINAN ST, LONDON N1 9XW, ENGLAND	2041-1723			NAT COMMUN	Nat. Commun.	JUL 13	2018	9				2711		http://dx.doi.org/10.1002/jbm.a.31766
10.1038/s41467-018-04319-0	Protein disorder-order interplay to guide the growth of hierarchical mineralized structures	Elsharkawy, S; Al-Jawad, M; Pantano, MF; Tejeda-Montes, E; Mehta, K; Jamal, H; Agarwal, S; Shuturminska, K; Rice, A; Tarakina, NV; Wilson, RM; Bushby, AJ; Alonso, M; Rodriguez-Cabello, JC; Barbieft, E; Hernandez, AD; Stevens, MM; Pugno, NM; Anderson, P; Mata, A	Elsharkawy, Sherif; Al-Jawad, Maisoon; Pantano, Maria F.; Tejeda-Montes, Esther; Mehta, Khushbu; Jamal, Hasan; Agarwal, Shweta; Shuturminska, Kseniya; Rice, Alistair; Tarakina, Nadezda, V; Wilson, Rory M.; Bushby, Andy J.; Alonso, Matilde; Rodriguez-Cabello, Jose C.; Barbieft, Ettore; Hernandez, Armando del Rio; Stevens, Molly M.; Pugno, Nicola M.; Anderson, Paul; Mata, Alvaro	NATURE COMMUNICATIONS			Article							MECHANICAL-PROPERTIES; CROSS-LINKING; ENAMEL; BONE; AMELOGENIN; HYDROXYAPATITE; NANOINDENTATION; DESIGN; BIOMINERALIZATION; MORPHOGENESIS	NATURE PUBLISHING GROUP	LONDON	MACMILLAN BUILDING, 4 CRINAN ST, LONDON N1 9XW, ENGLAND	2041-1723			NAT COMMUN	Nat. Commun.	JUN 1	2018	9				2145		http://dx.doi.org/10.1002/jbm.b.34414
10.1038/s41467-017-00392-z	Mass production of bulk artificial nacre with excellent mechanical properties	Gao, HL; Chen, SM; Mao, LB; Song, ZQ; Yao, HB; Colfen, H; Luo, XS; Zhang, F; Pan, Z; Meng, YF; Ni, Y; Yu, SH	Gao, Huai-Ling; Chen, Si-Ming; Mao, Li-Bo; Song, Zhao-Qiang; Yao, Hong-Bin; Coelfen, Helmut; Luo, Xi-Sheng; Zhang, Fu; Pan, Zhao; Meng, Yu-Feng; Ni, Yong; Yu, Shu-Hong	NATURE COMMUNICATIONS			Article							HUMAN CORTICAL BONE; BIOLOGICAL-MATERIALS; BIOINSPIRED DESIGN; TOUGH; COMPOSITES; STRENGTH; NANOCOMPOSITES; OPTIMIZATION; NANOSCALE; CERAMICS	NATURE PUBLISHING GROUP	LONDON	MACMILLAN BUILDING, 4 CRINAN ST, LONDON N1 9XW, ENGLAND	2041-1723			NAT COMMUN	Nat. Commun.	AUG 18	2017	8				287		http://dx.doi.org/10.1002/jbm.b.30520
10.1038/s41427-019-0110-5	Organic piezoelectric materials: milestones and potential	Guerin, S; Tofail, SAM; Thompson, D	Guerin, Sarah; Tofail, Syed A. M.; Thompson, Damien	NPG ASIA MATERIALS			Article							DIPHENYLALANINE PEPTIDE	NATURE PUBLISHING GROUP	NEW YORK	75 VARICK ST, 9TH FLR, NEW YORK, NY 10013-1917 USA	1884-4049	1884-4057		NPG ASIA MATER	NPG Asia Mater.	MAR 7	2019	11				10		http://dx.doi.org/10.1166/jbn.2021.3015
10.1038/s41413-022-00223-y	Biomechanics and mechanobiology of the bone matrix	Ma, CY; Du, TM; Niu, XF; Fan, YB	Ma, Chunyang; Du, Tianming; Niu, Xufeng; Fan, Yubo	BONE RESEARCH			Review							FLUID SHEAR-STRESS; COLLAGEN FIBER ORIENTATION; MESENCHYMAL STEM-CELLS; MECHANICAL-PROPERTIES; ELASTIC PROPERTIES; INDUCED CRYSTALLIZATION; HIERARCHICAL STRUCTURE; STIMULATES EXPRESSION; EXTRACELLULAR-MATRIX; STRAIN AMPLIFICATION	SPRINGERNATURE	LONDON	CAMPUS, 4 CRINAN ST, LONDON, N1 9XW, ENGLAND	2095-4700	2095-6231		BONE RES	Bone Res.	AUG 30	2022	10	1			59		http://dx.doi.org/10.1007/s42235-019-0057-9
10.1038/s41368-020-0073-y	Effect of the nano/microscale structure of biomaterial scaffolds on bone regeneration	Zhu, LS; Luo, D; Liu, Y	Zhu, Lisha; Luo, Dan; Liu, Yan	INTERNATIONAL JOURNAL OF ORAL SCIENCE			Review							INDUCED PHASE-SEPARATION; CALCIUM-PHOSPHATE; COLLAGEN SCAFFOLDS; OSTEOGENIC DIFFERENTIATION; COMPOSITE SCAFFOLD; STEM-CELLS; ELECTROSPUN NANOFIBERS; HIERARCHICAL STRUCTURE; ENHANCE OSTEOGENESIS; SUSTAINED-RELEASE	NATURE PUBLISHING GROUP	LONDON	MACMILLAN BUILDING, 4 CRINAN ST, LONDON N1 9XW, ENGLAND	1674-2818	2049-3169		INT J ORAL SCI	Int. J. Oral Sci.	FEB 6	2020	12	1			6		http://dx.doi.org/10.1016/S1672-6529(11)60114-5
10.1038/NMAT3920	Pervasive nanoscale deformation twinning as a catalyst for efficient energy dissipation in a bioceramic armour	Li, L; Ortiz, C	Li, Ling; Ortiz, Christine	NATURE MATERIALS			Article							CALCITE; DESIGN; NACRE; SHELL; NANOINDENTATION; INDENTATION; COMPOSITES; MECHANISMS	NATURE PUBLISHING GROUP	LONDON	MACMILLAN BUILDING, 4 CRINAN ST, LONDON N1 9XW, ENGLAND	1476-1122	1476-4660		NAT MATER	Nat. Mater.	MAY	2014	13	5	501	507			http://dx.doi.org/10.1007/s12038-010-0068-5
10.1038/nmat2387	Deformation and failure of protein materials in physiologically extreme conditions and disease	Buehler, MJ; Yung, YC	Buehler, Markus J.; Yung, Yu Ching	NATURE MATERIALS			Review							MOLECULAR-DYNAMICS SIMULATIONS; OSTEOGENESIS IMPERFECTA; INTERMEDIATE-FILAMENTS; MECHANICAL-PROPERTIES; NUCLEAR LAMINA; BIOMECHANICAL PROPERTIES; ASSEMBLY MECHANISM; ALZHEIMERS-DISEASE; COLLAGEN FIBRILS; FORCE-FIELDS	NATURE PORTFOLIO	BERLIN	HEIDELBERGER PLATZ 3, BERLIN, 14197, GERMANY	1476-1122	1476-4660		NAT MATER	Nat. Mater.	MAR	2009	8	3	175	188
10.1038/ncomms7892	Predictive modelling-based design and experiments for synthesis and spinning of bioinspired silk fibres	Lin, SC; Ryu, S; Tokareva, O; Gronau, G; Jacobsen, MM; Huang, WW; Rizzo, DJ; Li, D; Staii, C; Pugno, NM; Wong, JY; Kaplan, DL; Buehler, MJ	Lin, Shangchao; Ryu, Seunghwa; Tokareva, Olena; Gronau, Greta; Jacobsen, Matthew M.; Huang, Wenwen; Rizzo, Daniel J.; Li, David; Staii, Cristian; Pugno, Nicola M.; Wong, Joyce Y.; Kaplan, David L.; Buehler, Markus J.	NATURE COMMUNICATIONS			Article							SPIDER SILK; MECHANISM; BEHAVIOR; SHEAR	NATURE PUBLISHING GROUP	LONDON	MACMILLAN BUILDING, 4 CRINAN ST, LONDON N1 9XW, ENGLAND	2041-1723			NAT COMMUN	Nat. Commun.	MAY	2015	6				6892		http://dx.doi.org/10.1063/1.1961229
10.1038/ncomms10097	Nanoscale assembly processes revealed in the nacroprismatic transition zone of Pinna nobilis mollusc shells	Hovden, R; Wolf, SE; Holtz, ME; Marin, F; Muller, DA; Estroff, LA	Hovden, Robert; Wolf, Stephan E.; Holtz, Megan E.; Marin, Frederic; Muller, David A.; Estroff, Lara A.	NATURE COMMUNICATIONS			Article							AMORPHOUS CALCIUM-CARBONATE; CRYSTAL-GROWTH; STRUCTURAL-CHARACTERIZATION; PRECURSOR PHASE; ORGANIC MATRIX; BIOMINERALIZATION; NACRE; NUCLEATION; PRISMS; LAYER	NATURE PUBLISHING GROUP	LONDON	MACMILLAN BUILDING, 4 CRINAN ST, LONDON N1 9XW, ENGLAND	2041-1723			NAT COMMUN	Nat. Commun.	DEC	2015	6				10097		http://dx.doi.org/10.1016/j.jcis.2022.11.136
10.1038/nature16056	Nanostructure surveys of macroscopic specimens by small-angle scattering tensor tomography	Liebi, M; Georgiadis, M; Menzel, A; Schneider, P; Kohlbrecher, J; Bunk, O; Guizar-Sicairos, M	Liebi, Marianne; Georgiadis, Marios; Menzel, Andreas; Schneider, Philipp; Kohlbrecher, Joachim; Bunk, Oliver; Guizar-Sicairos, Manuel	NATURE			Article							X-RAY-SCATTERING; COLLAGEN FIBER ORIENTATION; COMPUTED-TOMOGRAPHY; SCANNING SAXS; BONE; SPECTROSCOPY; MICROSCOPY	NATURE PUBLISHING GROUP	LONDON	MACMILLAN BUILDING, 4 CRINAN ST, LONDON N1 9XW, ENGLAND	0028-0836	1476-4687		NATURE	Nature	NOV 19	2015	527	7578	349	+			http://dx.doi.org/10.1016/j.jcis.2018.01.055
10.1038/nature11839	Responsive biomimetic networks from polyisocyanopeptide hydrogels	Kouwer, PHJ; Koepf, M; Le Sage, VAA; Jaspers, M; van Buul, AM; Eksteen-Akeroyd, ZH; Woltinge, T; Schwartz, E; Kitto, HJ; Hoogenboom, R; Picken, SJ; Nolte, RJM; Mendes, E; Rowan, AE	Kouwer, Paul H. J.; Koepf, Matthieu; Le Sage, Vincent A. A.; Jaspers, Maarten; van Buul, Arend M.; Eksteen-Akeroyd, Zaskia H.; Woltinge, Tim; Schwartz, Erik; Kitto, Heather J.; Hoogenboom, Richard; Picken, Stephen J.; Nolte, Roeland J. M.; Mendes, Eduardo; Rowan, Alan E.	NATURE			Article							ELASTICITY; MEDICINE; ACTIN	NATURE PUBLISHING GROUP	LONDON	MACMILLAN BUILDING, 4 CRINAN ST, LONDON N1 9XW, ENGLAND	0028-0836	1476-4687		NATURE	Nature	JAN 31	2013	493	7434	651	655			http://dx.doi.org/10.1166/jctn.2008.001
10.1038/natrevmats.2018.16	Nanofibrils in nature and materials engineering	Ling, SJ; Kaplan, DL; Buehler, MJ	Ling, Shengjie; Kaplan, David L.; Buehler, Markus J.	NATURE REVIEWS MATERIALS			Review							CHIRAL NEMATIC FILMS; DE-NOVO DESIGN; SPIDER SILK; CELLULOSE NANOCRYSTALS; BIOLOGICAL-MATERIALS; MESOPOROUS SILICA; CELL-WALL; POLYMER NANOCOMPOSITES; PHOTONIC HYDROGELS; NATIVE CELLULOSE	NATURE PUBLISHING GROUP	LONDON	MACMILLAN BUILDING, 4 CRINAN ST, LONDON N1 9XW, ENGLAND	2058-8437			NAT REV MATER	Nat. Rev. Mater.	APR	2018	3	4			18016		http://dx.doi.org/10.1007/s11664-020-08646-1
10.1038/natrevmats.2016.7	Structure and mechanics of interfaces in biological materials	Barthelat, F; Yin, Z; Buehler, MJ	Barthelat, Francois; Yin, Zhen; Buehler, Markus J.	NATURE REVIEWS MATERIALS			Review							HUMAN CORTICAL BONE; CELL-WALL; ORGANIC MATRIX; DEFORMATION MECHANISMS; HIERARCHICAL STRUCTURE; COMPOSITE-MATERIALS; FRACTURE-MECHANICS; MIDDLE LAMELLA; SECONDARY WALL; CHEMICAL-CHARACTERIZATION	NATURE PUBLISHING GROUP	LONDON	MACMILLAN BUILDING, 4 CRINAN ST, LONDON N1 9XW, ENGLAND	2058-8437			NAT REV MATER	Nat. Rev. Mater.	APR	2016	1	4			16007		http://dx.doi.org/10.1016/j.jiec.2019.06.010
10.1023/A:1026716710498	A method of calculating the mechanical properties of nanoscopic plant cell wall components from tissue properties	Hepworth, DG; Bruce, DM	Hepworth, DG; Bruce, DM	JOURNAL OF MATERIALS SCIENCE			Article							BEHAVIOR	SPRINGER	NEW YORK	ONE NEW YORK PLAZA, SUITE 4600, NEW YORK, NY, UNITED STATES	0022-2461	1573-4803		J MATER SCI	J. Mater. Sci.	DEC 1	2000	35	23	5861	5865			http://dx.doi.org/10.1039/c2jm32763e
10.1021/nn501153u	Hierarchically Structured Vanadium Pentoxide-Polymer Hybrid Materials	Tritschler, U; Zlotnikov, I; Zaslansky, P; Fratzl, P; Schlaad, H; Colfen, H	Tritschler, Ulrich; Zlotnikov, Igor; Zaslansky, Paul; Fratzl, Peter; Schlaad, Helmut; Coelfen, Helmut	ACS NANO			Article						vanadium pentoxide; liquid crystal; hierarchical structure; organic-inorganic composite material; biomimetic	MESOPOROUS SILICA FILMS; ELECTROCHEMICAL PROPERTIES; BIOLOGICAL-MATERIALS; PHTHALIC-ANHYDRIDE; OXIDE NANOTUBES; V2O5; NACRE; INTERCALATION; NANOPARTICLES; STRENGTH	AMER CHEMICAL SOC	WASHINGTON	1155 16TH ST, NW, WASHINGTON, DC 20036 USA	1936-0851	1936-086X		ACS NANO	ACS Nano	MAY	2014	8	5	5089	5104			http://dx.doi.org/10.1039/c0jm01877e
10.1021/nn401360u	Osteocytic Canalicular Networks: Morphological Implications for Altered Mechanosensitivity	Milovanovic, P; Zimmermann, EA; Hahn, M; Djonic, D; Puschel, K; Djuric, M; Amling, M; Busse, B	Milovanovic, Petar; Zimmermann, Elizabeth A.; Hahn, Michael; Djonic, Danijela; Pueschel, Klaus; Djuric, Marija; Amling, Michael; Busse, Bjoern	ACS NANO			Article						biological materials; mechanical properties; hierarchical structures; multiscale; lacuno-canalicular networks	CORTICAL BONE; STRAIN AMPLIFICATION; LACUNAR DENSITY; TISSUE STRAIN; FLUID-FLOW; MODEL; RAT; AGE	AMER CHEMICAL SOC	WASHINGTON	1155 16TH ST, NW, WASHINGTON, DC 20036 USA	1936-0851	1936-086X		ACS NANO	ACS Nano	SEP	2013	7	9	7542	7551			http://dx.doi.org/10.1039/b805661g
10.1021/nl900399b	Hierarchical Nanostructures Are Crucial To Mitigate Ultrasmall Thermal Point Loads	Xu, ZP; Buehler, MJ	Xu, Zhiping; Buehler, Markus J.	NANO LETTERS			Article							CARBON; CONDUCTIVITY; NANOWIRES; NANOTUBES	AMER CHEMICAL SOC	WASHINGTON	1155 16TH ST, NW, WASHINGTON, DC 20036 USA	1530-6984	1530-6992		NANO LETT	Nano Lett.	MAY	2009	9	5	2065	2072			http://dx.doi.org/10.1039/b805407j
10.1021/nl203108t	Nanoconfinement of Spider Silk Fibrils Begets Superior Strength, Extensibility, and Toughness	Giesa, T; Arslan, M; Pugno, NM; Buehler, MJ	Giesa, Tristan; Arslan, Melis; Pugno, Nicola M.; Buehler, Markus J.	NANO LETTERS			Article						Spider silk; mechanical properties; deformation; geometric confinement; molecular simulation; coarse-grain model; materiomics	SKIN-CORE STRUCTURE; ELECTRON-MICROSCOPY; DRAGLINE SILK; STRUCTURAL ORGANIZATION; MECHANICAL-PROPERTIES; BIOLOGICAL-MATERIALS; MOLECULAR-DYNAMICS; NANOSTRUCTURE; DEFORMATION; PROTEIN	AMER CHEMICAL SOC	WASHINGTON	1155 16TH ST, NW, WASHINGTON, DC 20036 USA	1530-6984	1530-6992		NANO LETT	Nano Lett.	NOV	2011	11	11	5038	5046			http://dx.doi.org/10.1039/b804692a
10.1021/nl101341w	Molecular and Nanostructural Mechanisms of Deformation, Strength and Toughness of Spider Silk Fibrils	Nova, A; Keten, S; Pugno, NM; Redaelli, A; Buehler, MJ	Nova, Andrea; Keten, Sinan; Pugno, Nicola M.; Redaelli, Alberto; Buehler, Markus J.	NANO LETTERS			Article						Nanomechanics; biological material; spider silk; protein; H-bond; nanostructure	DRAGLINE SILK; ORIENTATION; FAILURE; LESSONS; ENERGY	AMER CHEMICAL SOC	WASHINGTON	1155 16TH ST, NW, WASHINGTON, DC 20036 USA	1530-6984	1530-6992		NANO LETT	Nano Lett.	JUL	2010	10	7	2626	2634			http://dx.doi.org/10.1039/a604512j
10.1021/la403497z	Self-Healing of Hierarchical Materials	Bosia, F; Abdalrahman, T; Pugno, NM	Bosia, Federico; Abdalrahman, Tamer; Pugno, Nicola M.	LANGMUIR			Article							RETARDATION; COMPOSITE; STRENGTH; REPAIR	AMER CHEMICAL SOC	WASHINGTON	1155 16TH ST, NW, WASHINGTON, DC 20036 USA	0743-7463			LANGMUIR	Langmuir	FEB 4	2014	30	4	1123	1133			http://dx.doi.org/10.1039/d2ta05202d
10.1021/la4007845	Hierarchical Structuring of Liquid Crystal Polymer-Laponite Hybrid Materials	Tritschler, U; Zlotnikov, I; Zaslansky, P; Aichmayer, B; Fratzl, P; Schlaad, H; Colfen, H	Tritschler, Ulrich; Zlotnikov, Igor; Zaslansky, Paul; Aichmayer, Barbara; Fratzl, Peter; Schlaad, Helmut; Coelfen, Helmut	LANGMUIR			Article							MESOPOROUS SILICA FILMS; ARTIFICIAL NACRE; BIOLOGICAL-MATERIALS; BLOCK-COPOLYMERS; COMPOSITES; INTERFACE; STRENGTH; CLAY; NANOCOMPOSITES; MECHANICS	AMER CHEMICAL SOC	WASHINGTON	1155 16TH ST, NW, WASHINGTON, DC 20036 USA	0743-7463			LANGMUIR	Langmuir	SEP	2013	29	35	11093	11101			http://dx.doi.org/10.1039/d0ta09337h
10.1021/la2010024	Nanostructure on Taro Leaves Resists Fouling by Colloids and Bacteria under Submerged Conditions	Ma, JW; Sun, YK; Gleichauf, K; Lou, J; Li, QL	Ma, Jianwei; Sun, Yuekai; Gleichauf, Karla; Lou, Jun; Li, Qilin	LANGMUIR			Article							SUPERHYDROPHOBIC SURFACES; PLANT-SURFACES; LOTUS LEAVES; ROUGHNESS; BEHAVIOR	AMER CHEMICAL SOC	WASHINGTON	1155 16TH ST, NW, WASHINGTON, DC 20036 USA	0743-7463			LANGMUIR	Langmuir	AUG 16	2011	27	16	10035	10040			http://dx.doi.org/10.1039/d0ta07617a
10.1021/la1016752	Manipulating Protein Adsorption using a Patchy Protein-Resistant Brush	Gon, S; Bendersky, M; Ross, JL; Santore, MM	Gon, Saugata; Bendersky, Marina; Ross, Jennifer L.; Santore, Maria M.	LANGMUIR			Article							POLY(L-LYSINE)-G-POLY(ETHYLENE GLYCOL) LAYERS; SELF-ASSEMBLED MONOLAYERS; METAL-OXIDE SURFACES; FIBRINOGEN ADSORPTION; CONFORMATIONAL-CHANGES; HYDROPHOBIC SURFACES; POLYMER BRUSHES; SCALE ADHESION; KINETICS; NANOPARTICLES	AMER CHEMICAL SOC	WASHINGTON	1155 16TH ST, NW, WASHINGTON, DC 20036 USA	0743-7463			LANGMUIR	Langmuir	JUL 20	2010	26	14	12147	12154			http://dx.doi.org/10.1039/c8ta01405a
10.1021/jp511953p	Gas Adsorption and Separation in Realistic and Idealized Frameworks of Organic Pillared Graphene: A Comparative Study	Garberoglio, G; Pugno, NM; Taioli, S	Garberoglio, Giovanni; Pugno, Nicola M.; Taioli, Simone	JOURNAL OF PHYSICAL CHEMISTRY C			Article							INITIO MOLECULAR-DYNAMICS; FORCE-FIELD; HYDROGEN STORAGE; TIGHT-BINDING; SIMULATION; NANOMATERIALS; TRANSISTORS; REDUCTION; DESIGN; SITES	AMER CHEMICAL SOC	WASHINGTON	1155 16TH ST, NW, WASHINGTON, DC 20036 USA	1932-7447			J PHYS CHEM C	J. Phys. Chem. C	JAN 29	2015	119	4	1980	1987			http://dx.doi.org/10.1039/d1tb00948f
10.1021/jacs.9b08484	Assembling Pentatopic Terpyridine Ligands with Three Types of Coordination Moieties into a Giant Supramolecular Hexagonal Prism: Synthesis, Self-Assembly, Characterization, and Antimicrobial Study	Wang, H; Liu, CH; Wang, K; Wang, MH; Yu, H; Kandapal, S; Brzozowski, R; Xu, BQ; Wang, M; Ha, S; Hao, XQ; Eswara, P; Nieh, MP; Cai, JF; Li, XP	Wang, Heng; Liu, Chung-Hao; Wang, Kun; Wang, Minghui; Yu, Hao; Kandapal, Sneha; Brzozowski, Robert; Xu, Bingqian; Wang, Ming; Ha, Shuai; Hao, Xin-Qi; Eswara, Prahathees; Nieh, Mu-Ping; Cai, Jianfeng; Li, Xiaopeng	JOURNAL OF THE AMERICAN CHEMICAL SOCIETY			Article							PORPHYRIN PRISM; TRIGONAL PRISMS; WATER; CAGE; NANOSTRUCTURES; ENCAPSULATION; MECHANISM; CATALYSIS; ACCEPTOR; GUESTS	AMER CHEMICAL SOC	WASHINGTON	1155 16TH ST, NW, WASHINGTON, DC 20036 USA	0002-7863	1520-5126		J AM CHEM SOC	J. Am. Chem. Soc.	OCT 9	2019	141	40	16108	16116			http://dx.doi.org/10.1039/d0tb00424c
10.1021/jacs.9b05740	Assembling a Natural Small Molecule into a Supramolecular Network with High Structural Order and Dynamic Functions	Zhang, Q; Deng, YX; Luo, HX; Shi, CY; Geise, GM; Feringa, BL; Tian, H; Qu, DH	Zhang, Qi; Deng, Yuan-Xin; Luo, Hong-Xi; Shi, Chen-Yu; Geise, Geoffrey M.; Feringa, Ben L.; Tian, He; Qu, Da-Hui	JOURNAL OF THE AMERICAN CHEMICAL SOCIETY			Article							POLYMER; COVALENT; HYDROGELS; ACTUATOR; DRIVEN	AMER CHEMICAL SOC	WASHINGTON	1155 16TH ST, NW, WASHINGTON, DC 20036 USA	0002-7863	1520-5126		J AM CHEM SOC	J. Am. Chem. Soc.	AUG 14	2019	141	32	12804	12814			http://dx.doi.org/10.1039/c7tb02999c
10.1021/jacs.0c03353	Extraordinary Acceleration of Cogwheel Helical Self-Organization of Dendronized Perylene Bisimides by the Dendron Sequence Encoding Their Tertiary Structure	Wang, L; Partridge, BE; Huang, N; Olsen, JT; Sahoo, D; Zeng, XB; Ungar, G; Graf, R; Spiess, HW; Percec, V	Wang, Li; Partridge, Benjamin E.; Huang, Ning; Olsen, James T.; Sahoo, Dipankar; Zeng, Xiangbing; Ungar, Goran; Graf, Robert; Spiess, Hans W.; Percec, Virgil	JOURNAL OF THE AMERICAN CHEMICAL SOCIETY			Article							DENDRITIC DIPEPTIDES; FRANK-KASPER; SUPRAMOLECULAR DENDRIMERS; JANUS GLYCODENDRIMERS; MOLECULAR-STRUCTURE; LIQUID-CRYSTAL; POLYMERS; ASSEMBLIES; SYSTEMS; SHAPE	AMER CHEMICAL SOC	WASHINGTON	1155 16TH ST, NW, WASHINGTON, DC 20036 USA	0002-7863	1520-5126		J AM CHEM SOC	J. Am. Chem. Soc.	MAY 20	2020	142	20	9525	9536			http://dx.doi.org/10.1039/c6tb03324e
10.1021/ja208349x	Hierarchically Structured Free-Standing Hydrogels with Liquid Crystalline Domains and Magnetic Nanoparticles as Dual Physical Cross-Linkers	Zhou, YX; Sharma, N; Deshmukh, P; Lakhman, RK; Jain, M; Kasi, RM	Zhou, Yuxiang; Sharma, Nitin; Deshmukh, Prashant; Lakhman, Rubinder Kaur; Jain, Menka; Kasi, Rajeswari M.	JOURNAL OF THE AMERICAN CHEMICAL SOCIETY			Article							TRIBLOCK COPOLYMER; RESPONSIVE PROPERTIES; CONTROLLED-RELEASE; BLOCK-COPOLYMERS; BEHAVIOR; DRUG; SOFT; CYCLODEXTRIN; DISPERSIONS; TRANSITION	AMER CHEMICAL SOC	WASHINGTON	1155 16TH ST, NW, WASHINGTON, DC 20036 USA	0002-7863			J AM CHEM SOC	J. Am. Chem. Soc.	JAN 25	2012	134	3	1630	1641			http://dx.doi.org/10.1039/c6tb02259f
10.1021/cm702028z	Ice-templated materials: Sophisticated structures exhibiting enhanced functionalities obtained after unidirectional freezing and ice-segregation-induced self-assembly	Gutierrez, MC; Ferrer, ML; del Monte, F	Gutierrez, Maria C.; Ferrer, Maria L.; del Monte, Francisco	CHEMISTRY OF MATERIALS			Review							CARBON NANOTUBES; GLASS-TRANSITION; PORE STRUCTURE; IONIC LIQUIDS; SCAFFOLDS; SILICA; DESIGN; NANOPARTICLES; GENERATION; CERAMICS	AMER CHEMICAL SOC	WASHINGTON	1155 16TH ST, NW, WASHINGTON, DC 20036 USA	0897-4756	1520-5002		CHEM MATER	Chem. Mat.	FEB 12	2008	20	3	634	648			http://dx.doi.org/10.1039/c2tb00175f
10.1021/cm4025827	Thermoresponsive Composite Hydrogels with Aligned Macroporous Structure by Ice-Templated Assembly	Bai, H; Polini, A; Delattre, B; Tomsia, AP	Bai, Hao; Polini, Alessandro; Delattre, Benjamin; Tomsia, Antoni P.	CHEMISTRY OF MATERIALS			Article						bioinspired; hydrogel; composite; nacre; freeze-casting	NANOCOMPOSITE HYDROGELS; MOLECULAR CHARACTERISTICS; DRUG-DELIVERY; NETWORK; CLAY; POLYMERIZATION; SCAFFOLDS; CARTILAGE; TOUGH; GELS	AMER CHEMICAL SOC	WASHINGTON	1155 16TH ST, NW, WASHINGTON, DC 20036 USA	0897-4756	1520-5002		CHEM MATER	Chem. Mat.	NOV 26	2013	25	22	4551	4556			http://dx.doi.org/10.1039/c9tc05392a
10.1021/cg9001016	Biomacromolecule and Surfactant Complex Matrix for Oriented Stack of 2-Dimensional Carbonated Hydroxyapatite Nanosheets as Alignment in Calcified Tissues	Xiao, JW; Zhu, YC; Ruan, QC; Liu, YY; Zeng, Y; Xu, FF; Zhang, LL	Xiao, Junwu; Zhu, Yingchun; Ruan, Qichao; Liu, Yanyan; Zeng, Yi; Xu, Fangfang; Zhang, Linlin	CRYSTAL GROWTH & DESIGN			Article							OPPOSITELY CHARGED PROTEIN; SODIUM DODECYL-SULFATE; OCTACALCIUM PHOSPHATE; SELF-ORGANIZATION; APATITE; LYSOZYME; NANORODS; CRYSTAL; FILMS; CHITOSAN	AMER CHEMICAL SOC	WASHINGTON	1155 16TH ST, NW, WASHINGTON, DC 20036 USA	1528-7483	1528-7505		CRYST GROWTH DES	Cryst. Growth Des.	APR	2010	10	4	1492	1499			http://dx.doi.org/10.1007/s11665-016-1926-6
10.1021/bm5003416	Role of Intrafibrillar Collagen Mineralization in Defining the Compressive Properties of Nascent Bone	Nair, AK; Gautieri, A; Buehler, MJ	Nair, Arun K.; Gautieri, Alfonso; Buehler, Markus J.	BIOMACROMOLECULES			Article							MOLECULAR-DYNAMICS SIMULATION; X-RAY-SCATTERING; ELECTRON-MICROSCOPY; IN-SITU; HYDROXYAPATITE; BIOMATERIALS; MECHANICS; NUCLEATION; COMPOSITE; TOUGHNESS	AMER CHEMICAL SOC	WASHINGTON	1155 16TH ST, NW, WASHINGTON, DC 20036 USA	1525-7797	1526-4602		BIOMACROMOLECULES	Biomacromolecules	JUL	2014	15	7	2494	2500			http://dx.doi.org/10.1007/BF02649071
10.1021/ar500273y	Polydopamine and Eumelanin: From Structure-Property Relationships to a Unified Tailoring Strategy	d'Ischia, M; Napolitano, A; Ball, V; Chen, CT; Buehler, MJ	d'Ischia, Marco; Napolitano, Alessandra; Ball, Vincent; Chen, Chun-Teh; Buehler, Markus J.	ACCOUNTS OF CHEMICAL RESEARCH			Review							SURFACE-CHEMISTRY; 5,6-DIHYDROXYINDOLE-2-CARBOXYLIC ACID; PHYSICAL-PROPERTIES; MELANIN; ABSORPTION; POLYMER; FILMS; NANOPARTICLES; MELANOGENESIS; OLIGOMERS	AMER CHEMICAL SOC	WASHINGTON	1155 16TH ST, NW, WASHINGTON, DC 20036 USA	0001-4842	1520-4898		ACCOUNTS CHEM RES	Accounts Chem. Res.	DEC	2014	47	12	3541	3550			http://dx.doi.org/10.1557/jmr.2014.175
10.1021/ar300347d	The Devil and Holy Water: Protein and Carbon Nanotube Hybrids	Calvaresi, M; Zerbetto, F	Calvaresi, Matte; Zerbetto, Francesco	ACCOUNTS OF CHEMICAL RESEARCH			Review							NONCOVALENT FUNCTIONALIZATION; CELLS; NANOMATERIALS; LYSOZYME; ANTIBODY; BINDING; SOLUBILIZATION; RECOGNITION; BIOSENSORS; STABILITY	AMER CHEMICAL SOC	WASHINGTON	1155 16TH ST, NW, WASHINGTON, DC 20036 USA	0001-4842	1520-4898		ACCOUNTS CHEM RES	Accounts Chem. Res.	NOV 19	2013	46	11	2454	2463			http://dx.doi.org/10.1557/JMR.2006.0256
10.1021/am508814g	Underwater Self-Cleaning Scaly Fabric Membrane for Oily Water Separation	Zheng, X; Guo, ZY; Tian, DL; Zhang, XF; Li, WX; Jiang, L	Zheng, Xi; Guo, Zhenyan; Tian, Dongliang; Zhang, Xiaofang; Li, Wenxian; Jiang, Lei	ACS APPLIED MATERIALS & INTERFACES			Article						superwetting; underwater superoleophobic; scaly; micro/nanoscale hierarchical structure; water/oil separation	COATED MESH; ULTRAFAST SEPARATION; PVDF MEMBRANES; OIL/WATER; SUPEROLEOPHOBICITY; SURFACES; CAPTURE; ROBUST; FOAMS; FILM	AMER CHEMICAL SOC	WASHINGTON	1155 16TH ST, NW, WASHINGTON, DC 20036 USA	1944-8244	1944-8252		ACS APPL MATER INTER	ACS Appl. Mater. Interfaces	FEB 25	2015	7	7	4336	4343			http://dx.doi.org/10.1557/JMR.2006.0029
10.1021/acssuschemeng.8b01827	A Nanoprotein-Functionalized Hierarchical Composite Air Filter	Fan, X; Wang, Y; Kong, LS; Fu, XW; Zheng, M; Liu, T; Zhong, WH; Pan, SY	Fan, Xin; Wang, Yu; Kong, Lushi; Fu, Xuewei; Zheng, Min; Liu, Tian; Zhong, Wei-Hong; Pan, Siyi	ACS SUSTAINABLE CHEMISTRY & ENGINEERING			Article						Hierarchical structure; Protein-functionalized materials; Air filtration; Particulate matter; Normalized pressure drop	LUNG-CANCER; PROTEIN; EFFICIENCY; CELLULOSE; NANOPARTICLES; ADSORPTION; NANOFIBERS; FILTRATION; POLLUTION; EXPOSURE	AMER CHEMICAL SOC	WASHINGTON	1155 16TH ST, NW, WASHINGTON, DC 20036 USA	2168-0485			ACS SUSTAIN CHEM ENG	ACS Sustain. Chem. Eng.	SEP	2018	6	9	11606	+			http://dx.doi.org/10.1016/j.jmrt.2022.02.046
10.1021/acssuschemeng.8b00815	Gladiolus dalenii Based Bioinspired Structured Surface via Soft Lithography and Its Application in Water Vapor Condensation and Fog Harvesting	Sharma, V; Orejon, D; Takata, Y; Krishnan, V; Harish, S	Sharma, Vipul; Orejon, Daniel; Takata, Yasuyuki; Krishnan, Venkata; Harish, Sivasankaran	ACS SUSTAINABLE CHEMISTRY & ENGINEERING			Article						Bioinspired surfaces; Gladiolus dalenii; Soft lithography; Vapor condensation; Heat transfer; Fog harvesting	DROPWISE CONDENSATION; HEAT-TRANSFER; SUPERHYDROPHOBIC SURFACE; PLANT-LEAVES; DROPLET; WETTABILITY; FABRICATION; DESIGN; CAPTURE; SUPERWETTABILITY	AMER CHEMICAL SOC	WASHINGTON	1155 16TH ST, NW, WASHINGTON, DC 20036 USA	2168-0485			ACS SUSTAIN CHEM ENG	ACS Sustain. Chem. Eng.	MAY	2018	6	5	6981	6993			http://dx.doi.org/10.1007/s10853-018-2658-9
10.1021/acssuschemeng.2c07470	Biological Influence and Clinical Applications of the Unique Flower Shape of ZnO-ZnS@SA Superhydrophobic Composite Films Grown on Nanorods	Zhang, JW; Pei, XY; Weng, YJ; Chen, JY	Zhang, Jianwen; Pei, Xinyu; Weng, Yajun; Chen, Junying	ACS SUSTAINABLE CHEMISTRY & ENGINEERING			Article						surgical devices; superhydrophobic composite films; anticorrosion; mechanical stability; antibiofouling; bactericidal performance	SURFACES; SUBSTRATE	AMER CHEMICAL SOC	WASHINGTON	1155 16TH ST, NW, WASHINGTON, DC 20036 USA	2168-0485			ACS SUSTAIN CHEM ENG	ACS Sustain. Chem. Eng.	APR 10	2023	11	14	5559	5576			http://dx.doi.org/10.1007/s10853-016-9891-x
10.1021/acsomega.2c06487	Multi-strand Fibers with Hierarchical Helical Structures Driven by Water or Moisture for Soft Actuators	Xu, CX; Jiang, ZL; Zhong, TT; Chen, C; Ren, WT; Sun, T; Fu, FF	Xu, Chenxue; Jiang, Zhenlin; Zhong, Tiantian; Chen, Chen; Ren, Wanting; Sun, Tao; Fu, Fanfan	ACS OMEGA			Article							FILM	AMER CHEMICAL SOC	WASHINGTON	1155 16TH ST, NW, WASHINGTON, DC 20036 USA	2470-1343			ACS OMEGA	ACS Omega	JAN 17	2023	8	2	2243	2252			http://dx.doi.org/10.1007/s10853-016-9752-7
10.1021/acsomega.1c07368	Extended Shear Deformation of the Immiscible Cu-Nb Alloy Resulting in Nanostructuring and Oxygen Ingress with Enhancement in Mechanical Properties	Gwalani, B; Pan, Q; Yu, AQ; Fu, WK; Li, L; Pole, M; Roach, C; Mathaudhu, SN; Ajantiwalay, T; Efe, M; Hu, SY; Song, M; Soulami, A; Rohatgi, A; Li, YL; Sushko, PV; Devaraj, A	Gwalani, Bharat; Pan, Qin; Yu, Anqi; Fu, Wenkai; Li, Lei; Pole, Mayur; Roach, Christian; Mathaudhu, Suveen N.; Ajantiwalay, Tanvi; Efe, Mert; Hu, Shenyang; Song, Miao; Soulami, Ayoub; Rohatgi, Aashish; Li, Yulan; Sushko, Peter, V; Devaraj, Arun	ACS OMEGA			Article							SEVERE PLASTIC-DEFORMATION; SOLID-STATE AMORPHIZATION; CRYSTAL PLASTICITY; MOLECULAR-DYNAMICS; GRAIN-REFINEMENT; STRAIN; INTERFACES; EVOLUTION; STRENGTH; NIOBIUM	AMER CHEMICAL SOC	WASHINGTON	1155 16TH ST, NW, WASHINGTON, DC 20036 USA	2470-1343			ACS OMEGA	ACS Omega	APR 26	2022	7	16	13721	13736			http://dx.doi.org/10.1007/s10853-013-7644-7
10.1021/acsnano.9b01095	Filtered Mechanosensing Using Snapping Composites with Embedded Mechano-Electrical Transduction	Le Ferrand, H; Studart, AR; Arrieta, AF	Le Ferrand, Hortense; Studart, Andre R.; Arrieta, Andres F.	ACS NANO			Article						mechanosensing; bioinspired composite; hierarchical microstructure; electrical conductivity; anisotropy	SENSORS; CREEP	AMER CHEMICAL SOC	WASHINGTON	1155 16TH ST, NW, WASHINGTON, DC 20036 USA	1936-0851	1936-086X		ACS NANO	ACS Nano	APR	2019	13	4	4752	4760			http://dx.doi.org/10.1007/s10853-007-2121-9
10.1021/acsnano.7b07905	Metal-Tunable Self-Assembly of Hierarchical Structure in Mussel-Inspired Peptide Films	Jehle, F; Fratzl, P; Harrington, MJ	Jehle, Franziska; Fratzl, Peter; Harrington, Matthew J.	ACS NANO			Article						self-assembly; hierarchical architecture; mussel inspired; peptide film; metal reinforcement; nanostructured material	MECHANICAL-PROPERTIES; ELASTIC FRAMEWORK; BYSSAL THREADS; PROTEIN FIBERS; SPECTROSCOPY; COMPOSITES; HYDROGELS; NETWORK; REPAIR; YIELD	AMER CHEMICAL SOC	WASHINGTON	1155 16TH ST, NW, WASHINGTON, DC 20036 USA	1936-0851	1936-086X		ACS NANO	ACS Nano	MAR	2018	12	3	2160	2168			http://dx.doi.org/10.1007/s10853-007-1952-8
10.1021/acsnano.7b04994	Hybrid Surface Patterns Mimicking the Design of the Adhesive Toe Pad of Tree Frog	Xue, LJ; Sanz, B; Luo, A; Turner, KT; Wang, X; Tan, D; Zhang, R; Du, H; Steinhart, M; Mijangos, C; Guttmann, M; Kappl, M; del Campo, A	Xue, Longjian; Sanz, Belen; Luo, Aoyi; Turner, Kevin T.; Wang, Xin; Tan, Di; Zhang, Rui; Du, Hang; Steinhart, Martin; Mijangos, Carmen; Guttmann, Markus; Kappl, Michael; del Campo, Aranzazu	ACS NANO			Article						biomimetic; bioinspired adhesives; tree frog; wet adhesives; nanocomposites	WET FRICTION; DRY ADHESION; ARRAYS; NANOSTRUCTURES; MICROPATTERNS; HUMIDITY; SHAPE; PDMS	AMER CHEMICAL SOC	WASHINGTON	1155 16TH ST, NW, WASHINGTON, DC 20036 USA	1936-0851	1936-086X		ACS NANO	ACS Nano	OCT	2017	11	10	9711	9719			http://dx.doi.org/10.1007/s10853-007-1693-8
10.1021/acsnano.7b03287	Origami and Kirigami Nanocomposites	Xu, LZ; Shyu, TC; Kotov, NA	Xu, Lizhi; Shyu, Terry C.; Kotov, Nicholas A.	ACS NANO			Review						kirigami materials; origami materials; nanocomposites; reconfigurable devices; 3D devices; stretchable electronics; 3D printing; implantable devices; energy harvesting and storage; sensors	TRIBOELECTRIC NANOGENERATORS; 3D MESOSTRUCTURES; SOFT; DESIGN; DRIVEN; FILMS; ACTUATION; SHAPE; MICROSTRUCTURES; NANOPARTICLES	AMER CHEMICAL SOC	WASHINGTON	1155 16TH ST, NW, WASHINGTON, DC 20036 USA	1936-0851	1936-086X		ACS NANO	ACS Nano	AUG	2017	11	8	7587	7599			http://dx.doi.org/10.1023/A:1026716710498
10.1021/acsnano.6b08008	Self-Assembly of Hierarchical DNA Nanotube Architectures with Well-Defined Geometries	Jorgenson, TD; Mohammed, AM; Agrawal, DK; Schulman, R	Jorgenson, Tyler D.; Mohammed, Abdul M.; Agrawal, Deepak K.; Schulman, Rebecca	ACS NANO			Article						DNA nanotechnology; DNA nanotubes; DNA origami; self -assembly; programmable nanostructures; nanotube junctions	NANOSCALE SHAPES; FOLDING DNA; NANOSTRUCTURES; INFORMATION; PROTEINS	AMER CHEMICAL SOC	WASHINGTON	1155 16TH ST, NW, WASHINGTON, DC 20036 USA	1936-0851	1936-086X		ACS NANO	ACS Nano	FEB	2017	11	2	1927	1936			http://dx.doi.org/10.1007/s10856-017-5878-7
10.1021/acsnano.6b06463	Rational Design of Hyperbranched Nanowire Systems for Tunable Superomniphobic Surfaces Enabled by Atomic Layer Deposition	Bielinski, AR; Boban, B; He, Y; Kazyak, E; Lee, DH; Wang, CM; Tuteja, A; Dasgupta, NP	Bielinski, Ashley R.; Boban, Bielinski; He, Yang; Kazyak, Eric; Lee, Duck Hyun; Wang, Chongmin; Tuteja, Anish; Dasgupta, Neil P.	ACS NANO			Article						hierarchical; nanowire; atomic layer deposition; materials by design; superomniphobic; superhydrophobic	CONTACT-ANGLE HYSTERESIS; SEMICONDUCTOR NANOWIRES; SUPEROLEOPHOBIC SURFACES; ROUGH SURFACES; ZNO NANOWIRES; WATER; GROWTH; HETEROSTRUCTURES; WETTABILITY; HIERARCHY	AMER CHEMICAL SOC	WASHINGTON	1155 16TH ST, NW, WASHINGTON, DC 20036 USA	1936-0851	1936-086X		ACS NANO	ACS Nano	JAN	2017	11	1	478	489			http://dx.doi.org/10.1007/s10856-016-5747-9
10.1021/acsnano.6b01752	Strong and Tough Layered Nanocomposites with Buried Interfaces	Chen, K; Tang, XK; Yue, YH; Zhao, HW; Guo, L	Chen, Ke; Tang, Xuke; Yue, Yonghai; Zhao, Hewei; Guo, Lin	ACS NANO			Article						bioinspired; nacre; mechanical properties; ions; graphene oxide; carboxymethyecellulose	LINKED GRAPHENE OXIDE; MECHANICAL-PROPERTIES; ARTIFICIAL NACRE; BIOINSPIRED CERAMICS; BIOLOGICAL-MATERIALS; COMPOSITE-MATERIALS; ENERGY-DISSIPATION; STRENGTH; PERFORMANCE; FILMS	AMER CHEMICAL SOC	WASHINGTON	1155 16TH ST, NW, WASHINGTON, DC 20036 USA	1936-0851	1936-086X		ACS NANO	ACS Nano	APR	2016	10	4	4816	4827			http://dx.doi.org/10.1007/s10856-007-3003-z
10.1021/acsnano.5b07756	Flow-Induced Crystallization of Collagen: A Potentially Critical Mechanism in Early Tissue Formation	Paten, JA; Siadatt, SM; Susilo, ME; Ismail, EN; Stoner, JL; Rothstein, JP; Ruberti, JW	Paten, Jeffrey A.; Siadatt, Seyed Mohammad; Susilo, Monica E.; Ismail, Ebraheim N.; Stoner, Jayson L.; Rothstein, Jonathan P.; Ruberti, Jeffrey W.	ACS NANO			Article						collagen; self-assembly; development; extensional strain; flow-induced crystallization	FIBRILLOGENESIS IN-SITU; FIBRIL SEGMENTS; INTRAOCULAR PRESSURE; CONNECTIVE TISSUES; OSMOTIC-PRESSURE; PLASMA-MEMBRANE; DILUTE-SOLUTION; CHICK EYE; TENDON; ALIGNMENT	AMER CHEMICAL SOC	WASHINGTON	1155 16TH ST, NW, WASHINGTON, DC 20036 USA	1936-0851	1936-086X		ACS NANO	ACS Nano	MAY	2016	10	5	5027	5040			http://dx.doi.org/10.1016/j.jmst.2019.12.030
10.1021/acsnano.5b05120	Hierarchical Layered Heterogeneous Graphene-poly(N-isopropylacrylamide)-clay Hydrogels with Superior Modulus, Strength, and Toughness	Teng, C; Qiao, JL; Wang, JF; Jiang, L; Zhu, Y	Teng, Chao; Qiao, Jinliang; Wang, Jianfeng; Jiang, Lei; Zhu, Ying	ACS NANO			Article						nanocomposite hydrogels; clay; graphene; mechnical properties; heterogeneous structure	HIGH MECHANICAL STRENGTH; NANOCOMPOSITE HYDROGELS; NETWORK HYDROGELS; GRAPHENE OXIDE; DEFORMATION; CLAY; BONE; COMPOSITES; DESIGN; POLYMERIZATION	AMER CHEMICAL SOC	WASHINGTON	1155 16TH ST, NW, WASHINGTON, DC 20036 USA	1936-0851	1936-086X		ACS NANO	ACS Nano	JAN	2016	10	1	413	420			http://dx.doi.org/10.1115/1.4025506
10.1021/acsnano.5b05074	Self-Assembled, Iridescent, Crustacean-Mimetic Nanocomposites with Tailored Periodicity and Layered Cuticular Structure	Wang, BC; Walther, A	Wang, Baochun; Walther, Andreas	ACS NANO			Article						cellulose nanocrystals; nanocellulose; biomimetic materials; liquid crystals; photonic materials; crack propagation	MECHANICAL-PROPERTIES; OPTICAL-PROPERTIES; COMPOSITE-MATERIAL; NACRE-MIMETICS; CORTICAL BONE; CELLULOSE; FILMS; EXOSKELETON; PERFORMANCE; CHIRALITY	AMER CHEMICAL SOC	WASHINGTON	1155 16TH ST, NW, WASHINGTON, DC 20036 USA	1936-0851	1936-086X		ACS NANO	ACS Nano	NOV	2015	9	11	10637	10646			http://dx.doi.org/10.1088/1361-6439/aca20f
10.1021/acsnano.5b04914	Capillary Force Driven Self-Assembly of Anisotropic Hierarchical Structures Prepared by Femtosecond Laser 3D Printing and Their Applications in Crystallizing Microparticles	Lao, ZX; Hu, YL; Zhang, CC; Yang, L; Li, JW; Chu, JR; Wu, D	Lao, Zhaoxin; Hu, Yanlei; Zhang, Chenchu; Yang, Liang; Li, Jiawen; Chu, Jiaru; Wu, Dong	ACS NANO			Article						self-assembly; capillary force; femtosecond laser; hierarchical structures; microparticles	DRUG-DELIVERY; 2-PHOTON POLYMERIZATION; MICROPILLAR ARRAYS; HIGH-ADHESION; FABRICATION; COMPLEX; NANOSTRUCTURES; MICROARCHITECTURES; MICROFABRICATION; NANOFABRICATION	AMER CHEMICAL SOC	WASHINGTON	1155 16TH ST, NW, WASHINGTON, DC 20036 USA	1936-0851	1936-086X		ACS NANO	ACS Nano	DEC	2015	9	12	12060	12069			http://dx.doi.org/10.1088/0960-1317/20/6/065015
10.1021/acsnano.3c00516	Touchable Gustation via a Hoffmeister Gel Iontronic Sensor	Li, J; Li, JL; Tang, YT; Liu, ZH; Zhang, ZL; Wu, H; Shen, B; Su, M; Liu, MJ; Li, FY	Li, Jiang; Li, Jianliang; Tang, Yongtao; Liu, Zhihao; Zhang, Zilu; Wu, Hao; Shen, Bin; Su, Meng; Liu, Mingjie; Li, Fengyu	ACS NANO			Article						Hofmeister effect; iontronic sensor; chemo-mechanical transduction; tactile; gustation; discriminant analysis	FLEXIBLE PRESSURE SENSORS; PIEZO2; TRANSPARENT; FABRICATION; CHANNEL; ARRAYS	AMER CHEMICAL SOC	WASHINGTON	1155 16TH ST, NW, WASHINGTON, DC 20036 USA	1936-0851	1936-086X		ACS NANO	ACS Nano	MAR 14	2023	17	5	5129	5139			http://dx.doi.org/10.1080/15440478.2019.1687065
10.1021/acsnano.2c08801	Fabrication of Tunable Mechanical Gradients by Mussels via Bottom-Up Self-Assembly of Collagenous Precursors	Youssef, L; Renner-Rao, M; Eren, ED; Jehle, F; Harrington, MJ	Youssef, Lucia; Renner-Rao, Max; Eren, Egemen Deniz; Jehle, Franziska; Harrington, Matthew J.	ACS NANO			Article; Early Access						functional gradients; mussel byssus; collagen; self-assembly; hierarchical structure; Raman spectroscopy; secretory vesicles	MATRIX PROTEINS; BYSSAL THREADS; FIBERS DRAWN; DESIGN; COMPONENTS; MESOGENS; PH	AMER CHEMICAL SOC	WASHINGTON	1155 16TH ST, NW, WASHINGTON, DC 20036 USA	1936-0851	1936-086X		ACS NANO	ACS Nano	2023 JAN 19	2023							http://dx.doi.org/10.1021/jp511953p
10.1021/acsnano.0c09581	Bioinspired Gradient Conductivity and Stiffness for Ultrasensitive Electronic Skins	Lee, Y; Myoung, J; Cho, S; Park, J; Kim, J; Lee, H; Lee, Y; Lee, S; Baig, C; Ko, H	Lee, Youngoh; Myoung, Jinyoung; Cho, Soowon; Park, Jonghwa; Kim, Jinyoung; Lee, Hochan; Lee, Youngsu; Lee, Seungjae; Baig, Chunggi; Ko, Hyunhyub	ACS NANO			Article						electronic skin; tactile sensor; gradient conductivity; high sensitivity; linear sensing		AMER CHEMICAL SOC	WASHINGTON	1155 16TH ST, NW, WASHINGTON, DC 20036 USA	1936-0851	1936-086X		ACS NANO	ACS Nano	JAN 26	2021	15	1	1795	1804			http://dx.doi.org/10.1088/0953-8984/26/50/503102
10.1021/acsmacrolett.7b00011	Hierarchical Supramolecular Cross-Linking of Polymers for Biomimetic Fracture Energy Dissipating Sacrificial Bonds and Defect Tolerance under Mechanical Loading	Myllymaki, TTT; Lemetti, L; Nonappa; Ikkala, O	Myllymaki, Teemu T. T.; Lemetti, Laura; Nonappa; Ikkala, Olli	ACS MACRO LETTERS			Article							CARBON NANOTUBES; SPIDER SILK; METHACRYLATE); TOUGHNESS; NANOCOMPOSITES; ELASTOMERS; COMPOSITE; STRENGTH; DESIGN; FILMS	AMER CHEMICAL SOC	WASHINGTON	1155 16TH ST, NW, WASHINGTON, DC 20036 USA		2161-1653		ACS MACRO LETT	ACS Macro Lett.	MAR	2017	6	3	210	214			http://dx.doi.org/10.1088/0953-8984/26/7/073101
10.1021/acsbiomaterials.9b01252	Biofabrication and Characterization of Collagens with Different Hierarchical Architectures	Liu, XH; Zheng, MH; Wang, XC; Luo, XM; Hou, MD; Yue, O	Liu, Xinhua; Zheng, Manhui; Wang, Xuechuan; Luo, Xiaomin; Hou, Mengdi; Yue, Ouyang	ACS BIOMATERIALS SCIENCE & ENGINEERING			Article						collagen; collagen microfibrils; collagen fiber bundles; structure; properties	EXTRACELLULAR-MATRIX; MECHANICAL-PROPERTIES; CONTROLLED-RELEASE; GROWTH-FACTOR; IN-VITRO; PROCOLLAGEN; SCAFFOLDS; LUMINESCENCE; AGGREGATE	AMER CHEMICAL SOC	WASHINGTON	1155 16TH ST, NW, WASHINGTON, DC 20036 USA	2373-9878			ACS BIOMATER SCI ENG	ACS Biomater. Sci. Eng.	JAN	2020	6	1	739	748			http://dx.doi.org/10.1002/pol.20220154
10.1021/acsbiomaterials.9b00176	Top-Down Fabrication of Spatially Controlled Mineral-Gradient Scaffolds for Interfacial Tissue Engineering	Boys, AJ; Zhou, H; Harrod, JB; McCorry, MC; Estroff, LA; Bonassar, LJ	Boys, Alexander J.; Zhou, Hao; Harrod, Jordan B.; McCorry, Mary Clare; Estroff, Lara A.; Bonassar, Lawrence J.	ACS BIOMATERIALS SCIENCE & ENGINEERING			Article						interface; enthesis; bone; demineralization	SMALL-INTESTINAL SUBMUCOSA; NANOFIBER SCAFFOLDS; BONE; REPAIR; DIAMETER; MATRIX; GRAFT	AMER CHEMICAL SOC	WASHINGTON	1155 16TH ST, NW, WASHINGTON, DC 20036 USA	2373-9878			ACS BIOMATER SCI ENG	ACS Biomater. Sci. Eng.	JUN	2019	5	6	2988	2997			http://dx.doi.org/10.1007/s10934-011-9501-x
10.1021/acsbiomaterials.8b01308	3D Printed Templating of Extrinsic Freeze-Casting for Macro-Microporous Biomaterials	Jung, JY; Naleway, SE; Maker, YN; Kang, KY; Lee, J; Ha, JM; Hur, SS; Chien, S; McKittrick, J	Jung, Jae-Young; Naleway, Steven E.; Maker, Yajur N.; Kang, Kathryn Y.; Lee, Jaehong; Ha, Jungmin; Hur, Sung Sik; Chien, Shu; McKittrick, Joanna	ACS BIOMATERIALS SCIENCE & ENGINEERING			Article						freeze-casting; 3D printing; macro-micro porous scaffold; pore shape and size control; osteoblast-like MG63 cell lines; biomedical implant materials	MECHANICAL-PROPERTIES; SURFACE-CHEMISTRY; TISSUE; BONE; SCAFFOLDS; FABRICATION; COMPOSITES; TOUGH	AMER CHEMICAL SOC	WASHINGTON	1155 16TH ST, NW, WASHINGTON, DC 20036 USA	2373-9878			ACS BIOMATER SCI ENG	ACS Biomater. Sci. Eng.	MAY	2019	5	5	2122	2133			http://dx.doi.org/10.1243/03093247JSA533
10.1021/acsbiomaterials.8b01000	Effect of Microarc Oxidation-Treated Ti6Al4V Scaffold Following Low-Intensity Pulsed Ultrasound Stimulation on Osteogenic Cells in Vitro	Chen, J; Li, JJ; Hu, F; Zou, Q; Mei, QJ; Li, SJ; Hao, YL; Hou, WT; Li, JD; Li, YB; Zuo, Y	Chen, Jie; Li, Jiongjiong; Hu, Fu; Zou, Qin; Mei, Quanjing; Li, Shujun; Hao, Yulin; Hou, Wentao; Li, Jidong; Li, Yubao; Zuo, Yi	ACS BIOMATERIALS SCIENCE & ENGINEERING			Article						titanium alloy scaffold; EBM-MAO strategy; affinity surface; stereoscopic cytoskeleton structure; LIPUS stimulation; cell mineralization	TITANIUM-ALLOY; ARC OXIDATION; BIOLOGICAL PERFORMANCE; POROUS TI6AL4V; SURFACE; BIOCOMPATIBILITY; BEHAVIOR; TI; OSSEOINTEGRATION; PHENOTYPE	AMER CHEMICAL SOC	WASHINGTON	1155 16TH ST, NW, WASHINGTON, DC 20036 USA	2373-9878			ACS BIOMATER SCI ENG	ACS Biomater. Sci. Eng.	FEB	2019	5	2	572	581			http://dx.doi.org/10.1016/j.jsb.2020.107636
10.1021/acsbiomaterials.6b00709	Hierarchical Spring-Block Model for Multiscale Friction Problems	Costagliola, G; Bosia, F; Pugno, NM	Costagliola, Gianluca; Bosia, Federico; Pugno, Nicola M.	ACS BIOMATERIALS SCIENCE & ENGINEERING			Article						friction; multiscale modeling; statistical properties; hierarchy; microscale structures	CONTACT MECHANICS; NANOTRIBOLOGY; NANOSCALE; SURFACES; ADHESION; STABILITY; COATINGS; BEHAVIOR; LOTUS	AMER CHEMICAL SOC	WASHINGTON	1155 16TH ST, NW, WASHINGTON, DC 20036 USA	2373-9878			ACS BIOMATER SCI ENG	ACS Biomater. Sci. Eng.	NOV	2017	3	11	2845	2852			http://dx.doi.org/10.1016/j.jsb.2019.107432
10.1021/acsbiomaterials.6b00676	Multiscale Analysis of Mineralized Collagen Combining X-ray Scattering and Fluorescence with Raman Spectroscopy under Controlled Mechanical, Thermal, and Humidity Environments	Masic, A; Schuetz, R; Bertinetti, L; Li, CH; Siegel, S; Metzger, H; Wagermaier, W; Fratzl, P	Masic, Admir; Schuetz, Roman; Bertinetti, Luca; Li, Chenghao; Siegel, Stefan; Metzger, Hartmut; Wagermaier, Wolfgang; Fratzl, Peter	ACS BIOMATERIALS SCIENCE & ENGINEERING			Article						hierarchical structure; bone; tendon; Raman Spectroscopy; synchrotron X-ray scattering	FTIR MICROSPECTROSCOPIC ANALYSIS; SMALL-ANGLE; OSTEOGENESIS IMPERFECTA; BIOLOGICAL-MATERIALS; BONE MINERALIZATION; APATITE CRYSTALS; TENDON COLLAGEN; CORTICAL BONE; ORIENTATION; TISSUES	AMER CHEMICAL SOC	WASHINGTON	1155 16TH ST, NW, WASHINGTON, DC 20036 USA	2373-9878			ACS BIOMATER SCI ENG	ACS Biomater. Sci. Eng.	NOV	2017	3	11	2853	2859			http://dx.doi.org/10.1016/j.jsb.2018.09.012
10.1021/acsbiomaterials.5b00251	Matriarch: A Python Library for Materials Architecture	Giesa, T; Jagadeesan, R; Spivak, DI; Buehler, MJ	Giesa, Tristan; Jagadeesan, Ravi; Spivak, David I.; Buehler, Markus J.	ACS BIOMATERIALS SCIENCE & ENGINEERING			Article						hierarchical protein materials; building block; structure creation; category theory; molecular design; open-source software	COLLAGEN; DESIGN	AMER CHEMICAL SOC	WASHINGTON	1155 16TH ST, NW, WASHINGTON, DC 20036 USA	2373-9878			ACS BIOMATER SCI ENG	ACS Biomater. Sci. Eng.	OCT	2015	1	10	1009	1015			http://dx.doi.org/10.1016/j.jsb.2016.02.017
10.1021/acsbiomaterials.5b00152	Silk-Its Mysteries, How It Is Made, and How It Is Used	Ebrahimi, D; Tokareva, O; Rim, NG; Wong, JY; Kaplan, DL; Buehler, MJ	Ebrahimi, Davoud; Tokareva, Olena; Rim, Nae Gyune; Wong, Joyce Y.; Kaplan, David L.; Buehler, Markus J.	ACS BIOMATERIALS SCIENCE & ENGINEERING			Review						biomimetic; silk; multiscale modeling; spinning; materiomics	BOMBYX-MORI SILK; SPIDER DRAGLINE SILK; MECHANICAL-PROPERTIES; IN-VITRO; BIOLOGICAL-MATERIALS; MOLECULAR-MECHANICS; CIRCULAR-DICHROISM; FIBROIN SOLUTION; MIDDLE DIVISION; STEM-CELLS	AMER CHEMICAL SOC	WASHINGTON	1155 16TH ST, NW, WASHINGTON, DC 20036 USA	2373-9878			ACS BIOMATER SCI ENG	ACS Biomater. Sci. Eng.	OCT	2015	1	10	864	876			http://dx.doi.org/10.1016/j.jsb.2013.05.012
10.1021/acsbiomaterials.2c01506	Surface Characteristics and Bone Biocompatibility of Cold-Sprayed Porous Titanium on Polydimethylsiloxane Substrates	Liao, TY; King, PC; Zhu, DM; Crawford, RJ; Ivanova, EP; Thissen, H; Kingshott, P	Liao, Tzu-Ying; King, Peter C.; Zhu, Deming; Crawford, Russell J.; Ivanova, Elena P.; Thissen, Helmut; Kingshott, Peter	ACS BIOMATERIALS SCIENCE & ENGINEERING			Article						cold spray; porous titanium; surface modification; PDMS; biomaterials; osteogenic differentiation	POLYMER COMPOSITES; MEDICAL IMPLANTS; METAL EMBEDMENT; PORE-SIZE; IN-VITRO; DIFFERENTIATION; PROLIFERATION; FABRICATION; INTEGRATION; TOPOGRAPHY	AMER CHEMICAL SOC	WASHINGTON	1155 16TH ST, NW, WASHINGTON, DC 20036 USA	2373-9878			ACS BIOMATER SCI ENG	ACS Biomater. Sci. Eng.	MAR 13	2023	9	3	1402	1421			http://dx.doi.org/10.1016/j.jsb.2006.10.027
10.1021/acsbiomaterials.2c00187	High-Strength, Biomimetic Functional Chitosan-Based Hydrogels for Full-Thickness Osteochondral Defect Repair	Fang, J; Liao, JC; Zhong, CX; Lu, X; Ren, FZ	Fang, Ju; Liao, Junchen; Zhong, Chuanxin; Lu, Xiong; Ren, Fuzeng	ACS BIOMATERIALS SCIENCE & ENGINEERING			Article						gradient hydrogel; layered hydrogel; basic fibroblast growth factor; cartilage regeneration; osteointegration	CARTILAGE REPAIR; OSTEOGENIC DIFFERENTIATION; SURFACE-ROUGHNESS; TISSUE; SCAFFOLD; GELATIN; BIOCOMPATIBILITY; HYDROXYAPATITE; CHONDROCYTES; COMPOSITE	AMER CHEMICAL SOC	WASHINGTON	1155 16TH ST, NW, WASHINGTON, DC 20036 USA	2373-9878			ACS BIOMATER SCI ENG	ACS Biomater. Sci. Eng.	OCT 10	2022	8	10	4449	4461			http://dx.doi.org/10.1061/(ASCE)ST.1943-541X.0003425
10.1021/acsbiomaterials.1c00483	3D Printing of Antibacterial, Biocompatible, and Biomimetic Hybrid Aerogel-Based Scaffolds with Hierarchical Porosities via Integrating Antibacterial Peptide-Modified Silk Fibroin with Silica Nanostructure	Karamat-Ullah, N; Demidov, Y; Schramm, M; Grumme, D; Auer, J; Bohr, C; Brachvogel, B; Maleki, H	Karamat-Ullah, Nighat; Demidov, Yan; Schramm, Michael; Grumme, Daniela; Auer, Jaqueline; Bohr, Christoph; Brachvogel, Bent; Maleki, Hajar	ACS BIOMATERIALS SCIENCE & ENGINEERING			Article						3D scaffold; sol-gel; self-assembly; aerogel; 3D printing; antibacterial activity; bone tissue engineering	DRUG-DELIVERY-SYSTEM; BONE	AMER CHEMICAL SOC	WASHINGTON	1155 16TH ST, NW, WASHINGTON, DC 20036 USA	2373-9878			ACS BIOMATER SCI ENG	ACS Biomater. Sci. Eng.	SEP 13	2021	7	9	4545	4556			http://dx.doi.org/10.1111/jace.14004
10.1021/acsbiomaterials.0c00911	Enhancement of the Mechanical Properties of Hydrogels with Continuous Fibrous Reinforcement	Beckett, LE; Lewis, JT; Tonge, TK; Korley, LTJ	Beckett, Laura E.; Lewis, Jackson T.; Tonge, Theresa K.; Korley, LaShanda T. J.	ACS BIOMATERIALS SCIENCE & ENGINEERING			Review						hydrogels; composites; fibers; mechanical properties	GENERALIZED FRACTURE-MECHANICS; OF-THE-ART; UNCONFINED COMPRESSION; COMPOSITE SCAFFOLDS; ARTICULAR-CARTILAGE; ELECTROSPUN-FIBERS; NETWORK HYDROGELS; MATRIX ELASTICITY; TENSILE-STRENGTH; BIPHASIC MODEL	AMER CHEMICAL SOC	WASHINGTON	1155 16TH ST, NW, WASHINGTON, DC 20036 USA	2373-9878			ACS BIOMATER SCI ENG	ACS Biomater. Sci. Eng.	OCT	2020	6	10	5453	5473			http://dx.doi.org/10.1111/jace.13413
10.1021/acsbiomaterials.0c00364	Macrobiomineralogy: Insights and Enigmas in Giant Whale Bones and Perspectives for Bioinspired Materials Science	Wysokowski, M; Zaslansky, P; Ehrlich, H	Wysokowski, Marcin; Zaslansky, Paul; Ehrlich, Hermann	ACS BIOMATERIALS SCIENCE & ENGINEERING			Article						bioinspired materials; macrobiomineralogy; hypermineralization; hyperdense bones; biomimetics	ULTRALONG HYDROXYAPATITE NANOWIRES; CALCIUM OLEATE PRECURSOR; MESOPLODON DENSIROSTRIS; MECHANICAL-PROPERTIES; BIOLOGICAL-MATERIALS; CRYSTAL-GROWTH; ROSTRUM; BIOMINERALIZATION; COLLAGEN; LIPIDS	AMER CHEMICAL SOC	WASHINGTON	1155 16TH ST, NW, WASHINGTON, DC 20036 USA	2373-9878			ACS BIOMATER SCI ENG	ACS Biomater. Sci. Eng.	OCT	2020	6	10	5357	5367			http://dx.doi.org/10.1111/j.1551-2916.2010.03956.x
10.1021/acsapm.9b01094	Biomimetic Tough Self-Healing Polymers Enhanced by Crystallization Nanostructures	Wan, D; Jiang, QL; Song, Y; Pan, J; Qi, T; Li, GL	Wan, Dong; Jiang, Qingling; Song, Yan; Pan, Jie; Qi, Tao; Li, Guo Liang	ACS APPLIED POLYMER MATERIALS			Article						self-healing crystallization; toughness; mechanical strength; hydrogen bonding	MECHANICAL-PROPERTIES; POLY(L-LACTIDE); DESIGN; ELASTOMERS; NUCLEATION; HYDROGELS; BEHAVIOR; SOFT	AMER CHEMICAL SOC	WASHINGTON	1155 16TH ST, NW, WASHINGTON, DC 20036 USA	2637-6105			ACS APPL POLYM MATER	ACS Appl. Polym. Mater.	FEB	2020	2	2	879	886			http://dx.doi.org/10.1021/jacs.0c03353
10.1021/acsapm.3c000572816	Collagen-Based Micro/Nano Fibrous Constructs: Step-By-Step Reverse Biomimetics of Structure and Mechanical Function	Sharon, SE; Aharonov, A; Mordechai, HS; Tavakoli, J; Sharabi, M	Sharon, Smadar E.; Aharonov, Adi; Mordechai, Haim S.; Tavakoli, Javad; Sharabi, Mirit	ACS APPLIED POLYMER MATERIALS			Article; Early Access						micro-nano; mechanical behavior; multiscale; electrospinning; fibrous materials; structural materials; collagen	ELASTIC FIBERS; EXTRACELLULAR-MATRIX; COMPOSITE-MATERIALS; COMBINED SCAFFOLDS; TISSUE; NANO; BEHAVIOR; CRYSTALLIZATION; ARCHITECTURE; NANOFIBERS	AMER CHEMICAL SOC	WASHINGTON	1155 16TH ST, NW, WASHINGTON, DC 20036 USA	2637-6105			ACS APPL POLYM MATER	ACS Appl. Polym. Mater.	2023 MAR 29	2023							http://dx.doi.org/10.1021/ja208349x
10.1021/acsapm.3c00057	Collagen-Based Micro/Nano Fibrous Constructs: Step-By-Step Reverse Biomimetics of Structure and Mechanical Function	Sharon, SE; Aharonov, A; Mordechai, HS; Tavakoli, J; Sharabi, M	Sharon, Smadar E.; Aharonov, Adi; Mordechai, Haim S.; Tavakoli, Javad; Sharabi, Mirit	ACS APPLIED POLYMER MATERIALS			Article						micro-nano; mechanical behavior; multiscale; electrospinning; fibrous materials; structural materials; collagen	ELASTIC FIBERS; EXTRACELLULAR-MATRIX; COMPOSITE-MATERIALS; COMBINED SCAFFOLDS; TISSUE; NANO; BEHAVIOR; CRYSTALLIZATION; ARCHITECTURE; NANOFIBERS	AMER CHEMICAL SOC	WASHINGTON	1155 16TH ST, NW, WASHINGTON, DC 20036 USA	2637-6105			ACS APPL POLYM MATER	ACS Appl. Polym. Mater.	APR 14	2023	5	4	2816	2829			http://dx.doi.org/10.1016/j.jmbbm.2022.105529
10.1021/acsanm.9b02166	Tree Gum-Graphene Oxide Nanocomposite Films as Gas Barriers	Venkateshaiah, A; Cheong, JY; Habel, C; Waclawek, S; Lederer, T; Cernik, M; Kim, ID; Padil, VVT; Agarwal, S	Venkateshaiah, Abhilash; Cheong, Jun Young; Habel, Christoph; Waclawek, Stanislaw; Lederer, Tomas; Cernik, Miroslav; Kim, Il-Doo; Padil, Vinod V. T.; Agarwal, Seema	ACS APPLIED NANO MATERIALS			Article						gums; graphene oxide; biodegradable; freestanding; food and biomedical packaging	NANOPARTICLES; PERFORMANCE; CELLULOSE; STRENGTH; KARAYA	AMER CHEMICAL SOC	WASHINGTON	1155 16TH ST, NW, WASHINGTON, DC 20036 USA	2574-0970			ACS APPL NANO MATER	ACS Appl. Nano Mater.	JAN	2020	3	1	633	640			http://dx.doi.org/10.1016/j.jmbbm.2021.104788
10.1021/acsanm.2c00983	Tunable Synthesis of Hematite Structures with Nanoscale Subunits for the Heterogeneous Photo-Fenton Degradation of Azo Dyes	Lai, J; Xuan, SH; Leung, KCF	Lai, Joshua; Xuan, Shouhu; Leung, Ken Cham-Fai	ACS APPLIED NANO MATERIALS			Review; Early Access						azo dye; crystal growth; dendritic particle; degradation; hematite	LARGE-SCALE SYNTHESIS; FORMATION MECHANISM; MAGNETIC-PROPERTIES; CRYSTAL-GROWTH; ALPHA-FE2O3; SHAPE; NANOPARTICLES; NANOCRYSTALS; AGGREGATION; HYDROLYSIS	AMER CHEMICAL SOC	WASHINGTON	1155 16TH ST, NW, WASHINGTON, DC 20036 USA		2574-0970		ACS APPL NANO MATER	ACS Appl. Nano Mater.	2022 MAY 12	2022							http://dx.doi.org/10.1016/j.jmbbm.2020.103940
10.1021/acsami.8b21116	Hierarchically Structured All-biomass Air Filters with High Filtration Efficiency and Low Air Pressure Drop Based on Pickering Emulsion	Fan, X; Wang, Y; Zhong, WH; Pan, SY	Fan, Xin; Wang, Yu; Zhong, Wei-Hong; Pan, Siyi	ACS APPLIED MATERIALS & INTERFACES			Article						Pickering emulsion; nanostructural materials; thermogravimetric analysis; normalized pressure drop; air filters	PARTICLES; NANOPARTICLES; POLLUTANTS; NANOFIBERS; STABILITY; ABILITY	AMER CHEMICAL SOC	WASHINGTON	1155 16TH ST, NW, WASHINGTON, DC 20036 USA	1944-8244	1944-8252		ACS APPL MATER INTER	ACS Appl. Mater. Interfaces	APR 17	2019	11	15	14266	14274			http://dx.doi.org/10.1016/j.jmbbm.2020.103984
10.1021/acsami.7b07639	Ultrasensitive Wearable Soft Strain Sensors of Conductive, Self-healing, and Elastic Hydrogels with Synergistic Soft and Hard Hybrid Networks	Liu, YJ; Cao, WT; Ma, MG; Wan, PB	Liu, Yan-Jun; Cao, Wen-Tao; Ma, Ming-Guo; Wan, Pengbo	ACS APPLIED MATERIALS & INTERFACES			Article						wearable strain sensors; hybrid network hydrogels; self-healing; strain sensin; dynamic coordination	COMPOSITE; TOUGHNESS; POLYMER; PERFORMANCE; ADSORPTION; MODULUS; DESIGN; FIBER	AMER CHEMICAL SOC	WASHINGTON	1155 16TH ST, NW, WASHINGTON, DC 20036 USA	1944-8244			ACS APPL MATER INTER	ACS Appl. Mater. Interfaces	AUG 2	2017	9	30	25559	25570			http://dx.doi.org/10.1016/j.jmbbm.2020.103741
10.1021/acsami.6b08203	Ca2+ Enhanced Nacre-Inspired Montmorillonite-Alginate Film with Superior Mechanical, Transparent, Fire Retardancy, and Shape Memory Properties	Liang, BL; Zhao, HW; Zhang, Q; Fan, YZ; Yue, YH; Yin, PG; Guo, L	Liang, Benliang; Zhao, Hewei; Zhang, Qi; Fan, Yuzun; Yue, Yonghai; Yin, Penggang; Guo, Lin	ACS APPLIED MATERIALS & INTERFACES			Article						bioinspiration; hierarchical structure; multifunctional; Ca2+ enhancement; mechanical properties; nacre-inspired	TERNARY ARTIFICIAL NACRE; LINKED GRAPHENE OXIDE; LAYERED NANOCOMPOSITES; BIOINSPIRED DESIGN; HIGH HUMIDITY; PERFORMANCE; STRENGTH; POLYMER; TOUGH; COMPOSITES	AMER CHEMICAL SOC	WASHINGTON	1155 16TH ST, NW, WASHINGTON, DC 20036 USA	1944-8244			ACS APPL MATER INTER	ACS Appl. Mater. Interfaces	OCT 26	2016	8	42	28816	28823			http://dx.doi.org/10.1016/j.jmbbm.2017.05.015
10.1021/acsami.6b01926	The Influence of Surface Topography and Surface Chemistry on the Anti-Adhesive Performance of Nanoporous Monoliths	Eichler-Volf, A; Xue, LJ; Dornberg, G; Chen, H; Kovalev, A; Enke, D; Wang, Y; Gorb, EV; Gorb, SN; Steinhart, M	Eichler-Volf, Anna; Xue, Longjian; Dornberg, Gregor; Chen, He; Kovalev, Alexander; Enke, Dirk; Wang, Yong; Gorb, Elena V.; Gorb, Stanislav N.; Steinhart, Martin	ACS APPLIED MATERIALS & INTERFACES			Article						surfaces; adhesion; bioinspired materials; block copolymers; porous materials; microspheres; atomic layer deposition	FIBRILLAR ADHESIVE PADS; SELF-CLEANING SURFACES; WET ADHESION; SUPERHYDROPHOBIC SURFACES; COLLOIDAL CRYSTALS; DRY ADHESIVES; ARRAYS; SECRETION; HUMIDITY; INSECTS	AMER CHEMICAL SOC	WASHINGTON	1155 16TH ST, NW, WASHINGTON, DC 20036 USA	1944-8244			ACS APPL MATER INTER	ACS Appl. Mater. Interfaces	AUG 31	2016	8	34	22593	22604			http://dx.doi.org/10.1016/j.jmbbm.2017.05.022
10.1021/acsami.5b11981	A Simple Approach for an Eggshell-Based 3D-Printed Osteoinductive Multiphasic Calcium Phosphate Scaffold	Dadhich, P; Das, B; Pal, P; Srivas, PK; Dutta, J; Ray, S; Dhara, S	Dadhich, Prabhash; Das, Bodhisatwa; Pal, Pallabi; Srivas, Pavan K.; Dutta, Joy; Ray, Sabyasachi; Dhara, Santanu	ACS APPLIED MATERIALS & INTERFACES			Article						eggshells; multiphasic calcium phosphate; 3D printing; multiscalar porosity; osteoinduction; intramembranous ossification	METHYLENE PHOSPHONIC CHITOSAN; OSTEOBLAST PROGENITOR CELLS; ECTOPIC BONE-FORMATION; PROTEIN ADSORPTION; OSTEOCALCIN; HYDROXYAPATITE; REGENERATION; EXPRESSION; COMPOSITE; COLLAGEN	AMER CHEMICAL SOC	WASHINGTON	1155 16TH ST, NW, WASHINGTON, DC 20036 USA	1944-8244	1944-8252		ACS APPL MATER INTER	ACS Appl. Mater. Interfaces	MAY 18	2016	8	19	11910	11924			http://dx.doi.org/10.1016/j.jmbbm.2017.02.027
10.1021/acsami.5b07722	3D Micropatterned Surface Inspired by Salvinia molesta via Direct Laser Lithography	Tricinci, O; Terencio, T; Mazzolai, B; Pugno, NM; Greco, F; Mattoli, V	Tricinci, Omar; Terencio, Tercio; Mazzolai, Barbara; Pugno, Nicola M.; Greco, Francesco; Mattoli, Virgilio	ACS APPLIED MATERIALS & INTERFACES			Article						biomimetics; 3D laser lithography; hydrophobic surface; air trapping fog collecting	SUPERHYDROPHOBIC SURFACES; HIERARCHICAL STRUCTURES; CONDENSATION; MICRO; LOTUS	AMER CHEMICAL SOC	WASHINGTON	1155 16TH ST, NW, WASHINGTON, DC 20036 USA	1944-8244	1944-8252		ACS APPL MATER INTER	ACS Appl. Mater. Interfaces	NOV 25	2015	7	46	25560	25567			http://dx.doi.org/10.1016/j.jmbbm.2016.07.029
10.1021/acsami.5b07327	Hierarchical Structure and Mechanical Improvement of an n-HA/GCO-PU Composite Scaffold for Bone Regeneration	Li, LM; Zuo, Y; Zou, Q; Yang, BY; Lin, LL; Li, JD; Li, YB	Li, Limei; Zuo, Yi; Zou, Qin; Yang, Boyuan; Lin, Lili; Li, Jidong; Li, Yubao	ACS APPLIED MATERIALS & INTERFACES			Article						nanohydroxyapatite; polyurethane composite; hierarchical structure; mechanical quality; bone regeneration	POLYURETHANE SCAFFOLDS; BIOLOGICAL-MATERIALS; PARTICLE-SIZE; NANOCOMPOSITES; DESIGN; DEFORMATION; DEGRADATION	AMER CHEMICAL SOC	WASHINGTON	1155 16TH ST, NW, WASHINGTON, DC 20036 USA	1944-8244			ACS APPL MATER INTER	ACS Appl. Mater. Interfaces	OCT 14	2015	7	40	22618	22629			http://dx.doi.org/10.1016/j.jmbbm.2016.06.017
10.1021/acsami.2c12297	Three Dimensional Printing of Bioinspired Crossed-Lamellar Metamaterials with Superior Toughness for Syntactic Foam Substitution	Wu, H; Chen, JZ; Duan, K; Zhu, MY; Hou, Y; Zhou, JZ; Ren, YK; Jiang, HY; Fan, R; Lu, Y	Wu, Hao; Chen, Juzheng; Duan, Ke; Zhu, Mengya; Hou, Yuan; Zhou, Jingzhuo; Ren, Yukun; Jiang, Hongyuan; Fan, Rong; Lu, Yang	ACS APPLIED MATERIALS & INTERFACES			Article						bioinspired architecture; 3D printing; mechanical metamaterials; specific energy absorption; syntactic foams	DAMAGE-TOLERANT; COMPOSITES	AMER CHEMICAL SOC	WASHINGTON	1155 16TH ST, NW, WASHINGTON, DC 20036 USA	1944-8244	1944-8252		ACS APPL MATER INTER	ACS Appl. Mater. Interfaces	SEP 21	2022	14	37	42504	42512			http://dx.doi.org/10.1016/j.jmbbm.2015.12.008
10.1021/acsami.1c02140	An In Vitro Evaluation of the Hierarchical Micro/Nanoporous Structure of a Ti3Zr2Sn3Mo25Nb Alloy after Surface Dealloying	Wang, L; Zhou, WH; Yu, ZT; Yu, S; Zhou, L; Cao, YM; Dargusch, M; Wang, G	Wang, Lan; Zhou, Wenhao; Yu, Zhentao; Yu, Sen; Zhou, Lian; Cao, Yemin; Dargusch, Matthew; Wang, Gui	ACS APPLIED MATERIALS & INTERFACES			Article						hierarchical porous; Ti3Zr2Sn3Mo25Nb alloy; dealloying; biological activity; osteointegration	TITANIUM-ALLOY; MECHANICAL-PROPERTIES; CELL-ADHESION; LENGTH SCALE; ROUGHNESS; IMPLANTS; HIP; BIOCOMPATIBILITY; OSSEOINTEGRATION; DIFFERENTIATION	AMER CHEMICAL SOC	WASHINGTON	1155 16TH ST, NW, WASHINGTON, DC 20036 USA	1944-8244	1944-8252		ACS APPL MATER INTER	ACS Appl. Mater. Interfaces	APR 7	2021	13	13	15017	15030			http://dx.doi.org/10.1016/j.jmbbm.2015.03.014
10.1021/acsami.1c01352	Broader-Band and Flexible Antireflective Films with the Window-like Structures Inspired by the Backside of Butterfly Wing Scales	Ding, HL; Liu, DL; Li, B; Ze, W; Niu, SC; Xu, CH; Han, ZW; Ren, LQ	Ding, Hanliang; Liu, Delei; Li, Bo; Ze, Wang; Niu, Shichao; Xu, Conghao; Han, Zhiwu; Ren, Luquan	ACS APPLIED MATERIALS & INTERFACES			Article						broader band; flexible optical film; antireflection; window-like structure; butterfly	MECHANICAL-PROPERTIES; SOLAR; COATINGS; NANOSTRUCTURES; ENHANCEMENT	AMER CHEMICAL SOC	WASHINGTON	1155 16TH ST, NW, WASHINGTON, DC 20036 USA	1944-8244	1944-8252		ACS APPL MATER INTER	ACS Appl. Mater. Interfaces	APR 28	2021	13	16	19450	19459			http://dx.doi.org/10.1016/j.jmbbm.2014.11.010
10.1021/acsami.0c21494	To Mimic Mechanical Properties of the Skin by Inducing Oriented Nanofiber Microstructures in Bottlebrush Cellulose-graft-diblock Copolymer Elastomers	Zhang, J; Keith, AN; Sheiko, SS; Wang, XH; Wang, ZG	Zhang, Juan; Keith, Andrew N.; Sheiko, Sergei S.; Wang, Xuehui; Wang, Zhigang	ACS APPLIED MATERIALS & INTERFACES			Article						bottlebrush copolymer; diblock copolymer side chains; microphase separation; cyclic tensile deformation; orientation	BEHAVIOR; DESIGN; BIOMIMETICS; FABRICATION; GELS	AMER CHEMICAL SOC	WASHINGTON	1155 16TH ST, NW, WASHINGTON, DC 20036 USA	1944-8244	1944-8252		ACS APPL MATER INTER	ACS Appl. Mater. Interfaces	JAN 20	2021	13	2	3278	3286			http://dx.doi.org/10.1016/j.jmbbm.2014.07.024
10.1021/acsami.0c11693	Magnetic Field-Assisted Stereolithography for Productions of Multimaterial Hierarchical Surface Structures	Joyee, EB; Szmelter, A; Eddington, D; Pan, YY	Joyee, Erina Baynojir; Szmelter, Adam; Eddington, David; Pan, Yayue	ACS APPLIED MATERIALS & INTERFACES			Article						bioinspired structure; multimaterial 3D printing; multiscale manufacturing; surface structuring; stereolithography; wettability; cell attachment and proliferation	COMPOUND EYES; FABRICATION; ATTACHMENT; ALIGNMENT; RESIN; ROBOT	AMER CHEMICAL SOC	WASHINGTON	1155 16TH ST, NW, WASHINGTON, DC 20036 USA	1944-8244	1944-8252		ACS APPL MATER INTER	ACS Appl. Mater. Interfaces	SEP 16	2020	12	37	42357	42368			http://dx.doi.org/10.1016/j.jmbbm.2013.12.028
10.1021/acsaem.8b00855	Ultrathin and Strong Electrospun Porous Fiber Separator	Pan, JL; Zhang, Z; Zhang, H; Zhu, PP; Wei, JC; Cai, JX; Yu, J; Koratkar, N; Yang, ZY	Pan, Jiao-Long; Zhang, Ze; Zhang, Hai; Zhu, Pei-Pei; Wei, Jun-Chao; Cai, Jian-Xin; Yu, Ji; Koratkar, Nikhil; Yang, Zhen-Yu	ACS APPLIED ENERGY MATERIALS			Article						abalone shells; electrospinning; ultrathin; strong; fiber separator; low ionic resistance; high rate Li-ion batteries	GEL POLYMER ELECTROLYTE; LITHIUM-ION BATTERIES; POLYETHYLENE SEPARATOR; BIOLOGICAL-MATERIALS; THERMAL-STABILITY; MEMBRANE; PERFORMANCE; LAYER	AMER CHEMICAL SOC	WASHINGTON	1155 16TH ST, NW, WASHINGTON, DC 20036 USA	2574-0962			ACS APPL ENERG MATER	ACS Appl. Energ. Mater.	SEP	2018	1	9	4794	4803			http://dx.doi.org/10.1016/j.jmbbm.2014.02.022
10.1021/acsaelm.3c00039	Design of Elastomer-Based Piezoresistive Sensors: Materials, Structural Aspects, and Prospects	Kwak, Y; Choi, M; Nam, C	Kwak, Youngwoo; Choi, Minkyu; Nam, Changwoo	ACS APPLIED ELECTRONIC MATERIALS			Review						Piezoresistive sensor; Elastomer; Textile sensor; Pressure; Strain sensor; Microstructure	FLEXIBLE PRESSURE SENSOR; ADJUSTABLE SENSITIVITY; CARBON NANOTUBES; STRAIN SENSORS; RANGE; PERFORMANCE; SKIN; NANOPARTICLES; MANIPULATION; NETWORK	AMER CHEMICAL SOC	WASHINGTON	1155 16TH ST, NW, WASHINGTON, DC 20036 USA		2637-6113		ACS APPL ELECTRON MA	ACS Appl. Electron. Mater.	JUN 15	2023	5	6	2912	2932			http://dx.doi.org/10.1016/j.jmbbm.2013.09.009
10.1021/acsabm.9b00050	Diatom Biogenic Silica as a Felicitous Platform for Biochemical Engineering: Expanding Frontiers	Panwar, V; Dutta, T	Panwar, Varsha; Dutta, Tanmay	ACS APPLIED BIO MATERIALS			Review						biosilica; biochemical sensing; drug delivery; biophotonics; tissue engineering; supercapacitor	DRUG-DELIVERY; POROUS SILICON; OSTEOGENIC DIFFERENTIATION; SUBMICROMETER PARTICLES; INOSITOL COMPLEX; MARINE DIATOMS; SERTOLI-CELL; BIOSILICA; NANOPARTICLES; FRUSTULES	AMER CHEMICAL SOC	WASHINGTON	1155 16TH ST, NW, WASHINGTON, DC 20036 USA	2576-6422			ACS APPL BIO MATER	ACS Appl. Bio Mater.	JUN 17	2019	2	6	2295	2316			http://dx.doi.org/10.1016/j.jmbbm.2012.10.012
10.1021/acsabm.3c00109	Biomimetic Mineralization: From Microscopic to Macroscopic Materials and Their Biomedical Applications	Zhou, YS; Liu, K; Zhang, HJ	Zhou, Yusai; Liu, Kai; Zhang, Hongjie	ACS APPLIED BIO MATERIALS			Review; Early Access						biomineralization; biomimetic materials; bioinspired; hierarchical structure; high performance; biomedical applications	CALCIUM-PHOSPHATE; COLLAGEN SCAFFOLDS; BONE; DNA; NACRE; CELL; FABRICATION; HYDROGELS; GROWTH; NANOPARTICLES	AMER CHEMICAL SOC	WASHINGTON	1155 16TH ST, NW, WASHINGTON, DC 20036 USA	2576-6422			ACS APPL BIO MATER	ACS Appl. Bio Mater.	2023 MAR 21	2023							http://dx.doi.org/10.1016/j.jmbbm.2012.10.007
10.1021/acsabm.2c00583	Insight on the Role of Poly(acrylic acid) for Directing Calcium Phosphate Mineralization of Synthetic Polymer Bone Scaffolds	Gleeson, SE; Kim, S; Yu, T; Marcolongo, M; Li, CY	Gleeson, Sarah E.; Kim, Seyong; Yu, Tony; Marcolongo, Michele; Li, Christopher Y.	ACS APPLIED BIO MATERIALS			Article						nanofiber shish-kebab; biomineralization; hierarchical polymer scaffold; biomimetic; calcium phosphate	CARBONATE FILMS; MICROSPHERES; NANOFIBERS; COLLAGEN; PRECIPITATION; OSTEOPONTIN; NUCLEATION; GROWTH	AMER CHEMICAL SOC	WASHINGTON	1155 16TH ST, NW, WASHINGTON, DC 20036 USA	2576-6422			ACS APPL BIO MATER	ACS Appl. Bio Mater.	SEP 19	2022	5	9	4493	4503			http://dx.doi.org/10.1016/j.jmbbm.2011.07.016
10.1021/acsabm.1c00630	Bioinspired Silk Fiber Spinning System via Automated Track-Drawing	Jao, D; Hu, X; Beachley, V	Jao, Dave; Hu, Xiao; Beachley, Vince	ACS APPLIED BIO MATERIALS			Article						silk; electrospinning; fibroin; postdrawing; nanofiber; beta-sheet	SECONDARY STRUCTURE; INFRARED-SPECTROSCOPY; HISTORIC SILK; BETA-SHEETS; FIBROIN; WATER; ORIENTATION; PROTEINS; MORI; CONFORMATION	AMER CHEMICAL SOC	WASHINGTON	1155 16TH ST, NW, WASHINGTON, DC 20036 USA	2576-6422			ACS APPL BIO MATER	ACS Appl. Bio Mater.	DEC 20	2021	4	12	8192	8204			http://dx.doi.org/10.1016/j.jmbbm.2011.05.021
10.1021/acs.nanolett.9b00363	An Anisotropic Hydrogel Based on Mussel-Inspired Conductive Ferrofluid Composed of Electromagnetic Nanohybrids	Liu, KZ; Han, L; Tang, PF; Yang, KM; Gan, DL; Wang, X; Wang, KF; Ren, FZ; Fan, LM; Xu, YG; Lu, ZF; Lu, X	Liu, Kezhi; Han, Lu; Tang, Pengfei; Yang, Kaiming; Gan, Donglin; Wang, Xiao; Wang, Kefeng; Ren, Fuzeng; Fan, Liming; Xu, Yonggang; Lu, Zhifeng; Lu, Xiong	NANO LETTERS			Article						Anisotropic hydrogels; mussel-inspired adhesive hydrogels; conductive hydrogels; ferrofluid; magnetic nanoparticles; carbon nanotube	WALLED CARBON NANOTUBES; IRON-OXIDE NANOPARTICLES; MAGNETITE NANOPARTICLES; MECHANICAL-PROPERTIES; ALIGNMENT; SURFACE; METAL; DEXTRAN; FUNCTIONALIZATION; POLYMERIZATION	AMER CHEMICAL SOC	WASHINGTON	1155 16TH ST, NW, WASHINGTON, DC 20036 USA	1530-6984	1530-6992		NANO LETT	Nano Lett.	DEC	2019	19	12	8343	8356			http://dx.doi.org/10.1016/j.jmbbm.2011.02.013
10.1021/acs.nanolett.7b04421	Extreme Mechanical Behavior of Nacre-Mimetic Graphene-Oxide and Silk Nanocomposites	Xie, WT; Tadepa, S; Park, SH; Kazemi-Moridani, A; Jiang, QS; Singamaneni, S; Lee, JH	Xie, Wanting; Tadepa, Sirimuvva; Park, Sang Hyun; Kazemi-Moridani, Amir; Jiang, Qisheng; Singamaneni, Srikanth; Lee, Jae-Hwang	NANO LETTERS			Article						Scalable nanocomposite; penetration dynamics; high strain rate; flexible armor	MULTILAYER GRAPHENE; FILMS; FIBROIN; ROBUST; DEFORMATION; PENETRATION; MEMBRANES; STRENGTH; FAILURE; POLYMER	AMER CHEMICAL SOC	WASHINGTON	1155 16TH ST, NW, WASHINGTON, DC 20036 USA	1530-6984	1530-6992		NANO LETT	Nano Lett.	FEB	2018	18	2	987	993			http://dx.doi.org/10.1016/j.jmbbm.2010.11.006
10.1021/acs.nanolett.1c02439	Nanolatticed Architecture Mitigates Damage in Shark Egg Cases	Goh, R; Danielsen, SPO; Schaible, E; McMeeking, RM; Waite, JH	Goh, Rubayn; Danielsen, Scott P. O.; Schaible, Eric; McMeeking, Robert M.; Waite, J. Herbert	NANO LETTERS			Article						biological material; nanolattice; superlattice; mechanical metamaterial; nanoribbon; nanomechanics; nanostructure	MECHANICAL-PROPERTIES; COLLAGEN; STRENGTH; NANOCOMPOSITES; TENDON	AMER CHEMICAL SOC	WASHINGTON	1155 16TH ST, NW, WASHINGTON, DC 20036 USA	1530-6984	1530-6992		NANO LETT	Nano Lett.	OCT 13	2021	21	19	8080	8085			http://dx.doi.org/10.1016/j.jmbbm.2008.12.009
10.1021/acs.macromol.7b02288	Photonic Resins: Designing Optical Appearance via Block Copolymer Self-Assembly	Song, DP; Jacucci, G; Dundar, F; Naik, A; Fei, HF; Vignolini, S; Watkins, JJ	Song, Dong-Po; Jacucci, Gianni; Dundar, Feyza; Naik, Aditi; Fei, Hua-Feng; Vignolini, Silvia; Watkins, James J.	MACROMOLECULES			Article							LARGE DOMAIN NANOSTRUCTURES; CRYSTALS; GELS; COLOR; NANOCOMPOSITES; NANOPARTICLES; THERMOSETS; POLYMERS; BLENDS; FILMS	AMER CHEMICAL SOC	WASHINGTON	1155 16TH ST, NW, WASHINGTON, DC 20036 USA	0024-9297	1520-5835		MACROMOLECULES	Macromolecules	MAR 27	2018	51	6	2395	2400			http://dx.doi.org/10.1016/j.jmbbm.2008.02.003
10.1021/acs.langmuir.2c01998	Eco-Friendly Fabrication of Transparent Superhydrophobic Coating with Excellent Mechanical Robustness, Chemical Stability, and Long- Term Outdoor Durability	Liu, Y; Tan, XY; Li, XY; Xiao, T; Jiang, LH; Nie, SJ; Song, JL; Chen, XB	Liu, Yuan; Tan, Xinyu; Li, Xinyi; Xiao, Ting; Jiang, Lihua; Nie, Shijin; Song, Jiale; Chen, Xiaobo	LANGMUIR			Article							SURFACES; MICROSTRUCTURE; WETTABILITY; PDMS; DEGRADATION; RESISTANT; ADHESION; DESIGN	AMER CHEMICAL SOC	WASHINGTON	1155 16TH ST, NW, WASHINGTON, DC 20036 USA	0743-7463			LANGMUIR	Langmuir	OCT 25	2022	38	42	12881	12893			http://dx.doi.org/10.1016/j.jmps.2022.105001
10.1021/acs.langmuir.1c02097	Hierarchical Self-Assembly of Metal-Ion-Modulated Chitosan Tubules	Kumar, P; Sebok, D; Kukovecz, A; Horvath, D; Toth, A	Kumar, Pawan; Sebok, Daniel; Kukovecz, Akos; Horvath, Dezso; Toth, Agota	LANGMUIR			Article							CHEMICAL GARDENS; WRINKLING PATTERNS; GENERATION; HYDROGELS; STRATEGIES; PHOSPHATE; CELL	AMER CHEMICAL SOC	WASHINGTON	1155 16TH ST, NW, WASHINGTON, DC 20036 USA	0743-7463			LANGMUIR	Langmuir	NOV 2	2021	37	43	12690	12696			http://dx.doi.org/10.1016/j.jmps.2021.104620
10.1021/acs.langmuir.1c01389	Postsynthesis Self- And Coassembly of Enzymatically Produced Fluorinated Cellodextrins and Cellulose Nanocrystals	Nigmatullin, R; de Andrade, P; Harniman, R; Field, RA; Eichhorn, SJ	Nigmatullin, Rinat; de Andrade, Peterson; Harniman, Robert; Field, Robert A.; Eichhorn, Stephen J.	LANGMUIR			Article							ATOMIC-FORCE MICROSCOPY; CRYSTALLINE NANORIBBON NETWORKS; OLIGOMERS; PHOSPHORYLASE; PROTEIN	AMER CHEMICAL SOC	WASHINGTON	1155 16TH ST, NW, WASHINGTON, DC 20036 USA	0743-7463			LANGMUIR	Langmuir	AUG 3	2021	37	30	9215	9221			http://dx.doi.org/10.1016/j.jmps.2018.06.014
10.1021/acs.chemrev.9b00416	Biological Material Interfaces as Inspiration for Mechanical and Optical Material Designs	Ren, J; Wang, Y; Yao, Y; Wang, Y; Fei, X; Qi, P; Lin, SH; Kaplan, DL; Buehler, MJ; Ling, SJ	Ren, Jing; Wang, Yu; Yao, Yuan; Wang, Yang; Fei, Xiang; Qi, Ping; Lin, Shihui; Kaplan, David L.; Buehler, Markus J.; Ling, Shengjie	CHEMICAL REVIEWS			Review							STRUCTURAL COLOR; PHOTONIC CRYSTALS; BROAD-BAND; INVERSE OPAL; SPIDER SILK; MULTILAYER REFLECTORS; WING SCALES; ANTIFOGGING PROPERTIES; FUNCTIONAL MATERIALS; ELECTRON-MICROSCOPY	AMER CHEMICAL SOC	WASHINGTON	1155 16TH ST, NW, WASHINGTON, DC 20036 USA	0009-2665	1520-6890		CHEM REV	Chem. Rev.	DEC 25	2019	119	24	12279	12336			http://dx.doi.org/10.1016/j.jmps.2017.01.008
10.1021/acs.chemrev.7b00168	Bioinspired Polymer Systems with Stimuli-Responsive Mechanical Properties	de Espinosa, LM; Meesorn, W; Moatsou, D; Weder, C	de Espinosa, Lucas Montero; Meesorn, Worarin; Moatsou, Dafni; Weder, Christoph	CHEMICAL REVIEWS			Review							SHAPE-MEMORY POLYMERS; SPIDER DRAGLINE SILK; LIQUID-CRYSTALLINE ELASTOMERS; BIOMIMETIC MODULAR POLYMER; ATOMIC-FORCE MICROSCOPY; MULTIPLE-HYDROGEN-BONDS; SINGLE-MOLECULE FORCE; SEA-CUCUMBER DERMIS; CROSS-LINKING; ADAPTIVE NANOCOMPOSITES	AMER CHEMICAL SOC	WASHINGTON	1155 16TH ST, NW, WASHINGTON, DC 20036 USA	0009-2665	1520-6890		CHEM REV	Chem. Rev.	OCT 25	2017	117	20	12851	12892			http://dx.doi.org/10.1016/j.jmps.2015.01.009
10.1021/acs.chemrev.6b00225	Wood-Derived Materials for Green Electronics, Biological Devices, and Energy Applications	Zhu, HL; Luo, W; Ciesielski, PN; Fang, ZQ; Zhu, JY; Henriksson, G; Himmel, ME; Hu, LB	Zhu, Hongli; Luo, Wei; Ciesielski, Peter N.; Fang, Zhiqiang; Zhu, J. Y.; Henriksson, Gunnar; Himmel, Michael E.; Hu, Liangbing	CHEMICAL REVIEWS			Review							TEMPO-MEDIATED OXIDATION; PLANT-CELL WALL; TRANSPARENT CELLULOSE FILMS; CHIRAL NEMATIC SUSPENSIONS; DILUTE-ACID PRETREATMENT; WATER-VAPOR BARRIER; NANOFIBRILLATED CELLULOSE; CORN STOVER; MECHANICAL-PROPERTIES; CARBON-FIBERS	AMER CHEMICAL SOC	WASHINGTON	1155 16TH ST, NW, WASHINGTON, DC 20036 USA	0009-2665	1520-6890		CHEM REV	Chem. Rev.	AUG 24	2016	116	16	9305	9374			http://dx.doi.org/10.1016/j.jmps.2014.06.005
10.1021/acs.chemrev.2c00125	Nanochitin: Chemistry, Structure, Assembly, and Applications	Bai, L; Liu, L; Esquivel, M; Tardy, BL; Huan, SQ; Niu, X; Liu, SX; Yang, GH; Fan, YM; Rojas, OJ	Bai, Long; Liu, Liang; Esquivel, Marianelly; Tardy, Blaise L.; Huan, Siqi; Niu, Xun; Liu, Shouxin; Yang, Guihua; Fan, Yimin; Rojas, Orlando J.	CHEMICAL REVIEWS			Review; Early Access							TEMPO-MEDIATED OXIDATION; WATER PICKERING EMULSIONS; ALPHA-CHITIN NANOFIBERS; NATURAL-RUBBER NANOCOMPOSITES; HIGH-PRESSURE HOMOGENIZATION; LIQUID-CRYSTAL SPHERULITES; BY-LAYER DEPOSITION; SHRIMP SHELL WASTE; BETA-CHITIN; MECHANICAL-PROPERTIES	AMER CHEMICAL SOC	WASHINGTON	1155 16TH ST, NW, WASHINGTON, DC 20036 USA	0009-2665	1520-6890		CHEM REV	Chem. Rev.	2022 JUN 2	2022							http://dx.doi.org/10.1016/j.jmps.2012.05.003
10.1021/acs.chemmater.9b00720	Hierarchically Structured, Self-Healing, Fluorescent, Bioactive Hydrogels with Self-Organizing Bundles of Phage Nanofilaments	Peivandi, A; Tian, L; Mahabir, R; Hosseinidoust, Z	Peivandi, Azadeh; Tian, Lei; Mahabir, Randi; Hosseinidoust, Zeinab	CHEMISTRY OF MATERIALS			Article							CAPTURE EFFICIENCY; M13 BACTERIOPHAGE; SENSORS; PHASES	AMER CHEMICAL SOC	WASHINGTON	1155 16TH ST, NW, WASHINGTON, DC 20036 USA	0897-4756	1520-5002		CHEM MATER	Chem. Mat.	AUG 13	2019	31	15	5442	5449			http://dx.doi.org/10.1016/j.jmps.2012.01.016
10.1021/acs.biomac.9b00481	beta-Chitin Nanofibril Self-Assembly in Aqueous Environments	Montroni, D; Marzec, B; Valle, F; Nudelman, F; Falini, G	Montroni, Devis; Marzec, Bartosz; Valle, Francesco; Nudelman, Fabio; Falini, Giuseppe	BIOMACROMOLECULES			Article							ALPHA-CHITIN; CRYSTALLIZATION; COMPOSITE; PROTEINS; COLLAGEN; SHELL; PH; MECHANISMS; CONVERSION; ADHESION	AMER CHEMICAL SOC	WASHINGTON	1155 16TH ST, NW, WASHINGTON, DC 20036 USA	1525-7797	1526-4602		BIOMACROMOLECULES	Biomacromolecules	JUN	2019	20	6	2421	2429			http://dx.doi.org/10.1016/j.jmps.2006.12.009
10.1021/acs.biomac.8b01445	Synthetic Extracellular Matrices with Nonlinear Elasticity Regulate Cellular Organization	Liu, KZ; Mihaila, SM; Rowan, A; Oosterwijk, E; Kouwer, PHJ	Liu, Kaizheng; Mihaila, Silvia M.; Rowan, Alan; Oosterwijk, Egbert; Kouwer, Paul H. J.		BIOMACROMOLECULES		Article						HYDROGELS; NETWORKS; MECHANOTRANSDUCTION; ALIGNMENT; FORCE; CELLS		AMER CHEMICAL SOC	WASHINGTON	1155 16TH ST, NW, WASHINGTON, DC 20036 USA	1525-7797	1526-4602		BIOMACROMOLECULES	Biomacromolecules	FEB	2019	20	2	826	834			http://dx.doi.org/10.1016/j.jmps.2006.07.007
10.1021/acs.biomac.8b00762	Secondary-Structure-Mediated Hierarchy and Mechanics in Polyurea-Peptide Hybrids	Matolyak, LE; Thompson, CB; Li, BR; Keum, JK; Cowen, JE; Tomazin, RS; Korley, LTJ	Matolyak, Lindsay E.; Thompson, Chase B.; Li, Bingrui; Keum, Jong K.; Cowen, Jonathan E.; Tomazin, Richard S.; Korley, LaShanda T. J.	BIOMACROMOLECULES			Article							X-RAY-SCATTERING; POLY(ETHYLENE OXIDE); TRIBLOCK COPOLYMERS; BLOCK-COPOLYMERS; CROSS-LINKING; BETA-SHEETS; CRYSTALLIZATION; FILMS; SILK; HYDROGELS	AMER CHEMICAL SOC	WASHINGTON	1155 16TH ST, NW, WASHINGTON, DC 20036 USA	1525-7797	1526-4602		BIOMACROMOLECULES	Biomacromolecules	AUG	2018	19	8	3445	3455			http://dx.doi.org/10.1016/j.jmps.2004.03.006
10.1021/acs.biomac.7b00671	3D Printing Polymers with Supramolecular Functionality for Biological Applications	Pekkanen, AM; Mondschein, RJ; Williams, CB; Long, TE	Pekkanen, Allison M.; Mondschein, Ryan J.; Williams, Christopher B.; Long, Timothy E.	BIOMACROMOLECULES			Review							MESENCHYMAL STEM-CELLS; TISSUE-ENGINEERED CONSTRUCTS; HYALURONIC-ACID; MECHANICAL-PROPERTIES; GELATIN-METHACRYLOYL; CHONDROITIN SULFATE; LADEN STRUCTURES; DRUG-DELIVERY; GELLAN GUM; SCAFFOLDS	AMER CHEMICAL SOC	WASHINGTON	1155 16TH ST, NW, WASHINGTON, DC 20036 USA	1525-7797	1526-4602		BIOMACROMOLECULES	Biomacromolecules	SEP	2017	18	9	2669	2687			http://dx.doi.org/10.1016/j.jtbi.2006.09.013
10.1021/acs.biomac.2c01035	Electron Tomography and Machine Learning for Understanding the Highly Ordered Structure of Leafhopper Brochosomes	Burks, GR; Yao, LH; Kalutantirige, FC; Gray, KJ; Bello, E; Rajagopalan, S; Bialik, SB; Barrick, JE; Alleyne, M; Chen, Q; Schroeder, CM	Burks, Gabriel R.; Yao, Lehan; Kalutantirige, Falon C.; Gray, Kyle J.; Bello, Elizabeth; Rajagopalan, Shreyas; Bialik, Sarah B.; Barrick, Jeffrey E.; Alleyne, Marianne; Chen, Qian; Schroeder, Charles M.	BIOMACROMOLECULES			Article							BIOAEROSOLS; HEMIPTERA; SURFACES; INSECT; FORCES; IMAGES	AMER CHEMICAL SOC	WASHINGTON	1155 16TH ST, NW, WASHINGTON, DC 20036 USA	1525-7797	1526-4602		BIOMACROMOLECULES	Biomacromolecules	JAN 9	2023	24	1	190	200			http://dx.doi.org/10.1116/6.0002208
10.1021/acs.biomac.1c00751	Intermediate Structural Hierarchy in Biological Networks Modulates the Fractal Dimension and Force Distribution of Percolating Clusters	Hanson, BS; Dougan, L	Hanson, Benjamin S.; Dougan, Lorna	BIOMACROMOLECULES			Article							MECHANICAL-PROPERTIES; COLLAGEN; POLYMER; VISCOELASTICITY; ARCHITECTURE; HYDROGELS	AMER CHEMICAL SOC	WASHINGTON	1155 16TH ST, NW, WASHINGTON, DC 20036 USA	1525-7797	1526-4602		BIOMACROMOLECULES	Biomacromolecules	OCT 11	2021	22	10	4191	4198			http://dx.doi.org/10.1007/978-3-030-02901-2_2	10.1007/978-3-030-02901-2
10.1021/acs.biomac.1c00473	Investigating the Atomic and Mesoscale Interactions that Facilitate Spider Silk Protein Pre-Assembly	Onofrei, D; Stengel, D; Jia, D; Johnson, HR; Trescott, S; Soni, A; Addison, B; Muthukumar, M; Holland, GP	Onofrei, David; Stengel, Dillan; Jia, Di; Johnson, Hannah R.; Trescott, Samantha; Soni, Ashana; Addison, Bennett; Muthukumar, Murugappan; Holland, Gregory P.	BIOMACROMOLECULES			Article							SOLID-STATE NMR; MAJOR AMPULLATE SILK; DRAGLINE SILK; SECONDARY STRUCTURE; BETA-SHEET; MECHANICAL-PROPERTIES; TRANSITION; PH	AMER CHEMICAL SOC	WASHINGTON	1155 16TH ST, NW, WASHINGTON, DC 20036 USA	1525-7797	1526-4602		BIOMACROMOLECULES	Biomacromolecules	AUG 9	2021	22	8	3377	3385			http://dx.doi.org/10.1039/c0lc00724b
10.1021/acs.biomac.1c00065	Birefringent Silk Fibroin Hydrogel Constructed via Binary Solvent-Exchange-Induced Self-Assembly	Shu, T; Zheng, K; Zhang, ZZ; Ren, J; Wang, ZJ; Pei, Y; Yeo, JJ; Gu, GX; Ling, SJ	Shu, Ting; Zheng, Ke; Zhang, Zhizhou; Ren, Jing; Wang, Zhengjun; Pei, Ying; Yeo, Jingjie; Gu, Grace X.; Ling, Shengjie	BIOMACROMOLECULES			Article							MECHANICAL-PROPERTIES; LINEAR BIREFRINGENCE; CONSTANT; PRESSURE; SIMULATION; TOUGHNESS; STRENGTH	AMER CHEMICAL SOC	WASHINGTON	1155 16TH ST, NW, WASHINGTON, DC 20036 USA	1525-7797	1526-4602		BIOMACROMOLECULES	Biomacromolecules	MAY 10	2021	22	5	1955	1965			http://dx.doi.org/10.1021/acs.langmuir.2c01998
10.1021/acs.accounts.9b00333	Silk-Based Advanced Materials for Soft Electronics	Wang, CY; Xia, KL; Zhang, YY; Kaplan, DL	Wang, Chunya; Xia, Kailun; Zhang, Yingying; Kaplan, David L.	ACCOUNTS OF CHEMICAL RESEARCH			Review							TRANSIENT; MEMORY; TRANSISTORS; EFFICIENT; DEVICES; FIBROIN; SKIN	AMER CHEMICAL SOC	WASHINGTON	1155 16TH ST, NW, WASHINGTON, DC 20036 USA	0001-4842	1520-4898		ACCOUNTS CHEM RES	Accounts Chem. Res.	OCT	2019	52	10	2916	2927			http://dx.doi.org/10.1021/la4007845
10.1021/acs.accounts.7b00434	Architectonics: Design of Molecular Architecture for Functional Applications	Avinash, MB; Govindaraju, T	Avinash, M. B.; Govindaraju, Thimmaiah	ACCOUNTS OF CHEMICAL RESEARCH			Review							NAPHTHALENE DIIMIDE; PEPTIDE NANOTUBES; NANOARCHITECTONICS; DNA; NANOSTRUCTURES; DIFFERENTIATION; CONDUCTIVITY; ORGANIZATION; MODULATION; ASSEMBLIES	AMER CHEMICAL SOC	WASHINGTON	1155 16TH ST, NW, WASHINGTON, DC 20036 USA	0001-4842	1520-4898		ACCOUNTS CHEM RES	Accounts Chem. Res.	FEB	2018	51	2	414	426			http://dx.doi.org/10.1021/la2010024
10.1021/acs.accounts.2c00110	Nanoarchitected Tough Biological Composites from Assembled Chitinous Scaffolds	Huang, W; Montroni, D; Wang, TF; Murata, S; Arakaki, A; Nemoto, M; Kisailus, D	Huang, Wei; Montroni, Devis; Wang, Taifeng; Murata, Satoshi; Arakaki, Atsushi; Nemoto, Michiko; Kisailus, David	ACCOUNTS OF CHEMICAL RESEARCH			Review							RADULAR TEETH; MECHANISMS; ARAGONITE; CRYSTALS; DESIGN; CHITON; NACRE	AMER CHEMICAL SOC	WASHINGTON	1155 16TH ST, NW, WASHINGTON, DC 20036 USA	0001-4842	1520-4898		ACCOUNTS CHEM RES	Accounts Chem. Res.	MAY 17	2022	55	10	1360	1371			http://dx.doi.org/10.1021/la1016752
10.1021/acs.accounts.0c00448	Self-Assembled Bioinspired Nanocomposites	Lossada, F; Hoenders, D; Guo, JQ; Jiao, DJ; Walther, A	Lossada, Francisco; Hoenders, Daniel; Guo, Jiaqi; Jiao, Dejin; Walther, Andreas	ACCOUNTS OF CHEMICAL RESEARCH			Review								AMER CHEMICAL SOC	WASHINGTON	1155 16TH ST, NW, WASHINGTON, DC 20036 USA	0001-4842	1520-4898		ACCOUNTS CHEM RES	Accounts Chem. Res.	NOV 17	2020	53	11	2622	2635			http://dx.doi.org/10.1117/12.2543811
10.1021/accountsmr.2c00169	Ice-Templated Fabrication of Porous Materials with Bioinspired Architecture and Functionality	Li, M; Dai, XE; Gao, WW; Bai, H	Li, Meng; Dai, Xuangeng; Gao, Weiwei; Bai, Hao	ACCOUNTS OF MATERIALS RESEARCH			Article							X-RAY RADIOGRAPHY; TOMOGRAPHY OBSERVATIONS; BIOLOGICAL-MATERIALS; SOLIDIFICATION; COMPOSITE; GROWTH; NUCLEATION; CERAMICS; FOAMS	AMER CHEMICAL SOC	WASHINGTON	1155 16TH ST, NW, WASHINGTON, DC 20036 USA		2643-6728		ACCOUNTS MATER RES	Accounts Mater. Res.	NOV 25	2022	3	11	1173	1185
10.1021/accountsmr.2c00026	Functional Tough Hydrogels: Design, Processing, and Biomedical Applications	Kuang, X; Arican, MO; Zhou, T; Zhao, XH; Zhang, YS	Kuang, Xiao; Arican, Mehmet Onur; Zhou, Tao; Zhao, Xuanhe; Zhang, Yu Shrike	ACCOUNTS OF MATERIALS RESEARCH			Article; Early Access							FATIGUE; NETWORKS; ADHESIVE; FRICTION; FRACTURE; COMPLEX; TISSUES; WATER	AMER CHEMICAL SOC	WASHINGTON	1155 16TH ST, NW, WASHINGTON, DC 20036 USA		2643-6728		ACCOUNTS MATER RES	Accounts Mater. Res.	2022 NOV 30	2022							http://dx.doi.org/10.1002/mabi.202100332
10.1016/S1672-6529(11)60114-5	Hierarchical Dragonfly Wing: Microstructure-Biomechanical Behavior Relations	Chen, YL; Wang, XS; Ren, HH; Yin, H; Jia, S	Chen, Yinglong; Wang, Xishu; Ren, Huaihui; Yin, Hang; Jia, Su	JOURNAL OF BIONIC ENGINEERING			Article						dragonfly wing; longitudinal vein; membrane; hierarchical structure; biomechanical behavior	INSECT FLIGHT; AERODYNAMICS; MEMBRANE; VEIN	SCIENCE PRESS	BEIJING	16 DONGHUANGCHENGGEN NORTH ST, BEIJING 100717, PEOPLES R CHINA	1672-6529			J BIONIC ENG	J. Bionic Eng.	JUN	2012	9	2	185	191			http://dx.doi.org/10.1002/marc.201900096
10.1016/S1369-7021(07)70208-0	Fracture mechanics of protein materials	Buehler, MJ; Ackbarow, T	Buehler, Markus J.; Ackbarow, Theodor	MATERIALS TODAY			Article							TITIN IMMUNOGLOBULIN DOMAINS; REACTIVE FORCE-FIELD; INTERMEDIATE-FILAMENTS; COILED-COIL; ENTROPIC ELASTICITY; DYNAMIC FRACTURE; COLLAGEN; SINGLE; HYPERELASTICITY; ARCHITECTURE	ELSEVIER SCI LTD	OXFORD	THE BOULEVARD, LANGFORD LANE, KIDLINGTON, OXFORD OX5 1GB, OXON, ENGLAND	1369-7021	1873-4103		MATER TODAY	Mater. Today	SEP	2007	10	9	46	58			http://dx.doi.org/10.1002/marc.201800898
10.1016/j.ymeth.2020.01.021	Continuum mechanical parameterisation of cytoplasmic dynein from atomistic simulation	Hanson, BS; Iida, S; Read, DJ; Harlen, OG; Kurisu, G; Nakamura, H; Harris, SA	Hanson, Benjamin S.; Iida, Shinji; Read, Daniel J.; Harlen, Oliver G.; Kurisu, Genji; Nakamura, Haruki; Harris, Sarah A.	METHODS			Article						Dynein; Molecular dynamics; Fluctuating finite element analysis; Multiscale simulation; Hierarchical biomechanics; Principal component analysis	DYNACTIN RECRUITS	ACADEMIC PRESS INC ELSEVIER SCIENCE	SAN DIEGO	525 B ST, STE 1900, SAN DIEGO, CA 92101-4495 USA	1046-2023	1095-9130		METHODS	Methods	JAN	2021	185		39	48			http://dx.doi.org/10.1016/j.mtla.2021.101184
10.1016/j.tws.2022.110116	Energy absorption assessment of bio-mimicked hybrid Al/PP sandwich tube: Experimental and Numerical Investigation	Faraz, MR; Ahmadi, H; Liaghat, G; Vahid, S; Razmkhah, O; Tarafdar, A	Faraz, Moslem Rezaei; Ahmadi, Hamed; Liaghat, Gholamhossein; Vahid, Samireh; Razmkhah, Omid; Tarafdar, Amirreza	THIN-WALLED STRUCTURES			Article						Polypropylene; Sandwich tube; Bio-inspired; Hybrid; Energy absorber; Interaction effect	AXIAL CRUSH CHARACTERISTICS; THIN-WALLED STRUCTURES; CRASHWORTHINESS DESIGN; MULTICELL TUBES; IMPACT RESPONSE; ALUMINUM TUBES; STRAIN-RATE; POLYPROPYLENE; BEHAVIOR; COMPRESSION	ELSEVIER SCI LTD	OXFORD	THE BOULEVARD, LANGFORD LANE, KIDLINGTON, OXFORD OX5 1GB, OXON, ENGLAND	0263-8231	1879-3223		THIN WALL STRUCT	Thin-Walled Struct.	DEC	2022	181				110116		http://dx.doi.org/10.1016/j.mtla.2019.100476
10.1016/j.tws.2022.109392	Investigation on the impact resistance of 3D printed nacre-like composites	Ko, K; Lee, S; Hwang, YK; Jin, S; Hong, JW	Ko, Kwonhwan; Lee, Sangmin; Hwang, Young Kwang; Jin, Suyeong; Hong, Jung-Wuk	THIN-WALLED STRUCTURES			Article						Layered structures; 3D printing; Impact behavior; Mechanical testing; Finite element analysis (FEA)	BIO-INSPIRED DESIGN; LOW-VELOCITY IMPACT; MECHANICAL-PROPERTIES; MICROSTRUCTURES; DAMAGE	ELSEVIER SCI LTD	OXFORD	THE BOULEVARD, LANGFORD LANE, KIDLINGTON, OXFORD OX5 1GB, OXON, ENGLAND	0263-8231	1879-3223		THIN WALL STRUCT	Thin-Walled Struct.	AUG	2022	177				109392		http://dx.doi.org/10.1016/j.matchemphys.2022.126012
10.1016/j.triboint.2020.106549	A model for hierarchical anisotropic friction, adhesion and wear	Berardo, A; Pugno, NM	Berardo, Alice; Pugno, Nicola M.	TRIBOLOGY INTERNATIONAL			Article						Anisotropic friction; Hierarchy; Roughness; Adhesion	ELASTIC-PLASTIC CONTACT; SURFACE-ROUGHNESS; MECHANICS; FORCE; SIMULATION; GRAPHENE; LAWS	ELSEVIER SCI LTD	OXFORD	THE BOULEVARD, LANGFORD LANE, KIDLINGTON, OXFORD OX5 1GB, OXON, ENGLAND	0301-679X	1879-2464		TRIBOL INT	Tribol. Int.	DEC	2020	152				106549		http://dx.doi.org/10.1016/j.matchemphys.2022.125786
10.1016/j.talanta.2021.122576	Flexible and hierarchical metal-organic framework composite as solid-phase media for facile affinity-tip fabrication to selectively enrich glycopeptides and phosphopeptides	Ali, MM; Zhu, ZY; Hussain, D; Shen, ZC; He, YT; Du, ZX	Ali, Muhammad Mujahid; Zhu, Zhiyuan; Hussain, Dilshad; Shen, Zhengchao; He, Yutian; Du, Zhenxia	TALANTA			Article						Hierarchical-MOF composite; N-linked glycopeptides; Phosphopeptides saliva; HILIC	MAGNETIC NANOPARTICLES; MODULATED SYNTHESIS; PIPETTE TIP; EXTRACTION; CHROMATOGRAPHY; GLYCOSYLATION; UIO-66-NH2; PEPTIDES; EXCHANGE; PLATFORM	ELSEVIER	AMSTERDAM	RADARWEG 29, 1043 NX AMSTERDAM, NETHERLANDS	0039-9140	1873-3573		TALANTA	Talanta	OCT 1	2021	233				122576		http://dx.doi.org/10.1016/j.matdes.2017.07.051
10.1016/j.susmat.2023.e00591	Effects of mechanical cell disruption on the morphology and properties of spirulina-PLA biocomposites	Liao, KT; Grandgeorge, P; Jimenez, AM; Nguyen, BH; Roumeli, E	Liao, Kuotian; Grandgeorge, Paul; Jimenez, Andrew M.; Nguyen, Bichlien H.; Roumeli, Eleftheria	SUSTAINABLE MATERIALS AND TECHNOLOGIES			Article						Biocomposites; Spirulina; Polylactic acid; Probe sonication; Mechanical properties; Global warming potential	LIPID EXTRACTION; MICROALGAE; CHLORELLA; HUMIDITY	ELSEVIER	AMSTERDAM	RADARWEG 29, 1043 NX AMSTERDAM, NETHERLANDS	2214-9937			SUSTAIN MATER TECHNO	Sustain. Mater. Technol.	JUL	2023	36				e00591		http://dx.doi.org/10.1016/j.matdes.2016.09.105
10.1016/j.surfcoat.2011.04.073	Fabrication of mechanically robust superhydrophobic surfaces based on silica micro-nanoparticles and polydimethylsiloxane	Ke, QP; Fu, WQ; Jin, HL; Zhang, L; Tang, TD; Zhang, JF	Ke, Qingping; Fu, Wenqian; Jin, Huile; Zhang, Lei; Tang, Tiandi; Zhang, Jingfeng	SURFACE & COATINGS TECHNOLOGY			Article						Silica particles; Superhydrophobic; Octadecyltrichlorosilane; PDMS	SUPER-HYDROPHOBIC SURFACES; TEMPLATE METHOD; REPELLENT LEGS; ADHESIVE FORCE; FILMS; WETTABILITY; DEPOSITION; PARTICLES; COPPER; LOTUS	ELSEVIER SCIENCE SA	LAUSANNE	PO BOX 564, 1001 LAUSANNE, SWITZERLAND	0257-8972			SURF COAT TECH	Surf. Coat. Technol.	AUG 25	2011	205	21-22	4910	4914			http://dx.doi.org/10.1039/9781849737555-00180	10.1039/9781849737555
10.1016/j.snb.2020.127861	Functionalized graphene fiber modified by dual nanoenzyme: Towards high-performance flexible nanohybrid microelectrode for electrochemical sensing in live cancer cells	Zhao, AS; She, J; Manoj, D; Wang, TQ; Sun, YM; Zhang, Y; Xiao, F	Zhao, Anshun; She, Jun; Manoj, Devaraj; Wang, Taoqun; Sun, Yimin; Zhang, Yan; Xiao, Fei	SENSORS AND ACTUATORS B-CHEMICAL			Article						Graphene fiber microelectrode; Dual nanoenzyme; Hierarchical nanohybrid structure; Electrochemical sensor; Live cell detection	PEROXIDASE-LIKE ACTIVITY; CATALYTIC-ACTIVITY; MANGANESE-DIOXIDE; HYDROGEN-PEROXIDE; SENSOR; DEGRADATION; FABRICATION; NANOSHEETS; NANOZYMES; PROGRESS	ELSEVIER SCIENCE SA	LAUSANNE	PO BOX 564, 1001 LAUSANNE, SWITZERLAND		0925-4005		SENSOR ACTUAT B-CHEM	Sens. Actuator B-Chem.	MAY 1	2020	310				127861		http://dx.doi.org/10.1039/d3mh00137g
10.1016/j.scriptamat.2012.11.007	Fracture behavior of hydroxyapatite nanofibers in dental enamel under micropillar compression	Yilmaz, ED; Bechtle, S; Ozcoban, H; Schreyer, A; Schneider, GA	Yilmaz, Ezgi D.; Bechtle, Sabine; Oezcoban, Hueseyin; Schreyer, Andreas; Schneider, Gerold A.	SCRIPTA MATERIALIA			Article						Dental enamel; Hydroxyapatite; Biological materials; Micro-compression	MECHANICAL-BEHAVIOR; UNIAXIAL COMPRESSION; METALLIC-GLASS; DEFORMATION; STRENGTH; SCALE	PERGAMON-ELSEVIER SCIENCE LTD	OXFORD	THE BOULEVARD, LANGFORD LANE, KIDLINGTON, OXFORD OX5 1GB, ENGLAND	1359-6462			SCRIPTA MATER	Scr. Mater.	MAR	2013	68	6	404	407			http://dx.doi.org/10.1039/d2mh01299e
10.1016/j.scriptamat.2012.05.045	Multilevel architectures in natural materials	Dunlop, JWC; Fratzl, P	Dunlop, John W. C.; Fratzl, Peter	SCRIPTA MATERIALIA			Article						Biomaterials; Composites; Bone; Porous material; Architectured materials	CELLULOSE MICROFIBRIL ANGLES; MECHANICAL-PROPERTIES; BONE; FRACTURE; NANOSCALE; TOUGHNESS; LESSONS; DEFORMATION; EXOSKELETON; COMPOSITES	PERGAMON-ELSEVIER SCIENCE LTD	OXFORD	THE BOULEVARD, LANGFORD LANE, KIDLINGTON, OXFORD OX5 1GB, ENGLAND	1359-6462			SCRIPTA MATER	Scr. Mater.	JAN	2013	68	1	8	12			http://dx.doi.org/10.1016/j.matlet.2020.128688
10.1016/j.rinp.2019.102174	Experimental investigations on microstructures and mechanical properties of white yak horns sheath	Shi, XH; Wang, YN; Jia, RD; Liu, FR; Zhang, JY	Shi, Xinhong; Wang, Yana; Jia, Ruodi; Liu, Fengrui; Zhang, Jianyu	RESULTS IN PHYSICS			Article						Biological material; Yak horn sheath; Mechanical properties; Fracture toughness	COMPOSITE; BEHAVIOR; DESIGN; WATER	ELSEVIER SCIENCE BV	AMSTERDAM	PO BOX 211, 1000 AE AMSTERDAM, NETHERLANDS	2211-3797			RESULTS PHYS	Results Phys.	JUN	2019	13				102174		http://dx.doi.org/10.1016/j.msea.2022.144198
10.1016/j.prostr.2016.06.168	Cortical Bone as a Biomimetic Model for the Design of New Composites	Libonati, F; Vergani, L	Libonati, Flavia; Vergani, Laura	21ST EUROPEAN CONFERENCE ON FRACTURE, (ECF21)	Procedia Structural Integrity		Proceedings Paper	21st European Conference on Fracture (ECF)	JUN 20-24, 2016	Catania, ITALY			Biomimetics; Cortical bone; Thoughening mechanisms; Composites; FRC	MECHANICAL-PROPERTIES; HIERARCHICAL STRUCTURE; BIOLOGICAL-MATERIALS; NANOCOMPOSITES; FRACTURE	ELSEVIER SCIENCE BV	AMSTERDAM	SARA BURGERHARTSTRAAT 25, PO BOX 211, 1000 AE AMSTERDAM, NETHERLANDS	2452-3216			PROCEDIA STRUCT INTE			2016	2		1319	1326			http://dx.doi.org/10.1016/j.msea.2004.08.034
10.1016/j.progpolymsci.2019.02.006	Bio-functional electrospun nanomaterials: From topology design to biological applications	Han, JP; Xiong, LK; Jiang, XY; Yuan, XY; Zhao, Y; Yang, DY	Han, Jinpeng; Xiong, Likun; Jiang, Xingyu; Yuan, Xiaoyan; Zhao, Yong; Yang, Dayong	PROGRESS IN POLYMER SCIENCE			Review						Electrospinning; Tissue; Engineering; Wound healing; Drug delivery; Diagnosis	SMOOTH-MUSCLE-CELLS; MESENCHYMAL STEM-CELLS; CARBON NANOTUBE YARNS; POLYMER NANOFIBERS; DRUG-DELIVERY; EXTRACELLULAR-MATRIX; BLOOD-VESSEL; SUPERHYDROPHOBIC SURFACES; COMPOSITE NANOFIBERS; TISSUE REGENERATION	PERGAMON-ELSEVIER SCIENCE LTD	OXFORD	THE BOULEVARD, LANGFORD LANE, KIDLINGTON, OXFORD OX5 1GB, ENGLAND	0079-6700	1873-1619		PROG POLYM SCI	Prog. Polym. Sci.	APR	2019	91		1	28			http://dx.doi.org/10.1016/j.msec.2020.111234
10.1016/j.progpolymsci.2018.06.004	Biopolymer nanofibrils: Structure, modeling, preparation, and applications	Ling, SJ; Chen, W; Fan, YM; Zheng, K; Jin, K; Yu, HP; Buehler, MJ; Kaplan, DL	Ling, Shengjie; Chen, Wenshuai; Fan, Yimin; Zheng, Ke; Jin, Kai; Yu, Haipeng; Buehler, Markus J.; Kaplan, David L.	PROGRESS IN POLYMER SCIENCE			Review						Biopolymers; Nanofibrils; Cellulose; Chitin; Silk; Collagen	TEMPO-MEDIATED OXIDATION; MORI-SILK FIBROIN; OPTICALLY TRANSPARENT COMPOSITES; MOLECULAR-DYNAMICS SIMULATIONS; CARP CTENOPHARYNGODON-IDELLA; HIGH-PRESSURE HOMOGENIZATION; HYDROGEN-BONDING SYSTEM; ALPHA-CHITIN NANOFIBERS; ENERGY-STORAGE DEVICES; ACID-SOLUBLE COLLAGEN	PERGAMON-ELSEVIER SCIENCE LTD	OXFORD	THE BOULEVARD, LANGFORD LANE, KIDLINGTON, OXFORD OX5 1GB, ENGLAND	0079-6700	1873-1619		PROG POLYM SCI	Prog. Polym. Sci.	OCT	2018	85		1	56			http://dx.doi.org/10.1016/j.msec.2019.110142
10.1016/j.polymer.2020.122644	Size-dependent soft epitaxial crystallization in the formation of blend nanofiber shish kebabs	Gleeson, SE; Kim, S; Yu, T; Marcolongo, M; Li, CY	Gleeson, Sarah E.; Kim, Seyong; Yu, Tony; Marcolongo, Michele; Li, Christopher Y.	POLYMER			Article						Nanofibers; Polymer blends; Shish-kebabs; Block copolymers; poly(epsilon-caprolactone); Polymer crystallization	POLY(EPSILON-CAPROLACTONE) NANOFIBERS; POLYMER NANOFIBERS; ELECTROSPUN; TOPOGRAPHY; SCAFFOLD; MORPHOLOGY; NANOSCALE; GELATIN; FIBERS; DRIVEN	ELSEVIER SCI LTD	OXFORD	THE BOULEVARD, LANGFORD LANE, KIDLINGTON, OXFORD OX5 1GB, OXON, ENGLAND	0032-3861	1873-2291		POLYMER	Polymer	AUG 12	2020	202				122644		http://dx.doi.org/10.1016/j.msec.2019.109842
10.1016/j.polymer.2020.122309	Anisotropic thermoresponsive hydrogels by mechanical force orientation of clay nanosheets	Chen, L; Wu, QS; Zhang, JQ; Zhao, TY; Jin, X; Liu, MJ	Chen, Lie; Wu, Qingshan; Zhang, Jianqi; Zhao, Tianyi; Jin, Xu; Liu, Mingjie	POLYMER			Article						Anisotropic hydrogel; Thermoresponsive nanocomposite; Soft actuator	ANGLE NEUTRON-SCATTERING; ALIGNMENT; STRENGTH; GELS	ELSEVIER SCI LTD	OXFORD	THE BOULEVARD, LANGFORD LANE, KIDLINGTON, OXFORD OX5 1GB, OXON, ENGLAND	0032-3861	1873-2291		POLYMER	Polymer	MAR 27	2020	192				122309		http://dx.doi.org/10.1016/j.msec.2019.03.017
10.1016/j.polymer.2017.01.079	High-strength silk fibroin scaffolds with anisotropic mechanical properties	Yetiskin, B; Okay, O	Yetiskin, Berkant; Okay, Oguz	POLYMER			Article						Silk fibroin; Anisotropic properties; Cryogels; Scaffolds; Macroporous structure	ALIGNED POROUS STRUCTURES; POLYVINYL-ALCOHOL HYDROGEL; CRYOGELS; CONDUCTIVITY; TISSUE; POLYMERIZATION; TRANSITION; MORPHOLOGY; MATRIX; TENDON	ELSEVIER SCI LTD	OXFORD	THE BOULEVARD, LANGFORD LANE, KIDLINGTON, OXFORD OX5 1GB, OXON, ENGLAND	0032-3861	1873-2291		POLYMER	Polymer	MAR 10	2017	112		61	70			http://dx.doi.org/10.1016/j.msec.2019.02.070
10.1016/j.polymer.2010.04.074	Current issues in research on structure-property relationships in polymer nanocomposites	Jancar, J; Douglas, JF; Starr, FW; Kumar, SK; Cassagnau, P; Lesser, AJ; Sternstein, SS; Buehler, MJ	Jancar, J.; Douglas, J. F.; Starr, F. W.; Kumar, S. K.; Cassagnau, P.; Lesser, A. J.; Sternstein, S. S.; Buehler, M. J.	POLYMER			Article						Nanocomposite; Particle-chain interaction; Viscoelasticity; Block copolymers; Photovoltaics; Polymer brush	TRANSFER RADICAL POLYMERIZATION; PHOTOINDUCED ELECTRON-TRANSFER; GLASS-TRANSITION TEMPERATURE; MOLECULAR-DYNAMICS SIMULATION; BLOCK-COPOLYMER; MECHANICAL-PROPERTIES; INTERMEDIATE-FILAMENTS; CONJUGATED POLYMERS; CONDUCTING POLYMER; PROTEIN MATERIALS	ELSEVIER SCI LTD	OXFORD	THE BOULEVARD, LANGFORD LANE, KIDLINGTON, OXFORD OX5 1GB, OXON, ENGLAND	0032-3861	1873-2291		POLYMER	Polymer	JUL 8	2010	51	15	3321	3343			http://dx.doi.org/10.1016/j.msec.2019.01.110
10.1016/j.pmatsci.2021.100823	Functional surface microstructures inspired by nature-From adhesion and wetting principles to sustainable new devices	Arzt, E; Quan, HC; McMeeking, RM; Hensel, R	Arzt, Eduard; Quan, Haocheng; McMeeking, Robert M.; Hensel, Rene	PROGRESS IN MATERIALS SCIENCE			Review						Microstructure; Bioinspiration; Wetting; Adhesion; Micropatterning; Skin adhesive	BIOMIMETIC FIBRILLAR INTERFACES; DRY ADHESIVES; SUPERHYDROPHOBIC SURFACES; SWITCHABLE ADHESION; ASPECT RATIO; HIERARCHICAL STRUCTURES; BACTERICIDAL SURFACES; BIOINSPIRED ADHESIVES; FRICTIONAL ADHESION; DEPENDENT ADHESION	PERGAMON-ELSEVIER SCIENCE LTD	OXFORD	THE BOULEVARD, LANGFORD LANE, KIDLINGTON, OXFORD OX5 1GB, ENGLAND	0079-6425	1873-2208		PROG MATER SCI	Prog. Mater. Sci.	JUL	2021	120				100823		http://dx.doi.org/10.1016/j.msec.2018.11.006
10.1016/j.pmatsci.2021.100778	Functional surface microstructures inspired by nature ? From adhesion and wetting principles to sustainable new devices	Arzt, E; Quan, HC; McMeeking, RM; Hensel, R	Arzt, Eduard; Quan, Haocheng; McMeeking, Robert M.; Hensel, Rene	PROGRESS IN MATERIALS SCIENCE			Review						Microstructure; Bioinspiration; Wetting; Adhesion; Micropatterning; Skin adhesive	BIOMIMETIC FIBRILLAR INTERFACES; DRY ADHESIVES; SUPERHYDROPHOBIC SURFACES; SWITCHABLE ADHESION; ASPECT RATIO; HIERARCHICAL STRUCTURES; BACTERICIDAL SURFACES; BIOINSPIRED ADHESIVES; FRICTIONAL ADHESION; DEPENDENT ADHESION	PERGAMON-ELSEVIER SCIENCE LTD	OXFORD	THE BOULEVARD, LANGFORD LANE, KIDLINGTON, OXFORD OX5 1GB, ENGLAND	0079-6425	1873-2208		PROG MATER SCI	Prog. Mater. Sci.	JUN	2021	119				100778		http://dx.doi.org/10.1016/j.msec.2017.02.150
10.1016/j.pmatsci.2020.100767	Natural load-bearing protein materials	Harrington, MJ; Fratzl, P	Harrington, Matthew J.; Fratzl, Peter	PROGRESS IN MATERIALS SCIENCE			Review						Biological materials; Mechanical behaviour; Collagen; Silk; Protein	SPIDER SILK PROTEINS; SOLID-STATE NMR; HELICAL COILED COILS; MUSSEL BYSSAL THREAD; WHELK EGG CAPSULE; MECHANICAL-PROPERTIES; PHRAGMATOPOMA-CALIFORNICA; STRUCTURAL PROTEINS; DRAGLINE SILK; INTERMEDIATE-FILAMENTS	PERGAMON-ELSEVIER SCIENCE LTD	OXFORD	THE BOULEVARD, LANGFORD LANE, KIDLINGTON, OXFORD OX5 1GB, ENGLAND	0079-6425	1873-2208		PROG MATER SCI	Prog. Mater. Sci.	JUL	2021	120				100767		http://dx.doi.org/10.1016/j.msec.2017.02.043
10.1016/j.pmatsci.2019.01.002	Structural architectures with toughening mechanisms in Nature: A review of the materials science of Type-I collagenous materials	Yang, W; Meyers, MA; Ritchie, RO	Yang, Wen; Meyers, Marc A.; Ritchie, Robert O.	PROGRESS IN MATERIALS SCIENCE			Review						Collagen; Bone; Toughness mechanisms; Biological; Bioinspired; Biomedical application	TRANSMISSION ELECTRON-MICROSCOPY; MATERIALS DESIGN PRINCIPLES; COMPACT-BONE; FRACTURE-MECHANICS; ARTIFICIAL SKIN; CRACK VELOCITY; CORTICAL BONE; EXTRACELLULAR-MATRIX; FISH SCALES; TENDON	PERGAMON-ELSEVIER SCIENCE LTD	OXFORD	THE BOULEVARD, LANGFORD LANE, KIDLINGTON, OXFORD OX5 1GB, ENGLAND	0079-6425	1873-2208		PROG MATER SCI	Prog. Mater. Sci.	JUN	2019	103		425	483			http://dx.doi.org/10.1016/j.msec.2010.10.012
10.1016/j.pmatsci.2017.04.013	Functional gradients and heterogeneities in biological materials: Design principles, functions, and bioinspired applications	Liu, ZQ; Meyers, MA; Zhang, ZF; Ritchie, RO	Liu, Zengqian; Meyers, Marc A.; Zhang, Zhefeng; Ritchie, Robert O.	PROGRESS IN MATERIALS SCIENCE			Review						Gradient; Heterogeneity; Biological materials; Bioinspiration; Functionally graded materials	METAL-CERAMIC COMPOSITES; DENTIN-ENAMEL JUNCTION; MECHANICAL-PROPERTIES; STRUCTURAL DESIGN; CHEMICAL-COMPOSITION; GRADED MATERIALS; HIERARCHICAL STRUCTURE; FRACTURE-RESISTANCE; ATTACHMENT DEVICES; ENERGY-DISSIPATION	PERGAMON-ELSEVIER SCIENCE LTD	OXFORD	THE BOULEVARD, LANGFORD LANE, KIDLINGTON, OXFORD OX5 1GB, ENGLAND	0079-6425	1873-2208		PROG MATER SCI	Prog. Mater. Sci.	JUL	2017	88		467	498			http://dx.doi.org/10.1016/j.msec.2008.11.007
10.1016/j.pmatsci.2015.06.001	Keratin: Structure, mechanical properties, occurrence in biological organisms, and efforts at bioinspiration	Wang, B; Yang, W; McKittrick, J; Meyers, MA	Wang, Bin; Yang, Wen; McKittrick, Joanna; Meyers, Marc Andre	PROGRESS IN MATERIALS SCIENCE			Review						Keratins and keratinous materials; Bioinspiration; Biochemistry; Filament-matrix structure; Mechanical property	X-RAY-DIFFRACTION; BETA BETA KERATINS; EQUINE HOOF WALL; ALPHA-KERATIN; INTERMEDIATE-FILAMENTS; MOLECULAR-STRUCTURE; FEATHER KERATIN; EGG CAPSULES; SOLUBLE DERIVATIVES; FRACTURE PROPERTIES	PERGAMON-ELSEVIER SCIENCE LTD	OXFORD	THE BOULEVARD, LANGFORD LANE, KIDLINGTON, OXFORD OX5 1GB, ENGLAND	0079-6425	1873-2208		PROG MATER SCI	Prog. Mater. Sci.	MAR	2016	76		229	318			http://dx.doi.org/10.1016/j.msec.2005.08.016
10.1016/j.pmatsci.2009.05.001	Merger of structure and material in nacre and bone - Perspectives on de novo biomimetic materials	Espinosa, HD; Rim, JE; Barthelat, F; Buehler, MJ	Espinosa, Horacio D.; Rim, Jee E.; Barthelat, Francois; Buehler, Markus J.	PROGRESS IN MATERIALS SCIENCE			Review							POLYCRYSTALLINE BRITTLE MATERIALS; MOLECULAR-DYNAMICS SIMULATIONS; SPONTANEOUS FIBRIL FORMATION; MATERIAL-TESTING-SYSTEM; GRAIN LEVEL MODEL; MECHANICAL-PROPERTIES; FAILURE INITIATION; FRACTURE-MECHANICS; SACRIFICIAL BONDS; HIDDEN LENGTH	PERGAMON-ELSEVIER SCIENCE LTD	OXFORD	THE BOULEVARD, LANGFORD LANE, KIDLINGTON, OXFORD OX5 1GB, ENGLAND	0079-6425	1873-2208		PROG MATER SCI	Prog. Mater. Sci.	NOV	2009	54	8	1059	1100			http://dx.doi.org/10.1016/j.msec.2005.08.036
10.1016/j.pmatsci.2008.06.002	Theoretical and computational hierarchical nanomechanics of protein materials: Deformation and fracture	Buehler, MJ; Keten, S; Ackbarow, T	Buehler, Markus J.; Keten, Sinan; Ackbarow, Theodor	PROGRESS IN MATERIALS SCIENCE			Review							REACTIVE FORCE-FIELD; TITIN IMMUNOGLOBULIN DOMAINS; FREE-ENERGY DIFFERENCES; SPIDER DRAGLINE SILK; SINGLE-MOLECULE; INTERMEDIATE-FILAMENTS; MECHANICAL-PROPERTIES; COILED-COIL; I COLLAGEN; BETA-SHEET	PERGAMON-ELSEVIER SCIENCE LTD	OXFORD	THE BOULEVARD, LANGFORD LANE, KIDLINGTON, OXFORD OX5 1GB, ENGLAND	0079-6425	1873-2208		PROG MATER SCI	Prog. Mater. Sci.	NOV	2008	53	8	1101	1241			http://dx.doi.org/10.1016/j.msec.2020.111505
10.1016/j.pmatsci.2007.06.001	Nature's hierarchical materials	Fratzl, P; Weinkamer, R	Fratzl, Peter; Weinkamer, Richard	PROGRESS IN MATERIALS SCIENCE			Review							X-RAY-SCATTERING; MINERALIZATION DENSITY DISTRIBUTION; CELLULOSE MICROFIBRIL ANGLES; BONE MORPHOGENETIC PROTEINS; VERTEBRAL TRABECULAR BONE; ATOMIC-FORCE MICROSCOPY; AGE-RELATED-CHANGES; WOOD CELL-WALLS; MECHANICAL-PROPERTIES; TISSUE DIFFERENTIATION	PERGAMON-ELSEVIER SCIENCE LTD	OXFORD	THE BOULEVARD, LANGFORD LANE, KIDLINGTON, OXFORD OX5 1GB, ENGLAND	0079-6425	1873-2208		PROG MATER SCI	Prog. Mater. Sci.	NOV	2007	52	8	1263	1334			http://dx.doi.org/10.1016/j.msec.2020.111223
10.1016/j.pmatsci.2007.05.002	Biological materials: Structure and mechanical properties	Meyers, MA; Chen, PY; Lin, AYM; Seki, Y	Meyers, Marc Andre; Chen, Po-Yu; Lin, Albert Yu-Min; Seki, Yasuaki	PROGRESS IN MATERIALS SCIENCE			Review							LOBSTER HOMARUS-AMERICANUS; VITRO FRACTURE-TOUGHNESS; ORGANIC MATRIX LAYERS; GIGAS CONCH SHELL; STROMBUS-GIGAS; INNOVATIVE MATERIALS; COMPOSITE-MATERIALS; CYLINDRICAL-SHELLS; CONSTITUTIVE MODEL; ELASTIC PROPERTIES	PERGAMON-ELSEVIER SCIENCE LTD	OXFORD	THE BOULEVARD, LANGFORD LANE, KIDLINGTON, OXFORD OX5 1GB, ENGLAND	0079-6425	1873-2208		PROG MATER SCI	Prog. Mater. Sci.	JAN	2008	53	1	1	206			http://dx.doi.org/10.1016/j.msec.2017.05.106
10.1016/j.palaeo.2011.06.021	Size and size distribution of apatite crystals in sauropod fossil bones	Dumont, M; Kostka, A; Sander, PM; Borbely, A; Kaysser-Pyzalla, A	Dumont, M.; Kostka, A.; Sander, P. M.; Borbely, A.; Kaysser-Pyzalla, A.	PALAEOGEOGRAPHY PALAEOCLIMATOLOGY PALAEOECOLOGY			Article						Fossil bone; Apatite crystallites; Sauropod; TEM; XRD	X-RAY-SCATTERING; TRANSMISSION ELECTRON-MICROSCOPY; CALCIUM-PHOSPHATE CRYSTALS; ATOMIC-FORCE MICROSCOPY; MECHANICAL-PROPERTIES; MINERAL CRYSTALS; LAMELLAR BONE; BOVINE BONE; HIERARCHICAL STRUCTURE; BIOLOGICAL-MATERIALS	ELSEVIER SCIENCE BV	AMSTERDAM	PO BOX 211, 1000 AE AMSTERDAM, NETHERLANDS	0031-0182	1872-616X		PALAEOGEOGR PALAEOCL	Paleogeogr. Paleoclimatol. Paleoecol.	SEP 15	2011	310	1-2	108	116			http://dx.doi.org/10.1016/j.msec.2017.04.054
10.1016/j.nantod.2011.12.005	Steering nanofibers: An integrative approach to bio-inspired fiber fabrication and assembly	Grinthal, A; Kang, SH; Epstein, AK; Aizenberg, M; Khan, M; Aizenberg, J	Grinthal, A.; Kang, S. H.; Epstein, A. K.; Aizenberg, M.; Khan, M.; Aizenberg, J.	NANO TODAY			Review						Nanofibers; Self-assembly; Chirality; Hierarchical architectures; Surface chemistry; Fibrous surface; Nanofabrication; Nanoscale mechanics; Dynamic and responsive surface; Bio-inspired	BIOMIMETIC FIBRILLAR INTERFACES; HYDROGEL MICROPILLAR ARRAYS; CARBON NANOTUBE FORESTS; ADHESION; SURFACE; CILIA; STABILITY; NANOSTRUCTURES; ORGANIZATION; ATTACHMENT	ELSEVIER SCI LTD	OXFORD	THE BOULEVARD, LANGFORD LANE, KIDLINGTON, OXFORD OX5 1GB, OXON, ENGLAND	1748-0132	1878-044X		NANO TODAY	Nano Today	FEB	2012	7	1	35	52			http://dx.doi.org/10.1016/j.msec.2017.03.289
10.1016/j.nantod.2011.07.001	Shaky foundations of hierarchical biological materials	Cranford, SW; Buehler, MJ	Cranford, Steven W.; Buehler, Markus J.	NANO TODAY			Article						Hierarchical materials; Tissue engineering; Regenerative medicine; Mechanical properties; Structure; Scaffolding; Materiomics	BIOMIMETIC MATERIALS; POLYMER BRUSHES; TISSUE; SCAFFOLDS; HYDROGELS; CELLS; ARCHITECTURE; GRADIENTS; MEMBRANES; SURFACE	ELSEVIER SCI LTD	OXFORD	THE BOULEVARD, LANGFORD LANE, KIDLINGTON, OXFORD OX5 1GB, OXON, ENGLAND	1748-0132	1878-044X		NANO TODAY	Nano Today	AUG	2011	6	4	332	338			http://dx.doi.org/10.1016/j.msec.2016.07.022
10.1016/j.nantod.2008.12.001	New pathway for self-assembly and emergent properties	Murr, MM; Thakur, GS; Li, YL; Tsuruta, H; Mezic, I; Morse, DE	Murr, Meredith M.; Thakur, Gunjan S.; Li, Youli; Tsuruta, Hiro; Mezic, Igor; Morse, Daniel E.	NANO TODAY			Article						Protein; Subunit; Supramolecular; Self-assembly; Fractal; Site-specific diffusion-limited aggregation (ssDLA); Mathematical model	SILICEOUS SPICULES; PROTEIN; SILICATEIN; BONE; MATLAB	ELSEVIER SCI LTD	OXFORD	THE BOULEVARD, LANGFORD LANE, KIDLINGTON, OXFORD OX5 1GB, OXON, ENGLAND	1748-0132	1878-044X		NANO TODAY	Nano Today	APR	2009	4	2	116	124			http://dx.doi.org/10.1016/j.msec.2016.04.105
10.1016/j.nanoen.2013.12.016	High-performance triboelectric nanogenerator with enhanced energy density based on single-step fluorocarbon plasma treatment	Zhang, XS; Han, MD; Wang, RX; Meng, B; Zhu, FY; Sun, XM; Hu, W; Wang, W; Li, ZH; Zhang, HX	Zhang, Xiao-Sheng; Han, Meng-Di; Wang, Ren-Xin; Meng, Bo; Zhu, Fu-Yun; Sun, Xu-Ming; Hu, Wei; Wang, Wei; Li, Zhi-Hong; Zhang, Hai-Xia	NANO ENERGY			Article						Triboelectric nanogenerator; Energy harvesting; Self-powered active sensor; Fluorocarbon plasma treatment; Implantable biomedical microsystem	DUAL-SCALE STRUCTURES; V OUTPUT VOLTAGE; PERSONAL ELECTRONICS; POWER SOURCE; CELL; GENERATOR; FABRICATION; PRESSURE; HUMIDITY; SENSOR	ELSEVIER SCIENCE BV	AMSTERDAM	PO BOX 211, 1000 AE AMSTERDAM, NETHERLANDS	2211-2855			NANO ENERGY	Nano Energy	MAR	2014	4		123	131			http://dx.doi.org/10.1016/j.msec.2016.05.081
10.1016/j.mtla.2021.101184	3D printed nanocomposites for tailored cardiovascular tissue constructs: A minireview	Mahmud, Z; Hassan, M; Hasan, A; Gomes, VG	Mahmud, Zaheri; Hassan, Mahbub; Hasan, Anwarul; Gomes, Vincent G.	MATERIALIA			Review						Cardiovascular diseases; Tissue engineering; 3D printing; Additive manufacturing; Vascular system; nanocomposites	PHOTOLUMINESCENT CARBON DOTS; SCAFFOLDS; STEREOLITHOGRAPHY; FABRICATION; DEPOSITION; GENERATION; HYDROGELS; POLYMERS; THERAPY; COMPLEX	ELSEVIER SCI LTD	OXFORD	THE BOULEVARD, LANGFORD LANE, KIDLINGTON, OXFORD OX5 1GB, OXON, ENGLAND	2589-1529			MATERIALIA	Materialia	SEP	2021	19				101184		http://dx.doi.org/10.1016/j.msec.2015.09.082
10.1016/j.mtla.2019.100476	Crystalline organization of nacre and crossed lamellar architecture of seashells and their influences in mechanical properties	Sampath, V; Huang, P; Wang, F; He, DJ; Zheng, ZQ; Xiao, LL; Ma, CF; Li, CC; Huang, LY	Sampath, VishnuPriya; Huang, Ping; Wang, Fei; He, Dongjun; Zheng, Zhiqiang; Xiao, Lili; Ma, Chunfang; Li, Cuncai; Huang, Luyun	MATERIALIA			Article						Nacre; Crossed lamellar; Crystallographic patterns; Aragonite; Micro-nanoindentation	BIOLOGICAL-MATERIALS; SHELL; DESIGN; GASTROPODA; ARAGONITE; BEHAVIOR; GROWTH; LAYER	ELSEVIER SCI LTD	OXFORD	THE BOULEVARD, LANGFORD LANE, KIDLINGTON, OXFORD OX5 1GB, OXON, ENGLAND	2589-1529			MATERIALIA	Materialia	DEC	2019	8				100476		http://dx.doi.org/10.1016/j.msec.2015.02.044
10.1016/j.mtcomm.2022.104741	Multi-length scale characterization of frustule showing highly hierarchal structure in the context of understanding their mechanical properties	Zglobicka, I; Kurzydlowski, KJ	Zglobicka, Izabela; Kurzydlowski, Krzysztof J.	MATERIALS TODAY COMMUNICATIONS			Article						Architectured; hierarchical materials; Frustules; Imaging techniques; Properties; Bioinspiration	ARCHITECTURED MATERIALS; DIATOM FRUSTULES	ELSEVIER	AMSTERDAM	RADARWEG 29, 1043 NX AMSTERDAM, NETHERLANDS		2352-4928		MATER TODAY COMMUN	Mater. Today Commun.	DEC	2022	33				104741		http://dx.doi.org/10.1016/j.msec.2014.11.067
10.1016/j.mtcomm.2022.104229	Recent advances in one-dimensional nanowire-incorporated bone tissue engineering scaffolds	Lavanya, K; Abinaya, S; Selvamurugan, N	Lavanya, K.; Abinaya, S.; Selvamurugan, N.	MATERIALS TODAY COMMUNICATIONS			Article						Bone tissue engineering; Polymers; Bioceramics; Nanowires; Stem cells; Charged ions transfer	ULTRALONG HYDROXYAPATITE NANOWIRES; MESENCHYMAL STEM-CELLS; MECHANICAL-PROPERTIES; OSTEOGENIC DIFFERENTIATION; PHOTOCATALYTIC ACTIVITY; SOLVOTHERMAL SYNTHESIS; BIOLOGICAL-PROPERTIES; COMPOSITE SCAFFOLDS; HYBRID HYDROGELS; TIO2 NANOWIRES	ELSEVIER	AMSTERDAM	RADARWEG 29, 1043 NX AMSTERDAM, NETHERLANDS		2352-4928		MATER TODAY COMMUN	Mater. Today Commun.	DEC	2022	33				104229		http://dx.doi.org/10.1016/j.msec.2014.07.015
10.1016/j.mtcomm.2020.101024	Additive manufacturing for bone tissue engineering scaffolds	Qu, HW	Qu, Huawei	MATERIALS TODAY COMMUNICATIONS			Article						Additive manufacturing; Bone tissue engineering; Scaffolds	TITANIUM-ALLOY SCAFFOLDS; CALCIUM-PHOSPHATE; MECHANICAL-PROPERTIES; HIERARCHICAL STRUCTURE; COMPOSITE SCAFFOLDS; POROUS SCAFFOLDS; GROWTH-FACTOR; IN-VIVO; DESIGN; DEPOSITION	ELSEVIER	AMSTERDAM	RADARWEG 29, 1043 NX AMSTERDAM, NETHERLANDS		2352-4928		MATER TODAY COMMUN	Mater. Today Commun.	SEP	2020	24				101024		http://dx.doi.org/10.1016/j.msec.2014.02.004
10.1016/j.mtcomm.2019.100697	Beyond density: Mesostructural features of impact resistant wood	Matsushita, AK; Gonzalez, D; Wang, M; Doan, J; Qiao, Y; McKittrick, J	Matsushita, A. K.; Gonzalez, D.; Wang, M.; Doan, J.; Qiao, Y.; McKittrick, J.	MATERIALS TODAY COMMUNICATIONS			Article						Wood; Impact resistance; Mesostructure; Drop-tower testing	FRACTURE; TOUGHNESS; CELLULOSE; LENGTH	ELSEVIER	AMSTERDAM	RADARWEG 29, 1043 NX AMSTERDAM, NETHERLANDS	2352-4928			MATER TODAY COMMUN	Mater. Today Commun.	MAR	2020	22				100697		http://dx.doi.org/10.1016/j.msec.2013.11.024
10.1016/j.mtbio.2021.100119	Topographically guided hierarchical mineralization	Deng, X; Hasan, A; Elsharkawy, S; Tejeda-Montes, E; Tarakina, NV; Greco, G; Nikulina, E; Stormonth-Darling, JM; Convery, N; Rodriguez-Cabello, JC; Boyde, A; Gadegaard, N; Pugno, NM; Al-Jawad, M; Mata, A	Deng, X.; Hasan, A.; Elsharkawy, S.; Tejeda-Montes, E.; Tarakina, N., V; Greco, G.; Nikulina, E.; Stormonth-Darling, J. M.; Convery, N.; Rodriguez-Cabello, J. C.; Boyde, A.; Gadegaard, N.; Pugno, N. M.; Al-Jawad, M.; Mata, A.	MATERIALS TODAY BIO			Article						Fluorapatite; Protein-based biomineralization; Hierarchical mineralization; Elastin-like recombinamer; Bone; Dental enamel; Crystallization; Surface topographies	MECHANICAL-PROPERTIES; CALCIUM-CARBONATE; HUMAN ENAMEL; HYDROXYAPATITE; BONE; BIOMINERALIZATION; COLLAGEN; GROWTH; PRECIPITATION; REGENERATION	ELSEVIER	AMSTERDAM	RADARWEG 29, 1043 NX AMSTERDAM, NETHERLANDS	2590-0064			MATER TODAY BIO	Mater. Today Bio	JUN	2021	11				100119		http://dx.doi.org/10.1016/j.msec.2013.04.027
10.1016/j.mtadv.2020.100085	Polymer of intrinsic microporosity (PIM) based fibrous mat: combining particle filtration and rapid catalytic hydrolysis of chemical warfare agent simulants into a highly sorptive, breathable, and mechanically robust fiber matrix	Wang, S; Pomerantz, NL; Dai, Z; Xie, W; Anderson, EE; Miller, T; Khan, SA; Parsons, GN	Wang, S.; Pomerantz, N. L.; Dai, Z.; Xie, W.; Anderson, E. E.; Miller, T.; Khan, S. A.; Parsons, G. N.	MATERIALS TODAY ADVANCES			Article						Layered PIM-PAN fibrous mats; Catalytic degradation; Breathability; Aerosol filtration; Metal-organic framework (MOF); Protective textile	ELECTROSPUN; NANOFIBERS; MEMBRANE; WATER; PROTECTION; MORPHOLOGY; SEPARATION; BEHAVIOR; REMOVAL; FABRICS	ELSEVIER	AMSTERDAM	RADARWEG 29, 1043 NX AMSTERDAM, NETHERLANDS	2590-0498			MATER TODAY ADV	Mater. Today Adv.	DEC	2020	8				100085		http://dx.doi.org/10.1016/j.msec.2012.10.015
10.1016/j.mser.2021.100647	Nature inspired emerging sensing technology: Recent progress and perspectives	Tripathy, A; Nine, MJ; Losic, D; Silva, FS	Tripathy, Ashis; Nine, Md Julker; Losic, Dusan; Silva, Filipe Samuel	MATERIALS SCIENCE & ENGINEERING R-REPORTS			Review						Bioinspired materials; Functional materials; Bioinspired sensing; Sensors; Biomimetics	STRETCHABLE STRAIN SENSOR; MORPHO BUTTERFLY WINGS; CRACK-BASED SENSORS; HIERARCHICAL STRUCTURES; MECHANICAL-PROPERTIES; INFRARED DETECTION; ELECTRONIC-SKIN; CARBON NANOTUBE; GAS SENSOR; MICROMECHANICAL PROPERTIES	ELSEVIER SCIENCE SA	LAUSANNE	PO BOX 564, 1001 LAUSANNE, SWITZERLAND	0927-796X	1879-212X		MAT SCI ENG R	Mater. Sci. Eng. R-Rep.	OCT	2021	146				100647		http://dx.doi.org/10.1016/j.msec.2012.10.003
10.1016/j.mser.2020.100562	Laser engineering of biomimetic surfaces	Stratakis, E; Bonse, J; Heitz, J; Siegel, J; Tsibidis, GD; Skoulas, E; Papadopoulos, A; Mimidis, A; Joel, AC; Comanns, P; Kruger, J; Florian, C; Fuentes-Edfuf, Y; Solis, J; Baumgartner, W	Stratakis, E.; Bonse, J.; Heitz, J.; Siegel, J.; Tsibidis, G. D.; Skoulas, E.; Papadopoulos, A.; Mimidis, A.; Joel, A. -C.; Comanns, P.; Krueger, J.; Florian, C.; Fuentes-Edfuf, Y.; Solis, J.; Baumgartner, W.	MATERIALS SCIENCE & ENGINEERING R-REPORTS			Review						Biomimetic surfaces; Laser processing; Surface functionalization; Bioinspiration; Bionic materials	TRANSPARENT SUPERHYDROPHOBIC SURFACES; FEMTOSECOND LASER; STAINLESS-STEEL; WATER REPELLENCY; PULSED-LASER; LARGE-AREA; PICOSECOND LASER; SHARK SKIN; HIERARCHICAL STRUCTURES; STRUCTURAL COLORATION	ELSEVIER SCIENCE SA	LAUSANNE	PO BOX 564, 1001 LAUSANNE, SWITZERLAND	0927-796X	1879-212X		MAT SCI ENG R	Mater. Sci. Eng. R-Rep.	JUL	2020	141				100562		http://dx.doi.org/10.1016/j.msec.2012.07.023
10.1016/j.mser.2018.01.002	Naturally-derived biopolymer nanocomposites: Interfacial design, properties and emerging applications	Xiong, R; Grant, AM; Ma, RL; Zhang, SD; Tsukruk, VV	Xiong, Rui; Grant, Anise M.; Ma, Ruilong; Zhang, Shuaidi; Tsukruk, Vladimir V.	MATERIALS SCIENCE & ENGINEERING R-REPORTS			Review						Bionanocomposites; Natural polymers; Nanocellulose; Silk fibroin; Mechanical performance; Functional properties	BOMBYX-MORI SILK; ALPHA-CHITIN NANOFIBERS; FEW-LAYERED GRAPHENE; WATER-VAPOR BARRIER; CELLULOSE NANOCRYSTALS; DRUG-DELIVERY; MECHANICAL-PROPERTIES; DNA ORIGAMI; BACTERIAL CELLULOSE; NANOFIBRILLATED CELLULOSE	ELSEVIER SCIENCE SA	LAUSANNE	PO BOX 564, 1001 LAUSANNE, SWITZERLAND	0927-796X	1879-212X		MAT SCI ENG R	Mater. Sci. Eng. R-Rep.	MAR	2018	125		1	41			http://dx.doi.org/10.1016/j.msec.2011.11.012
10.1016/j.mser.2012.04.001	Elastic modeling of bone at nanostructural level	Hamed, E; Jasiuk, I	Hamed, Elham; Jasiuk, Iwona	MATERIALS SCIENCE & ENGINEERING R-REPORTS			Review						Bone; Nanoscale; Mineralized collagen fibril; Bone modeling; Mineralized biological tissues	MINERALIZED COLLAGEN FIBRILS; TURKEY LEG TENDON; MECHANICAL-PROPERTIES; CORTICAL BONE; VISCOELASTIC PROPERTIES; HIERARCHICAL STRUCTURE; REINFORCED SOLIDS; YOUNGS MODULUS; ORGANIC MATRIX; CRYSTALS	ELSEVIER SCIENCE SA	LAUSANNE	PO BOX 564, 1001 LAUSANNE, SWITZERLAND	0927-796X	1879-212X		MAT SCI ENG R	Mater. Sci. Eng. R-Rep.	MAR 22	2012	73	3-4	27	49			http://dx.doi.org/10.1016/j.msec.2010.12.002
10.1016/j.msec.2020.111505	Improved osseointegration of 3D printed Ti-6Al-4V implant with a hierarchical micro/nano surface topography: An in vitro and in vivo study	Ren, B; Wan, Y; Liu, C; Wang, HW; Yu, MZ; Zhang, X; Huang, Y	Ren, Bing; Wan, Yi; Liu, Chao; Wang, Hongwei; Yu, Mingzhi; Zhang, Xiao; Huang, Yong	MATERIALS SCIENCE & ENGINEERING C-MATERIALS FOR BIOLOGICAL APPLICATIONS			Article						Titanium implants; Surface modification; Ultrasonic acid etching; Anodic oxidation; Micro/nano-structure; Osseointegration	TITANIUM IMPLANTS; TIO2 NANOTUBES; ENHANCED OSSEOINTEGRATION; CATENIN PATHWAY; BONE; WETTABILITY; GROWTH; ROUGHNESS; DIFFERENTIATION; MICROROUGHNESS	ELSEVIER	AMSTERDAM	RADARWEG 29, 1043 NX AMSTERDAM, NETHERLANDS	0928-4931	1873-0191		MAT SCI ENG C-MATER	Mater. Sci. Eng. C-Mater. Biol. Appl.	JAN	2021	118				111505		http://dx.doi.org/10.1016/j.msec.2010.11.012
10.1016/j.msec.2020.111458	Multi-scale nacre-inspired lamella-structured Ti-Ta composites with high strength and low modulus for load-bearing orthopedic and dental applications	Huang, QL; Xu, SH; Ouyang, ZX; Yang, Y; Liu, Y	Huang, Qianli; Xu, Shenghang; Ouyang, Zhengxiao; Yang, Yan; Liu, Yong	MATERIALS SCIENCE & ENGINEERING C-MATERIALS FOR BIOLOGICAL APPLICATIONS			Article						Lamellar structure; Ti-Ta; Microstructure; Cytocompatibility; Fracture healing	MECHANICAL-PROPERTIES; TENSILE PROPERTIES; IN-VITRO; BONE; ALLOYS; FRACTURE; STRESS; OSTEOBLASTS; METAL; ARCHITECTURE	ELSEVIER	AMSTERDAM	RADARWEG 29, 1043 NX AMSTERDAM, NETHERLANDS	0928-4931	1873-0191		MAT SCI ENG C-MATER	Mater. Sci. Eng. C-Mater. Biol. Appl.	JAN	2021	118				111458		http://dx.doi.org/10.1016/j.msec.2010.08.020
10.1016/j.msec.2020.111234	Variances and in-variances in hierarchical porosity and composition, across femoral tissues from cow, horse, ostrich, emu, pig, rabbit, and frog	Zelaya-Lainez, L; Kariem, H; Nischkauer, W; Limbeck, A; Hellmich, C	Zelaya-Lainez, Luis; Kariem, Hawraa; Nischkauer, Winfried; Limbeck, Andreas; Hellmich, Christian	MATERIALS SCIENCE AND ENGINEERING C-MATERIALS FOR BIOLOGICAL APPLICATIONS			Article						Bone; Bone composition; Bone porosity; Universal patterns of biological organization; Biomimetic tissue engineering	GLASS-CERAMIC SCAFFOLDS; TURKEY LEG TENDON; CORTICAL BONE; MICRO-CT; MULTISCALE ELASTICITY; MECHANICAL-BEHAVIOR; MOLECULAR COLLAGEN; MINERALIZATION; HYDROXYAPATITE; MICROMECHANICS	ELSEVIER	AMSTERDAM	RADARWEG 29, 1043 NX AMSTERDAM, NETHERLANDS	0928-4931	1873-0191		MAT SCI ENG C-MATER	Mater. Sci. Eng. C-Mater. Biol. Appl.	DEC	2020	117				111234		http://dx.doi.org/10.1016/j.msec.2009.10.004
10.1016/j.msec.2020.111223	Selective laser sintered bio-inspired silicon-wollastonite scaffolds for bone tissue engineering	Kamboj, N; Kazantseva, J; Rahmani, R; Rodriguez, MA; Hussainova, I	Kamboj, Nikhil; Kazantseva, Jekaterina; Rahmani, Ramin; Rodriguez, Miguel A.; Hussainova, Irina	MATERIALS SCIENCE & ENGINEERING C-MATERIALS FOR BIOLOGICAL APPLICATIONS			Article						Additive manufacturing; Scaffolds; Biomimetic design; Porous silicon; Wollastonite; Bone; Finite element analysis; Ossification	OSTEOGENIC DIFFERENTIATION; BEHAVIOR; REGENERATION; POROSITY; ACID	ELSEVIER	AMSTERDAM	RADARWEG 29, 1043 NX AMSTERDAM, NETHERLANDS	0928-4931	1873-0191		MAT SCI ENG C-MATER	Mater. Sci. Eng. C-Mater. Biol. Appl.	NOV	2020	116				111223		http://dx.doi.org/10.1016/j.msec.2009.07.003
10.1016/j.msec.2019.110416	Interpenetrated nano- and submicro-fibrous biomimetic scaffolds towards enhanced mechanical and biological performances	Luo, HL; Gan, DQ; Gama, M; Tu, JP; Yao, FL; Zhang, QC; Ao, HY; Yang, ZW; Li, JJ; Wan, YZ	Luo, Honglin; Gan, Deqiang; Gama, Miguel; Tu, Junpin; Yao, Fanglian; Zhang, Quanchao; Ao, Haiyong; Yang, Zhiwei; Li, Junjie; Wan, Yizao	MATERIALS SCIENCE AND ENGINEERING C-MATERIALS FOR BIOLOGICAL APPLICATIONS			Article						Cellulose; Microfiber; Nanofiber; Tissue regeneration; Biomimetic	HUMAN-ENDOTHELIAL CELLS; BACTERIAL CELLULOSE; NANOFIBROUS SCAFFOLDS; HUMAN KERATINOCYTES; BILAYER SCAFFOLD; GRAPHENE OXIDE; TISSUE; FABRICATION; NANOCOMPOSITES; DIFFERENTIATION	ELSEVIER	AMSTERDAM	RADARWEG 29, 1043 NX AMSTERDAM, NETHERLANDS	0928-4931	1873-0191		MAT SCI ENG C-MATER	Mater. Sci. Eng. C-Mater. Biol. Appl.	MAR	2020	108				110416		http://dx.doi.org/10.1016/j.msec.2009.06.002
10.1016/j.msec.2019.110374	Aligned multi-walled carbon nanotubes with nanohydroxyapatite in a 3D printed polycaprolactone scaffold stimulates osteogenic differentiation	Huang, BY; Vyas, C; Byun, JJ; El-Newehy, M; Huang, ZC; Bartolo, P	Huang, Boyang; Vyas, Cian; Byun, Jae Jong; El-Newehy, Mohamed; Huang, Zhucheng; Bartolo, Paulo	MATERIALS SCIENCE AND ENGINEERING C-MATERIALS FOR BIOLOGICAL APPLICATIONS			Article						Additive manufacturing; Bone scaffolds; Hierarchical structures; Hydroxyapatite; Multi-walled carbon nanotubes	STEM-CELLS; BONE; HYDROXYAPATITE; CALCIUM; MECHANOTRANSDUCTION; PROLIFERATION; TOPOGRAPHY; OSTEOBLAST; PHOSPHATE; ROUGHNESS	ELSEVIER	AMSTERDAM	RADARWEG 29, 1043 NX AMSTERDAM, NETHERLANDS	0928-4931	1873-0191		MAT SCI ENG C-MATER	Mater. Sci. Eng. C-Mater. Biol. Appl.	MAR	2020	108				110374		http://dx.doi.org/10.1016/j.mser.2021.100647
10.1016/j.msec.2019.110142	Fast cyclical-decellularized trachea as a natural 3D scaffold for organ engineering	Giraldo-Gomez, DM; Garcia-Lopez, SJ; Tamay-de-Dios, L; Sanchez-Sanchez, R; Villalba-Caloca, J; Sotres-Vega, A; Del Prado-Audelo, ML; Gomez-Lizarraga, KK; Garciadiego-Cazares, D; Pina-Barba, MC	Giraldo-Gomez, David M.; Julieta Garcia-Lopez, Sandra; Tamay-de-Dios, Lenin; Sanchez-Sanchez, Roberto; Villalba-Caloca, Jaime; Sotres-Vega, Avelina; Luisa Del Prado-Audelo, Maria; Gomez-Lizarraga, Karla K.; Garciadiego-Cazares, David; Cristina Pina-Barba, Maria	MATERIALS SCIENCE AND ENGINEERING C-MATERIALS FOR BIOLOGICAL APPLICATIONS			Article						Decellularization; Trachea; Extracellular matrix (ECM); SOX9; TNF-alpha	BIOLOGIC SCAFFOLDS; DETAILED DISTRIBUTION; MECHANICAL-PROPERTIES; IN-VITRO; TISSUE; GUANIDINE; MATRIX; INTEGRITY; BEHAVIOR; SYSTEM	ELSEVIER	AMSTERDAM	RADARWEG 29, 1043 NX AMSTERDAM, NETHERLANDS	0928-4931	1873-0191		MAT SCI ENG C-MATER	Mater. Sci. Eng. C-Mater. Biol. Appl.	DEC	2019	105				110142		http://dx.doi.org/10.1016/j.mser.2012.04.001
10.1016/j.msec.2019.109842	A three-dimensional (3D) printed biomimetic hierarchical scaffold with a covalent modular release system for osteogenesis	Chen, GH; Sun, Y; Lu, FZ; Jiang, AL; Subedi, D; Kong, PY; Wang, XY; Yu, TL; Chi, H; Song, CC; Liu, KY; Qi, PF; Yan, JL; Ji, Y	Chen, Guanghua; Sun, Yi; Lu, Fangzhou; Jiang, Anlong; Subedi, Dipendra; Kong, Pengyu; Wang, Xiaoyan; Yu, Tailong; Chi, Hui; Song, Chengchao; Liu, Kunyu; Qi, Pengfei; Yan, Jinglong; Ji, Ye	MATERIALS SCIENCE AND ENGINEERING C-MATERIALS FOR BIOLOGICAL APPLICATIONS			Article						Bone tissue engineering; 3-D printing scaffolds; Bioactivity; Controlled release; Computational fluid dynamics	CALCIUM-PHOSPHATE; BONE SUBSTITUTES; IN-VITRO; DELIVERY; VASCULARIZATION; IMMOBILIZATION; BIOMATERIALS; THERAPIES; REPAIR; SIZE	ELSEVIER	AMSTERDAM	RADARWEG 29, 1043 NX AMSTERDAM, NETHERLANDS	0928-4931	1873-0191		MAT SCI ENG C-MATER	Mater. Sci. Eng. C-Mater. Biol. Appl.	NOV	2019	104				109842		http://dx.doi.org/10.1179/1753555715Y.0000000065
10.1016/j.msec.2019.03.017	Wild boar's tusk enamel: Structure and mechanical behavior	Wang, X; Zhang, N; Zhong, YJ; Yan, FX; Jiang, BL	Wang, Xu; Zhang, Nan; Zhong, Yujie; Yan, Fuxue; Jiang, Bailing	MATERIALS SCIENCE AND ENGINEERING C-MATERIALS FOR BIOLOGICAL APPLICATIONS			Article						Wild boar's tusk enamel; Hierarchical structure; HAP; Hierarchical nanotwins; Mechanical properties	BIOLOGICAL-MATERIALS; NANOSCALE; MICROSTRUCTURE; BIOPOLYMER; SCALES	ELSEVIER	AMSTERDAM	RADARWEG 29, 1043 NX AMSTERDAM, NETHERLANDS	0928-4931	1873-0191		MAT SCI ENG C-MATER	Mater. Sci. Eng. C-Mater. Biol. Appl.	JUL	2019	100		354	362			http://dx.doi.org/10.1016/j.mattod.2022.08.011
10.1016/j.msec.2019.02.070	Recent advances of collagen-based biomaterials: Multi-hierarchical structure, modification and biomedical applications	Liu, XH; Zheng, C; Luo, XM; Wang, XC; Jiang, H	Liu, Xinhua; Zheng, Chi; Luo, Xiaomin; Wang, Xuechuan; Jiang, Huie	MATERIALS SCIENCE AND ENGINEERING C-MATERIALS FOR BIOLOGICAL APPLICATIONS			Review						Collagen; Multi-hierarchical structure; Biomedical applications	CROSS-LINKING; CONTROLLED-RELEASE; PHYSICOCHEMICAL PROPERTIES; ALGINATE DIALDEHYDE; NEUROTROPHIC FACTOR; SUSTAINED-RELEASE; CALCIUM-PHOSPHATE; HYALURONIC-ACID; CELL-ADHESION; IN-VIVO	ELSEVIER	AMSTERDAM	RADARWEG 29, 1043 NX AMSTERDAM, NETHERLANDS	0928-4931	1873-0191		MAT SCI ENG C-MATER	Mater. Sci. Eng. C-Mater. Biol. Appl.	JUN	2019	99		1509	1522			http://dx.doi.org/10.1016/j.mattod.2020.04.009
10.1016/j.msec.2019.01.110	Hierarchical structures on nickel-titanium fabricated by ultrasonic nanocrystal surface modification (vol 93, pg 12, 2018)	Hou, XN; Mankoci, S; Walters, N; Gao, HY; Zhang, RX; Li, SX; Qin, HF; Ren, ZC; Doll, GL; Cong, HB; Martini, A; Vasudevan, VK; Zhou, XF; Sahai, N; Dong, YL; Ye, C	Hou, Xiaoning; Mankoci, Steven; Walters, Nicholas; Gao, Hongyu; Zhang, Ruixia; Li, Shengxi; Qin, Haifeng; Ren, Zhencheng; Doll, Gary L.; Cong, Hongbo; Martini, Ashlie; Vasudevan, Vijay K.; Zhou, Xianfeng; Sahai, Nita; Dong, Yalin; Ye, Chang	MATERIALS SCIENCE AND ENGINEERING C-MATERIALS FOR BIOLOGICAL APPLICATIONS			Correction								ELSEVIER	AMSTERDAM	RADARWEG 29, 1043 NX AMSTERDAM, NETHERLANDS	0928-4931	1873-0191		MAT SCI ENG C-MATER	Mater. Sci. Eng. C-Mater. Biol. Appl.	MAY	2019	98		1307	1307			http://dx.doi.org/10.1016/j.mtcomm.2022.104741
10.1016/j.msec.2018.11.006	Promoting osteoblast proliferation on polymer bone substitutes with bone-like structure by combining hydroxyapatite and bioactive glass	Zhao, BS; Xu, HP; Gao, Y; Xu, JZ; Yin, HM; Xu, L; Li, ZM; Song, XR	Zhao, Baisong; Xu, Haiping; Gao, Ying; Xu, Jia-Zhuang; Yin, Hua-Mo; Xu, Ling; Li, Zhong-Ming; Song, Xingrong	MATERIALS SCIENCE AND ENGINEERING C-MATERIALS FOR BIOLOGICAL APPLICATIONS			Article						Osteoblast proliferation; Bone-like structure; Hydroxyapatite; Bioactive glass; Bone substitute	DEFECT REPAIR; CELLS; DIFFERENTIATION; COMPOSITE; TAZ; EXPRESSION; COLLAGEN; OSTEOGENESIS; OSTEOPONTIN; COMPLEXES	ELSEVIER	AMSTERDAM	RADARWEG 29, 1043 NX AMSTERDAM, NETHERLANDS	0928-4931	1873-0191		MAT SCI ENG C-MATER	Mater. Sci. Eng. C-Mater. Biol. Appl.	MAR	2019	96		1	9			http://dx.doi.org/10.1016/j.mtcomm.2022.104229
10.1016/j.msec.2018.07.032	Hierarchical structures on nickel-titanium fabricated by ultrasonic nanocrystal surface modification	Hou, XN; Mankoci, S; Walters, N; Gao, HY; Zhang, RX; Li, SX; Qin, HF; Ren, ZC; Doll, GL; Cong, HB; Martini, A; Vasudevan, VK; Zhou, XF; Sahai, N; Dong, YL; Ye, C	Hou, Xiaoning; Mankoci, Steven; Walters, Nicholas; Gao, Hongyu; Zhang, Ruixia; Li, Shengxi; Qin, Haifeng; Ren, Zhencheng; Doll, Gary L.; Cong, Hongbo; Martini, Ashlie; Vasudevan, Vijay K.; Zhou, Xianfeng; Sahai, Nita; Dong, Yalin; Ye, Chang	MATERIALS SCIENCE AND ENGINEERING C-MATERIALS FOR BIOLOGICAL APPLICATIONS			Article						Hierarchical structures; Ultrasonic nanocrystal surface modification; Biomedical implant; Severe plastic deformation; Biocompatibility; Corrosion	CORROSION BEHAVIOR; STAINLESS-STEEL; HIGH-STRENGTH; CELL-SURFACE; NITI ALLOY; ADHESION; BONE; BIOCOMPATIBILITY; COLLAGEN; OSTEOBLASTS	ELSEVIER	AMSTERDAM	RADARWEG 29, 1043 NX AMSTERDAM, NETHERLANDS	0928-4931	1873-0191		MAT SCI ENG C-MATER	Mater. Sci. Eng. C-Mater. Biol. Appl.	DEC 1	2018	93		12	20			http://dx.doi.org/10.1016/j.mtcomm.2020.101024
10.1016/j.msec.2017.05.106	Interconnected porosity analysis by 3D X-ray microtomography and mechanical behavior of biomimetic organic-inorganic composite materials	Alonso-Sierra, S; Velazquez-Castillo, R; Millan-Malo, B; Nava, R; Bucio, L; Manzano-Ramirez, A; Cid-Luna, H; Rivera-Munoz, EM	Alonso-Sierra, S.; Velazquez-Castillo, R.; Millan-Malo, B.; Nava, R.; Bucio, L.; Manzano-Ramirez, A.; Cid-Luna, H.; Rivera-Munoz, E. M.	MATERIALS SCIENCE & ENGINEERING C-MATERIALS FOR BIOLOGICAL APPLICATIONS			Article						Hydroxyapatite; Mechanical characterization; Scaffold; Composite material; Porous material	POROUS HYDROXYAPATITE; SCAFFOLDS; BONE; CERAMICS; COLLAGEN; GELATIN	ELSEVIER SCIENCE BV	AMSTERDAM	PO BOX 211, 1000 AE AMSTERDAM, NETHERLANDS	0928-4931	1873-0191		MAT SCI ENG C-MATER	Mater. Sci. Eng. C-Mater. Biol. Appl.	NOV 1	2017	80		45	53
10.1016/j.msec.2017.04.054	Fabrication of superhydrophobic coating for preventing microleakage in a dental composite restoration	Cao, DF; Zhang, YC; Li, Y; Shi, XY; Gong, HH; Feng, D; Guo, XW; Shi, ZS; Zhu, S; Cui, ZC	Cao, Danfeng; Zhang, Yingchao; Li, Yao; Shi, Xiaoyu; Gong, Haihuan; Feng, Dan; Guo, Xiaowei; Shi, Zuosen; Zhu, Song; Cui, Zhanchen	MATERIALS SCIENCE & ENGINEERING C-MATERIALS FOR BIOLOGICAL APPLICATIONS			Article						Superhydrophobic coating; Hierarchical papillae structure; Microleakage; Dental composite restoration; Polyurethane	DEGRADATION; PERFORMANCE; SURFACES	ELSEVIER SCIENCE BV	AMSTERDAM	PO BOX 211, 1000 AE AMSTERDAM, NETHERLANDS	0928-4931	1873-0191		MAT SCI ENG C-MATER	Mater. Sci. Eng. C-Mater. Biol. Appl.	SEP 1	2017	78		333	340			http://dx.doi.org/10.1002/mawe.200700225
10.1016/j.msec.2017.03.289	On mechanical mechanism of damage evolution in articular cartilage	Men, YT; Jiang, YL; Chen, L; Zhang, CQ; Ye, JD	Men, Yu-tao; Jiang, Yan-long; Chen, Ling; Zhang, Chun-qiu; Ye, Jin-duo	MATERIALS SCIENCE & ENGINEERING C-MATERIALS FOR BIOLOGICAL APPLICATIONS			Article						Biological materials; Damage mechanics; Cartilage; Crack; Numerical analysis	CHONDROCYTE DEATH; COLLAGEN DAMAGE; DEFECTS; REPAIR; SIMULATION; FAILURE; MODEL; FRICTION; BEHAVIOR; STRESS	ELSEVIER	AMSTERDAM	RADARWEG 29, 1043 NX AMSTERDAM, NETHERLANDS	0928-4931	1873-0191		MAT SCI ENG C-MATER	Mater. Sci. Eng. C-Mater. Biol. Appl.	SEP 1	2017	78		79	87			http://dx.doi.org/10.1016/j.mbs.2010.03.003
10.1016/j.msec.2017.02.150	A review of TiO2 NTs on Ti metal: Electrochemical synthesis, functionalization and potential use as bone implants	Awad, NK; Edwards, SL; Morsi, YS	Awad, Nasser K.; Edwards, Sharon L.; Morsi, Yosry S.	MATERIALS SCIENCE AND ENGINEERING C-MATERIALS FOR BIOLOGICAL APPLICATIONS			Review						Titanium implants; Osteogenesis; TiO2 nanotubes	BIOMEDICAL APPLICATIONS; TITANIA NANOTUBES; CELL-ADHESION; SURFACE; GROWTH; ANODIZATION; RELEASE; BIOCOMPATIBILITY; MINERALIZATION; THERAPEUTICS	ELSEVIER	AMSTERDAM	RADARWEG 29, 1043 NX AMSTERDAM, NETHERLANDS	0928-4931	1873-0191		MAT SCI ENG C-MATER	Mater. Sci. Eng. C-Mater. Biol. Appl.	JUL 1	2017	76		1401	1412			http://dx.doi.org/10.1177/1081286510374550
10.1016/j.msec.2017.02.043	Nacre-inspired nanocomposites produced using layer-by-layer assembly: Design strategies and biomedical applications	Rodrigues, JR; Alves, NM; Mano, JF	Rodrigues, Jose R.; Alves, Natalia M.; Mano, Joao F.	MATERIALS SCIENCE AND ENGINEERING C-MATERIALS FOR BIOLOGICAL APPLICATIONS			Review						Nacre; Layer-by-layer; Nanocomposites; Biomedical applications; Structural biomaterials; Bone tissue-engineering; Mechanical properties; Biomaterials	MECHANICAL-PROPERTIES; HALIOTIS-RUFESCENS; BIOMIMETIC DESIGN; BIOACTIVE GLASS; MULTILAYER; BEHAVIOR; COMPOSITES; BIOMATERIALS; DRESSINGS; SURFACES	ELSEVIER	AMSTERDAM	RADARWEG 29, 1043 NX AMSTERDAM, NETHERLANDS	0928-4931	1873-0191		MAT SCI ENG C-MATER	Mater. Sci. Eng. C-Mater. Biol. Appl.	JUL 1	2017	76		1263	1273			http://dx.doi.org/10.1016/j.matt.2022.06.044
10.1016/j.msec.2016.12.008	Structure and mechanical behavior of human hair	Yu, Y; Yang, W; Wang, B; Meyers, MA	Yu, Yang; Yang, Wen; Wang, Bin; Meyers, Marc Andre	MATERIALS SCIENCE & ENGINEERING C-MATERIALS FOR BIOLOGICAL APPLICATIONS			Article						Keratin; Human hair; Mechanical properties; Strain-rate sensitivity	X-RAY-DIFFRACTION; TENSILE PROPERTIES; WOOL; TRANSITION; CUTICLE; FIBERS; TEMPERATURE	ELSEVIER	AMSTERDAM	RADARWEG 29, 1043 NX AMSTERDAM, NETHERLANDS	0928-4931	1873-0191		MAT SCI ENG C-MATER	Mater. Sci. Eng. C-Mater. Biol. Appl.	APR 1	2017	73		152	163
10.1016/j.msec.2016.07.022	Novel bioactive Fe-based metallic glasses with excellent apatite-forming ability	Qin, CL; Hu, QF; Li, YY; Wang, ZF; Zhao, WM; Louzguine-Luzgin, DV; Inoue, A	Qin, Chunling; Hu, Qingfeng; Li, Yongyan; Wang, Zhifeng; Zhao, Weimin; Louzguine-Luzgin, Dmitri V.; Inoue, Akihisa	MATERIALS SCIENCE & ENGINEERING C-MATERIALS FOR BIOLOGICAL APPLICATIONS			Article						Metallic glasses; Corrosion; Apatite-forming ability; Simulated body fluids	MECHANICAL-PROPERTIES; HYDROXYAPATITE COATINGS; CORROSION BEHAVIOR; AMORPHOUS METALS; TITANIUM; SURFACE; ALLOY; COMPOSITE; PHOSPHATE; CHROMIUM	ELSEVIER SCIENCE BV	AMSTERDAM	PO BOX 211, 1000 AE AMSTERDAM, NETHERLANDS	0928-4931	1873-0191		MAT SCI ENG C-MATER	Mater. Sci. Eng. C-Mater. Biol. Appl.	DEC 1	2016	69		513	521
10.1016/j.msec.2016.05.081	A biomimetic multilayer nanofiber fabric fabricated by electrospinning and textile technology from polylactic acid and Tussah silk fibroin as a scaffold for bone tissue engineering	Shao, WL; He, JX; Han, QM; Sang, F; Wang, Q; Chen, L; Cui, SZ; Ding, B	Shao, Weili; He, Jianxin; Han, Qiming; Sang, Feng; Wang, Qian; Chen, Li; Cui, Shizhong; Ding, Bin	MATERIALS SCIENCE & ENGINEERING C-MATERIALS FOR BIOLOGICAL APPLICATIONS			Article						Tussah silk fibroin; Electrospinning; Nanofiber fabric; Bone formation; Bone tissue engineering	MESENCHYMAL STEM-CELLS; OSTEOGENIC DIFFERENTIATION; COLLAGEN; REGENERATION; BLEND; FILMS	ELSEVIER SCIENCE BV	AMSTERDAM	PO BOX 211, 1000 AE AMSTERDAM, NETHERLANDS	0928-4931	1873-0191		MAT SCI ENG C-MATER	Mater. Sci. Eng. C-Mater. Biol. Appl.	OCT 1	2016	67		599	610
10.1016/j.msec.2016.04.105	In vitro and in vivo studies of ultrafine-grain Ti as dental implant material processed by ECAP	An, BL; Li, ZR; Diao, XO; Xin, HT; Zhang, Q; Jia, XR; Wu, YL; Li, K; Guo, YZ	An, Baili; Li, Zhirui; Diao, Xiaoou; Xin, Haitao; Zhang, Qiang; Jia, Xiaorui; Wu, Yulu; Li, Kai; Guo, Yazhou	MATERIALS SCIENCE & ENGINEERING C-MATERIALS FOR BIOLOGICAL APPLICATIONS			Article						Commercially pure titanium (CP-Ti); Equal channel angular pressing (ECAP); Ultrafine-grain titanium (UFG-Ti); Sandblasting and acid-etching (SLA); Dental implant	SEVERE PLASTIC-DEFORMATION; SURFACE MODIFICATIONS; PURE TITANIUM; CHANNEL; CELLS; OSTEOBLASTS; ALUMINUM; BEHAVIOR; ENERGY	ELSEVIER SCIENCE BV	AMSTERDAM	PO BOX 211, 1000 AE AMSTERDAM, NETHERLANDS	0928-4931	1873-0191		MAT SCI ENG C-MATER	Mater. Sci. Eng. C-Mater. Biol. Appl.	OCT 1	2016	67		34	41			http://dx.doi.org/10.1080/15376494.2023.2215770
10.1016/j.msec.2015.09.082	Study of biomechanical, anatomical, and physiological properties of scorpion stingers for developing biomimetic materials	Zhao, ZL; Shu, T; Feng, XQ	Zhao, Zi-Long; Shu, Tao; Feng, Xi-Qiao	MATERIALS SCIENCE & ENGINEERING C-MATERIALS FOR BIOLOGICAL APPLICATIONS			Article						Stinger; Scorpion; Mechanical property; Hierarchical structure; Functional gradient; Biomimetics	EUSCORPIUS-MINGRELICUS SCORPIONES; MECHANICAL-PROPERTIES; STRUCTURAL-ANALYSIS; VENOM; CHITOSAN; CHITIN; ACETYLATION	ELSEVIER	AMSTERDAM	RADARWEG 29, 1043 NX AMSTERDAM, NETHERLANDS	0928-4931	1873-0191		MAT SCI ENG C-MATER	Mater. Sci. Eng. C-Mater. Biol. Appl.	JAN 1	2016	58		1112	1121			http://dx.doi.org/10.1080/15376494.2022.2065556
10.1016/j.msec.2015.02.044	Experimentally-based multiscale model of the elastic moduli of bovine trabecular bone and its constituents	Hamed, E; Novitskaya, E; Li, J; Jasiuk, I; McKittrick, J	Hamed, Elham; Novitskaya, Ekaterina; Li, Jun; Jasiuk, Iwona; McKittrick, Joanna	MATERIALS SCIENCE & ENGINEERING C-MATERIALS FOR BIOLOGICAL APPLICATIONS			Article						Trabecular bone; Elastic moduli; Multiscale modeling; Demineralization; Deproteinization; Micro-computed tomography	MINERALIZED COLLAGEN FIBRILS; CORTICAL BONE; MECHANICAL-PROPERTIES; MICROCOMPUTED TOMOGRAPHY; APPARENT MODULUS; TISSUE; VALIDATION; CONSTANTS; STIFFNESS; ENERGY	ELSEVIER	AMSTERDAM	RADARWEG 29, 1043 NX AMSTERDAM, NETHERLANDS	0928-4931	1873-0191		MAT SCI ENG C-MATER	Mater. Sci. Eng. C-Mater. Biol. Appl.	SEP 1	2015	54		207	216			http://dx.doi.org/10.1007/978-3-319-21455-9_15
10.1016/j.msec.2014.11.067	Nanomechanical characterization of heterogeneous and hierarchical biomaterials and tissues using nanoindentation: The role of finite mixture models	Zadpoor, AA	Zadpoor, Arnir A.	MATERIALS SCIENCE & ENGINEERING C-MATERIALS FOR BIOLOGICAL APPLICATIONS			Article						Finite mixture models; Nanoindentation; Soft tissues; Soft polymeric biomaterials	FIELD STRAIN-MEASUREMENT; DIGITAL IMAGE CORRELATION; MECHANICAL-PROPERTIES; ARTICULAR-CARTILAGE; APPEARANCE MODELS; STATISTICAL SHAPE; FORCE MICROSCOPY; BONE; INDENTATION; LOAD	ELSEVIER SCIENCE BV	AMSTERDAM	PO BOX 211, 1000 AE AMSTERDAM, NETHERLANDS	0928-4931	1873-0191		MAT SCI ENG C-MATER	Mater. Sci. Eng. C-Mater. Biol. Appl.	MAR 1	2015	48		150	157			http://dx.doi.org/10.1007/978-3-319-41351-8_10
10.1016/j.msec.2014.07.015	Hierarchical structure and cytocompatibility of fish scales from Carassius auratus	Fang, Z; Wang, YK; Feng, QL; Kienzle, A; Muller, WEG	Fang, Zhou; Wang, Yukun; Feng, Qingling; Kienzle, Arne; Mueller, Werner E. G.	MATERIALS SCIENCE & ENGINEERING C-MATERIALS FOR BIOLOGICAL APPLICATIONS			Article						Hierarchical structure; Fish scale; Cytocompatibility; Carassius auratus	I COLLAGEN; MECHANICAL-PROPERTIES; TELEOST SCALES; PAGRUS-MAJOR; DERMAL ARMOR; ORGANIZATION; MINERALIZATION; BEHAVIOR; CELLS	ELSEVIER SCIENCE BV	AMSTERDAM	PO BOX 211, 1000 AE AMSTERDAM, NETHERLANDS	0928-4931	1873-0191		MAT SCI ENG C-MATER	Mater. Sci. Eng. C-Mater. Biol. Appl.	OCT 1	2014	43		145	152			http://dx.doi.org/10.1007/978-3-319-41351-8_20
10.1016/j.msec.2014.02.004	Enhanced cellular responses to titanium coating with hierarchical hybrid structure	Xie, YT; Ao, HY; Xin, SG; Zheng, XB; Ding, CX	Xie, Youtao; Ao, Haiyong; Xin, Shigang; Zheng, Xuebin; Ding, Chuanxian	MATERIALS SCIENCE & ENGINEERING C-MATERIALS FOR BIOLOGICAL APPLICATIONS			Article						Hierarchical structure; Titanium coating; Nanotube; Cellular responses	TIO2 NANOTUBES; OSTEOBLAST ADHESION; SURFACE-ROUGHNESS; IMPLANT FIXATION; TISSUE; BIOCOMPATIBILITY; FABRICATION; EXPRESSION; GROWTH; CELLS	ELSEVIER SCIENCE BV	AMSTERDAM	PO BOX 211, 1000 AE AMSTERDAM, NETHERLANDS	0928-4931	1873-0191		MAT SCI ENG C-MATER	Mater. Sci. Eng. C-Mater. Biol. Appl.	MAY 1	2014	38		272	277			http://dx.doi.org/10.1016/j.mechmat.2021.104082
10.1016/j.msec.2013.11.024	Alligator osteoderms: Mechanical behavior and hierarchical structure	Chen, IH; Yang, W; Meyers, MA	Chen, Irene H.; Yang, Wen; Meyers, Marc A.	MATERIALS SCIENCE & ENGINEERING C-MATERIALS FOR BIOLOGICAL APPLICATIONS			Article						Alligator; Osteoderms; Scutes; Mechanical properties; Mechanisms	CRACK-GROWTH-RESISTANCE; CORTICAL BONE; MISSISSIPPIENSIS; MICROCRACKING; CROCODYLIA; TOUGHNESS	ELSEVIER	AMSTERDAM	RADARWEG 29, 1043 NX AMSTERDAM, NETHERLANDS	0928-4931	1873-0191		MAT SCI ENG C-MATER	Mater. Sci. Eng. C-Mater. Biol. Appl.	FEB 1	2014	35		441	448			http://dx.doi.org/10.1016/j.mechmat.2021.103821
10.1016/j.msec.2013.04.027	In vitro study on silk fibroin textile structure for Anterior Cruciate Ligament regeneration	Fare, S; Torricelli, P; Giavaresi, G; Bertoldi, S; Alessandrino, A; Villa, T; Fini, M; Tanzi, MC; Freddi, G	Fare, Silvia; Torricelli, Paola; Giavaresi, Gianluca; Bertoldi, Serena; Alessandrino, Antonio; Villa, Tomaso; Fini, Milena; Tanzi, Maria Cristina; Freddi, Giuliano	MATERIALS SCIENCE & ENGINEERING C-MATERIALS FOR BIOLOGICAL APPLICATIONS			Article						Silk fibroin; ACL; Hierarchical textile structure; Cytocompatibility; Micro-CT; Tensile mechanical properties	PATELLAR TENDON AUTOGRAFT; MESENCHYMAL STEM-CELLS; LONG-TERM; BIODEGRADABLE SCAFFOLDS; DOUBLE-BUNDLE; FOLLOW-UP; RECONSTRUCTION; VIVO; ACL; OPTIMIZATION	ELSEVIER	AMSTERDAM	RADARWEG 29, 1043 NX AMSTERDAM, NETHERLANDS	0928-4931	1873-0191		MAT SCI ENG C-MATER	Mater. Sci. Eng. C-Mater. Biol. Appl.	OCT 1	2013	33	7	3601	3608			http://dx.doi.org/10.1016/j.mechmat.2016.03.002
10.1016/j.msec.2012.10.015	Comparative study of carp otolith hardness: Lapillus and asteriscus	Ren, DN; Meyers, MA; Zhou, B; Feng, QL	Ren, Dongni; Meyers, Marc Andre; Zhou, Bo; Feng, Qingling	MATERIALS SCIENCE & ENGINEERING C-MATERIALS FOR BIOLOGICAL APPLICATIONS			Article						Otolith; Nano-indentation; Microhardness	MECHANICAL-PROPERTIES; HIERARCHICAL STRUCTURE; BIOLOGICAL-MATERIALS; NACRE; PEARL; MOTHER	ELSEVIER SCIENCE BV	AMSTERDAM	PO BOX 211, 1000 AE AMSTERDAM, NETHERLANDS	0928-4931			MAT SCI ENG C-MATER	Mater. Sci. Eng. C-Mater. Biol. Appl.	MAY 1	2013	33	4	1876	1881			http://dx.doi.org/10.1016/j.mechmat.2012.10.011
10.1016/j.msec.2012.10.003	New insights into the Young's modulus of staggered biological composites	Bar-On, B; Wagner, HD	Bar-On, Benny; Wagner, H. Daniel	MATERIALS SCIENCE & ENGINEERING C-MATERIALS FOR BIOLOGICAL APPLICATIONS			Article						Staggered structures; Bio-mechanics; Bio-composites; Nano-composites	HIERARCHICAL MATERIALS; MECHANICAL MODEL; ELASTIC-MODULUS; NACRE; NANOSCALE; COLLAGEN; BONE	ELSEVIER SCIENCE BV	AMSTERDAM	PO BOX 211, 1000 AE AMSTERDAM, NETHERLANDS	0928-4931			MAT SCI ENG C-MATER	Mater. Sci. Eng. C-Mater. Biol. Appl.	MAR 1	2013	33	2	603	607			http://dx.doi.org/10.1016/j.mechmat.2004.03.008
10.1016/j.msec.2012.07.044	The effect of point mutations on structure and mechanical properties of collagen-like fibril: A molecular dynamics study	Marlowe, AE; Singh, A; Yingling, YG	Marlowe, Ashley E.; Singh, Abhishek; Yingling, Yaroslava G.	MATERIALS SCIENCE & ENGINEERING C-MATERIALS FOR BIOLOGICAL APPLICATIONS			Article						Collagen fibril; Molecular dynamics simulations; Point mutations; Osteogenesis Imperfecta; Mechanical properties	OSTEOGENESIS IMPERFECTA MUTATIONS; TRIPLE-HELIX; MODEL PEPTIDES; SEQUENCE ENVIRONMENT; I COLLAGEN; GLYCINE; STABILITY; CONTINUUM; CONSEQUENCES; SUBSTITUTION	ELSEVIER SCIENCE BV	AMSTERDAM	PO BOX 211, 1000 AE AMSTERDAM, NETHERLANDS	0928-4931	1873-0191		MAT SCI ENG C-MATER	Mater. Sci. Eng. C-Mater. Biol. Appl.	DEC 1	2012	32	8	2583	2588
10.1016/j.msec.2012.07.023	Comparative study on nano-mechanics and thermodynamics of fish otoliths	Ren, DN; Gao, YH; Feng, QL	Ren Dongni; Gao Yonghua; Feng Qingling	MATERIALS SCIENCE & ENGINEERING C-MATERIALS FOR BIOLOGICAL APPLICATIONS			Article						Fish otolith; Nano-indentation; High temperature XRD; Phase transition	FRESH-WATER; HIERARCHICAL STRUCTURE; VATERITE; IDENTIFICATION; GROWTH; RIVER	ELSEVIER	AMSTERDAM	RADARWEG 29, 1043 NX AMSTERDAM, NETHERLANDS	0928-4931	1873-0191		MAT SCI ENG C-MATER	Mater. Sci. Eng. C-Mater. Biol. Appl.	JAN 1	2013	33	1	9	14			http://dx.doi.org/10.1007/s11517-021-02361-7
10.1016/j.msec.2011.11.012	3D-macroporous hybrid scaffolds for tissue engineering: Network design and mathematical modeling of the degradation kinetics	Mansur, HS; Costa, HS; Mansur, AAP; Pereira, M	Mansur, Herman S.; Costa, Hermes S.; Mansur, Alexandra A. P.; Pereira, Marivalda	MATERIALS SCIENCE & ENGINEERING C-MATERIALS FOR BIOLOGICAL APPLICATIONS			Article						Scaffolds; Porous materials; Hybrids; Materials degradation; Bioactive glass; Tissue engineering	OF-THE-ART; BIOACTIVE GLASS; IN-VITRO; SOL-GEL; DRUG-RELEASE; MECHANICAL-PROPERTIES; ALCOHOL); COMPOSITE; FTIR; BIOCOMPATIBILITY	ELSEVIER	AMSTERDAM	RADARWEG 29, 1043 NX AMSTERDAM, NETHERLANDS	0928-4931	1873-0191		MAT SCI ENG C-MATER	Mater. Sci. Eng. C-Mater. Biol. Appl.	APR 1	2012	32	3	404	415			http://dx.doi.org/10.1016/j.micron.2005.07.001
10.1016/j.msec.2010.12.002	Mechanical adaptation of biological materials - The examples of bone and wood	Weinkamer, R; Fratzl, P	Weinkamer, Richard; Fratzl, Peter	MATERIALS SCIENCE & ENGINEERING C-MATERIALS FOR BIOLOGICAL APPLICATIONS			Article						Bone; Wood; Adaptation; Adaptive growth; Remodelling; Hierarchical structure	MINERALIZATION DENSITY DISTRIBUTION; TRANSIENT PRECURSOR STRATEGY; CELLULOSE MICROFIBRIL ANGLES; CONSTANT STRESS LEVELS; WIND-INDUCED STRESSES; TENSION WOOD; CELL-WALLS; BIOMIMETIC MATERIALS; COLLAGEN FIBRILS; TRABECULAR BONE	ELSEVIER SCIENCE BV	AMSTERDAM	PO BOX 211, 1000 AE AMSTERDAM, NETHERLANDS	0928-4931			MAT SCI ENG C-MATER	Mater. Sci. Eng. C-Mater. Biol. Appl.	AUG 12	2011	31	6	1164	1173			http://dx.doi.org/10.1016/j.micromeso.2015.09.035
10.1016/j.msec.2010.11.012	Strategies and challenges for the mechanical modeling of biological and bio-inspired materials	Wu, MS	Wu, M. S.	MATERIALS SCIENCE & ENGINEERING C-MATERIALS FOR BIOLOGICAL APPLICATIONS			Article						Bio-inspired materials; Multiscale model; Microstructural model; Inverse modeling	REACTIVE FORCE-FIELD; MESHLESS METHODS; MIXTURE THEORY; ELASTICITY; SIMULATION; DESIGN; STRESS; COMPRESSION; DEFORMATION; PREDICTION	ELSEVIER SCIENCE BV	AMSTERDAM	PO BOX 211, 1000 AE AMSTERDAM, NETHERLANDS	0928-4931	1873-0191		MAT SCI ENG C-MATER	Mater. Sci. Eng. C-Mater. Biol. Appl.	AUG 12	2011	31	6	1209	1220			http://dx.doi.org/10.1007/s00542-008-0644-x
10.1016/j.msec.2010.10.012	A study on the structure and mechanical behavior of the Dasypus novemcinctus shell	Rhee, H; Horstemeyer, MF; Ramsay, A	Rhee, H.; Horstemeyer, M. F.; Ramsay, A.	MATERIALS SCIENCE AND ENGINEERING C-MATERIALS FOR BIOLOGICAL APPLICATIONS			Article						Nine-banded armadillo shell; Multiscale hierarchical structure; Sandwich composite; Bony exterior; Foam interior	SERINE-RICH PROTEINS; YOUNGS MODULUS; DIFFERENTIATING EPIDERMIS; ELASTIC-MODULUS; BETA-KERATINS; LEPROSY; ARMADILLO	ELSEVIER	AMSTERDAM	RADARWEG 29, 1043 NX AMSTERDAM, NETHERLANDS	0928-4931	1873-0191		MAT SCI ENG C-MATER	Mater. Sci. Eng. C-Mater. Biol. Appl.	MAR 12	2011	31	2	363	369			http://dx.doi.org/10.1007/978-3-319-29328-8_6	10.1007/978-3-319-29328-8
10.1016/j.msec.2010.08.020	Bioactive glass-poly (epsilon-caprolactone) composite scaffolds with 3 dimensionally hierarchical pore networks	Yun, HS; Kim, SE; Park, EK	Yun, Hui-suk; Kim, Seung-eon; Park, Eui Kyun	MATERIALS SCIENCE & ENGINEERING C-MATERIALS FOR BIOLOGICAL APPLICATIONS			Article						Bioactive glass; Poly (epsilon-caprolactone); Meso-macro-giant-porous structure; Scaffolds	CALCIUM-PHOSPHATE; BONE; FABRICATION; DESIGN; OSTEOBLASTS	ELSEVIER	AMSTERDAM	RADARWEG 29, 1043 NX AMSTERDAM, NETHERLANDS	0928-4931	1873-0191		MAT SCI ENG C-MATER	Mater. Sci. Eng. C-Mater. Biol. Appl.	MAR 12	2011	31	2	198	205
10.1016/j.msec.2010.07.013	Enhanced biological and mechanical properties of well-dispersed nanophase ceramics in polymer composites: From 2D to 3D printed structures	Liu, HN; Webster, TJ	Liu, Huinan; Webster, Thomas J.	MATERIALS SCIENCE & ENGINEERING C-MATERIALS FOR BIOLOGICAL APPLICATIONS			Article						Ceramic/polymer nanocomposite; Titania; Poly-lactide-co-glycolide (PLGA); 3D fabrication; Osteoblast function; Orthopedic applications	OSTEOBLAST ADHESION; STRENGTH; CELLS	ELSEVIER	AMSTERDAM	RADARWEG 29, 1043 NX AMSTERDAM, NETHERLANDS	0928-4931	1873-0191		MAT SCI ENG C-MATER	Mater. Sci. Eng. C-Mater. Biol. Appl.	MAR 12	2011	31	2	77	89			http://dx.doi.org/10.1088/0965-0393/24/4/045014
10.1016/j.msec.2009.10.004	Multiscale mechanical and structural characterizations of Palmetto wood for bio-inspired hierarchically structured polymer composites	Gershon, AL; Bruck, HA; Xu, SW; Sutton, MA; Tiwari, V	Gershon, Alan L.; Bruck, Hugh A.; Xu, Shaowen; Sutton, Michael A.; Tiwari, Vikrant	MATERIALS SCIENCE & ENGINEERING C-MATERIALS FOR BIOLOGICAL APPLICATIONS			Article						Nanomechanical characterization; Weibull failure statistics; Rule-of-Mixtures	TWIN-SCREW EXTRUSION	ELSEVIER SCIENCE BV	AMSTERDAM	PO BOX 211, 1000 AE AMSTERDAM, NETHERLANDS	0928-4931	1873-0191		MAT SCI ENG C-MATER	Mater. Sci. Eng. C-Mater. Biol. Appl.	JAN 30	2010	30	2	235	244
10.1016/j.msec.2009.07.003	Biomimetic nanostructured coatings on nano-grained/ultrafine-grained substrate: Microstructure, surface adhesion strength, and biosolubility	Mali, S; Misra, RDK; Somani, MC; Karjalainen, LP	Mali, S.; Misra, R. D. K.; Somani, M. C.; Karjalainen, L. P.	MATERIALS SCIENCE & ENGINEERING C-MATERIALS FOR BIOLOGICAL APPLICATIONS			Article						Nanostructured materials; Stainless steel substrates; Composite coatings; Chitosan; Collagen; Scratching	CALCIUM-PHOSPHATE COATINGS; SIMULATED BODY-FLUID; BONE-FORMATION; IN-VITRO; METHYLPYRROLIDINONE CHITOSAN; HYDROXYAPATITE COATINGS; NANOPHASE CERAMICS; CELL ATTACHMENT; GROWTH-FACTORS; TITANIUM	ELSEVIER SCIENCE BV	AMSTERDAM	PO BOX 211, 1000 AE AMSTERDAM, NETHERLANDS	0928-4931	1873-0191		MAT SCI ENG C-MATER	Mater. Sci. Eng. C-Mater. Biol. Appl.	OCT 15	2009	29	8	2417	2427			http://dx.doi.org/10.1080/08927022.2012.685943
10.1016/j.msec.2009.06.002	A study on the structure and mechanical behavior of the Terrapene carolina carapace: A pathway to design bio-inspired synthetic composites	Rhee, H; Horstemeyer, MF; Hwang, Y; Lim, H; El Kadiri, H; Trim, W	Rhee, H.; Horstemeyer, M. F.; Hwang, Y.; Lim, H.; El Kadiri, H.; Trim, W.	MATERIALS SCIENCE & ENGINEERING C-MATERIALS FOR BIOLOGICAL APPLICATIONS			Article						Turtle shell; Carapace; Multiscale hierarchical structure; Sandwich composite; Bony exterior; Foam-like interior	STROMBUS-GIGAS; NACRE; IMPACT; NANOCOMPOSITE; EXOSKELETON; STRENGTH; GROWTH	ELSEVIER	AMSTERDAM	RADARWEG 29, 1043 NX AMSTERDAM, NETHERLANDS	0928-4931	1873-0191		MAT SCI ENG C-MATER	Mater. Sci. Eng. C-Mater. Biol. Appl.	OCT 15	2009	29	8	2333	2339			http://dx.doi.org/10.1557/s43577-021-00184-3
10.1016/j.msec.2008.11.007	Nanoscale structural and mechanical characterization of the cell wall of bamboo fibers	Zou, LH; Jin, H; Lu, WY; Li, XD	Zou, Linhua; Jin, Helena; Lu, Wei-Yang; Li, Xiaodong	MATERIALS SCIENCE & ENGINEERING C-BIOMIMETIC AND SUPRAMOLECULAR SYSTEMS			Article						Natural materials; Bamboo; Fiber cell wall; Nanostructure; Atomic force microscopy; Nanoindentation	COMPOSITE-MATERIALS; NANOINDENTATION; MODULUS	ELSEVIER SCIENCE BV	AMSTERDAM	PO BOX 211, 1000 AE AMSTERDAM, NETHERLANDS	0928-4931			MAT SCI ENG C-BIO S	Mater. Sci. Eng. C-Biomimetic Supramol. Syst.	MAY 5	2009	29	4	1375	1379			http://dx.doi.org/10.1557/mrs.2016.168
10.1016/j.msec.2005.08.036	Biotemplating of Luffa cylindrica sponges to self-supporting hierarchical zeolite macrostructures for bio-inspired structured catalytic reactors	Zampieri, A; Mabande, GTP; Selvam, T; Schwieger, W; Rudolph, A; Hermann, R; Sieber, H; Greil, P	Zampieri, A; Mabande, GTP; Selvam, T; Schwieger, W; Rudolph, A; Hermann, R; Sieber, H; Greil, P	MATERIALS SCIENCE & ENGINEERING C-BIOMIMETIC AND SUPRAMOLECULAR SYSTEMS			Article						biomorphic inorganic replicas; self-supporting zeolite macrostructure; MFI-type zeolite; bio-inspired catalytic reactors	SILICA; BIOMINERALIZATION; DIATOM	ELSEVIER	AMSTERDAM	RADARWEG 29, 1043 NX AMSTERDAM, NETHERLANDS	0928-4931			MAT SCI ENG C-BIO S	Mater. Sci. Eng. C-Biomimetic Supramol. Syst.	JAN	2006	26	1	130	135			http://dx.doi.org/10.1557/mrs.2016.137
10.1016/j.msec.2005.08.016	Mechanical properties and structure of Strombus gigas, Tridacna gigas, and Haliotis rufescens sea shells: A comparative study	Lin, AYM; Meyers, MA; Vecchio, KS	Lin, Albert Yu Min; Meyers, Marc Andre; Vecchio, Kenneth S.	MATERIALS SCIENCE & ENGINEERING C-BIOMIMETIC AND SUPRAMOLECULAR SYSTEMS			Article; Proceedings Paper	1st Symposium on Biological Materials Science held at the 2005 TMA Annual Meeting	FEB 13-17, 2005	San Francisco, CA	TMS		biological materials; biomimetics; abalone; conch; giant clam; mechanical properties	FIBER COMPOSITES; ABALONE SHELLS; FLAT PEARLS; DESIGN; MATRIX; GROWTH	ELSEVIER SCIENCE BV	AMSTERDAM	PO BOX 211, 1000 AE AMSTERDAM, NETHERLANDS	0928-4931			MAT SCI ENG C-BIO S	Mater. Sci. Eng. C-Biomimetic Supramol. Syst.	SEP	2006	26	8	1380	1389			http://dx.doi.org/10.1557/mrs.2015.100
10.1016/j.msea.2022.144198	Microstructure and mechanical properties of bioinspired laminated CoCrFeNiMn high entropy alloy matrix composites reinforced with graphene	Liu, CY; Jiang, XS; Sun, HL; Zhang, YL; Fang, YJ; Shu, R	Liu, Chongyang; Jiang, Xiaosong; Sun, Hongliang; Zhang, Yali; Fang, Yongjian; Shu, Rui	MATERIALS SCIENCE AND ENGINEERING A-STRUCTURAL MATERIALS PROPERTIES MICROSTRUCTURE AND PROCESSING			Article						Bio-inspired laminates; High -entropy alloy matrix composites; Graphene; Microstructure; Mechanical properties; Strengthening mechanisms	MULTILAYER GRAPHENE; NANO-PARTICLES; CARBON; METAL; CU; CONDUCTIVITY; PLASTICITY; STABILITY; EVOLUTION; STRENGTH	ELSEVIER SCIENCE SA	LAUSANNE	PO BOX 564, 1001 LAUSANNE, SWITZERLAND	0921-5093	1873-4936		MAT SCI ENG A-STRUCT	Mater. Sci. Eng. A-Struct. Mater. Prop. Microstruct. Process.	NOV 24	2022	859				144198		http://dx.doi.org/10.1557/mrs.2015.70
10.1016/j.msea.2004.08.034	Hierarchical cellular designs for load-bearing biocomposite beams and plates	Burgueno, R; Quagliata, MJ; Mohanty, AK; Mehta, G; Drzal, LT; Misra, M	Burgueno, R; Quagliata, MJ; Mohanty, AK; Mehta, G; Drzal, LT; Misra, M	MATERIALS SCIENCE AND ENGINEERING A-STRUCTURAL MATERIALS PROPERTIES MICROSTRUCTURE AND PROCESSING			Article						biocomposites; cellular beams; cellular plates; laminate mechanics; numerical analysis; mechanical testing		ELSEVIER SCIENCE SA	LAUSANNE	PO BOX 564, 1001 LAUSANNE, SWITZERLAND	0921-5093			MAT SCI ENG A-STRUCT	Mater. Sci. Eng. A-Struct. Mater. Prop. Microstruct. Process.	JAN 15	2005	390	1-2	178	187			http://dx.doi.org/10.1557/mrs.2015.67
10.1016/j.micromeso.2015.09.035	Hydrothermal preparation of hierarchical SAPO-34 constructed by nano-sheets using rapeseed pollen extract as water and its CO2 adsorption property	Gong, J; Wang, CQ; Zeng, CF; Zhang, LX	Gong, Jie; Wang, Chongqing; Zeng, Changfeng; Zhang, Lixiong	MICROPOROUS AND MESOPOROUS MATERIALS			Article						Hierarchical SAPO-34; Biosynthesis; Crystal growth; CO2 adsorption	SILVER NANOPARTICLES; BIOLOGICAL SYNTHESIS; ZEOLITE NANOSHEETS; DIRECTED SYNTHESIS; METHANOL; BIOSYNTHESIS; OLEFINS; GROWTH; IRON; MFI	ELSEVIER	AMSTERDAM	RADARWEG 29, 1043 NX AMSTERDAM, NETHERLANDS	1387-1811	1873-3093		MICROPOR MESOPOR MAT	Microporous Mesoporous Mat.	FEB	2016	221		128	136			http://dx.doi.org/10.1557/mrs.2014.197
10.1016/j.mechrescom.2013.08.008	Mechanics of collagen-hydroxyapatite model nanocomposites	Libonati, F; Nair, AK; Vergani, L; Buehler, MJ	Libonati, Flavia; Nair, Arun K.; Vergani, Laura; Buehler, Markus J.	MECHANICS RESEARCH COMMUNICATIONS			Article						Bone; Materiomics nanocomposites; Nanomechanics; Atomistic, Collagen; Hydroxyapatite	MOLECULAR-DYNAMICS; BONE; FIBRILS; NANOSCALE; TOUGHNESS; CONTINUUM; FRACTURE; SIMULATION; APATITES; DISEASE	PERGAMON-ELSEVIER SCIENCE LTD	OXFORD	THE BOULEVARD, LANGFORD LANE, KIDLINGTON, OXFORD OX5 1GB, ENGLAND	0093-6413			MECH RES COMMUN	Mech. Res. Commun.	JUN	2014	58		17	23			http://dx.doi.org/10.1557/mrs2010.655
10.1016/j.mechmat.2021.104082	Mechanical properties of unidirectional bio-inspired composites with two non-self-similar hierarchical structures	Abhirami, AJ; Anup, S	Abhirami, A. J.; Anup, S.	MECHANICS OF MATERIALS			Article						Bio-inspired composite; Hierarchical; Non-self-similar; Regularly Staggered Model (RSM); Stairwise Staggered Model (SSM)	BIOLOGICAL-MATERIALS; BEHAVIOR; NANOCOMPOSITES; ARRANGEMENT; STRENGTH; MOTHER	ELSEVIER	AMSTERDAM	RADARWEG 29, 1043 NX AMSTERDAM, NETHERLANDS	0167-6636	1872-7743		MECH MATER	Mech. Mater.	DEC	2021	163				104082		http://dx.doi.org/10.1557/mrs2010.635
10.1016/j.mechmat.2021.103821	Separating effects of bone-quality changes at multiple scales in steroid-induced osteoporosis: Combining multiscale experimental and modelling approaches	Xi, L; Barbieri, E; Wang, P; Wu, WW; Gupta, H	Xi, Li; Barbieri, Ettore; Wang, Pan; Wu, Wenwang; Gupta, Himadri	MECHANICS OF MATERIALS			Article						Bone-quality changes; Synchrotron X-ray nanomechanical imaging; Multiscale modelling; Steroid-induced osteoporosis	MINERALIZED COLLAGEN FIBRILS; MECHANICAL-PROPERTIES; PLASTICITY; TOUGHNESS	ELSEVIER	AMSTERDAM	RADARWEG 29, 1043 NX AMSTERDAM, NETHERLANDS	0167-6636	1872-7743		MECH MATER	Mech. Mater.	JUN	2021	157				103821		http://dx.doi.org/10.1016/j.nanoen.2013.12.016
10.1016/j.mechmat.2018.07.009	Mechanical behavior and size effect of the staggered bio-structure materials	Ma, HS; Wei, YG; Song, JR; Liang, LH	Ma Hansong; Wei Yueguang; Song Jingru; Liang Lihong	MECHANICS OF MATERIALS			Article						Staggered bio-structure; Trans-scale model; Strain gradient theory; Effective modulus; Shear-lag model	MOTHER-OF-PEARL; HIERARCHICAL STRUCTURE; BIOLOGICAL-MATERIALS; ELASTIC-MODULUS; ORGANIC MATRIX; NACRE; FRACTURE; NANOCOMPOSITES; MODEL; DENTIN	ELSEVIER SCIENCE BV	AMSTERDAM	PO BOX 211, 1000 AE AMSTERDAM, NETHERLANDS	0167-6636	1872-7743		MECH MATER	Mech. Mater.	NOV	2018	126		47	56			http://dx.doi.org/10.1021/acs.nanolett.9b00363
10.1016/j.mechmat.2018.05.006	Mechanics of mutable hierarchical composite cellular materials	Ongaro, F; Barbieri, E; Pugno, NM	Ongaro, F.; Barbieri, E.; Pugno, N. M.	MECHANICS OF MATERIALS			Article						Composite; Cellular material; Orthotropy; Winkler model; Linear elasticity; Delosperma nakurense; Keel tissue; Hierarchy	INPLANE ELASTIC PROPERTIES; HONEYCOMB; SOLIDS; BEAMS; FOUNDATION; MODEL; PLANT; BEHAVIOR; SYNERGY; TISSUES	ELSEVIER SCIENCE BV	AMSTERDAM	PO BOX 211, 1000 AE AMSTERDAM, NETHERLANDS	0167-6636	1872-7743		MECH MATER	Mech. Mater.	SEP	2018	124		80	99			http://dx.doi.org/10.1021/acs.nanolett.7b04421
10.1016/j.mechmat.2016.08.013	The in-plane elastic properties of hierarchical composite cellular materials: Synergy of hierarchy, material heterogeneity and cell topologies at different levels	Ongaro, F; Barbieri, E; Pugno, NM	Ongaro, F.; Barbieri, E.; Pugno, N. M.	MECHANICS OF MATERIALS			Article						Composite; Cellular material; Winkler model; Linear elasticity; Hierarchy; Finite element method; Self-similarity	MECHANICS	ELSEVIER SCIENCE BV	AMSTERDAM	PO BOX 211, 1000 AE AMSTERDAM, NETHERLANDS	0167-6636	1872-7743		MECH MATER	Mech. Mater.	DEC	2016	103		135	147			http://dx.doi.org/10.1021/nl101341w
10.1016/j.mechmat.2016.03.002	Viscoelastic damping behavior of structural bamboo material and its microstructural origins	Habibi, MK; Tam, LH; Lau, D; Lu, Y	Habibi, Meisam K.; Tam, Lik-ho; Lau, Denvid; Lu, Yang	MECHANICS OF MATERIALS			Article						Bamboo; Biomechanics; Viscoelasticity; Microstructure; Multi-scale mechanical characterization; Molecular dynamics simulation	MOLECULAR-DYNAMICS SIMULATIONS; MECHANICAL-PROPERTIES; HIERARCHICAL STRUCTURE; FORCE-FIELD; CELLULOSE; WOOD; MODULUS; CRYSTALLINE; STIFFNESS; CREEP	ELSEVIER	AMSTERDAM	RADARWEG 29, 1043 NX AMSTERDAM, NETHERLANDS	0167-6636	1872-7743		MECH MATER	Mech. Mater.	JUN	2016	97		184	198			http://dx.doi.org/10.1021/nl900399b
10.1016/j.mechmat.2012.10.011	Characterization of dynamic damage mechanisms in Palmetto wood as biological inspiration for impact resistant polymer composites	Haldar, S; Bruck, HA	Haldar, Sandip; Bruck, Hugh A.	MECHANICS OF MATERIALS			Article						Multiscale measurement; Hierarchically-structured material; Failure mechanism; Low velocity impact; Digital image correlation; Damage evolution; Split Hopkinson bar	DIGITAL IMAGE CORRELATION; FUNCTIONALLY GRADED MATERIALS; DISPLACEMENT MEASUREMENT; DEFORMATION MEASUREMENT; ALUMINUM-ALLOY; CRACK-GROWTH; STRAIN; CERAMICS; PATTERNS; FRACTURE	ELSEVIER SCIENCE BV	AMSTERDAM	PO BOX 211, 1000 AE AMSTERDAM, NETHERLANDS	0167-6636	1872-7743		MECH MATER	Mech. Mater.	FEB	2013	57		97	108			http://dx.doi.org/10.1007/s12274-023-5563-8
10.1016/j.mechmat.2004.03.008	Mechanics of hierarchical adhesion structures of geckos	Gao, HJ; Wang, X; Yao, HM; Gorb, S; Arzt, E	Gao, HJ; Wang, X; Yao, HM; Gorb, S; Arzt, E	MECHANICS OF MATERIALS			Article; Proceedings Paper	Workshop on new Directions in Mechanics	SEP 07-10, 2003	Warrenton, VA	US Dept Energy, Basic Energy Sci		adhesion; contact mechanics; biological materials; nanostructured materials	ELASTIC SPHERES; ATTACHMENT PADS; SURFACE-ENERGY; CRACK-GROWTH; FOOT-HAIR; CONTACT; FRACTURE; SOLIDS; NANOSCALE; DEVICES	ELSEVIER SCIENCE BV	AMSTERDAM	PO BOX 211, 1000 AE AMSTERDAM, NETHERLANDS	0167-6636			MECH MATER	Mech. Mater.	FEB-MAR	2005	37	2-3	275	285			http://dx.doi.org/10.1007/s12274-021-3721-4
10.1016/j.mbs.2010.03.003	Theoretical modeling of fluid flow in cellular biological media: An overview	Kapellos, GE; Alexiou, TS; Payatakes, AC	Kapellos, George E.; Alexiou, Terpsichori S.; Payatakes, Alkiviades C.	MATHEMATICAL BIOSCIENCES			Review						Fluid-structure interactions; Hierarchical multiscale modeling; Material properties; Hydraulic permeability; Biofilm; Tissue	MINERALIZED MATRIX DEPOSITION; 3D PERFUSION CULTURE; HYDRAULIC PERMEABILITY; TRABECULAR BONE; INTERSTITIAL FLOW; VISCOUS-FLOW; MECHANICAL-PROPERTIES; EXTRACELLULAR-MATRIX; INDUCED DEFORMATION; ELASTIC PROPERTIES	ELSEVIER SCIENCE INC	NEW YORK	STE 800, 230 PARK AVE, NEW YORK, NY 10169 USA	0025-5564	1879-3134		MATH BIOSCI	Math. Biosci.	JUN	2010	225	2	83	93			http://dx.doi.org/10.1016/j.nantod.2011.07.001
10.1016/j.mattod.2022.08.011	Histidine as a key modulator of molecular self-assembly: Peptide-based supramolecular materials inspired by biological systems	Chen, Y; Tao, K; Ji, W; Kumar, VB; Rencus-Lazar, S; Gazit, E	Chen, Yu; Tao, Kai; Ji, Wei; Kumar, Vijay Bhooshan; Rencus-Lazar, Sigal; Gazit, Ehud	MATERIALS TODAY			Article						Bioinspired material; Histidine-functionalized peptide; Self-assembly; Metal coordination; Bionanotechnology	METAL-ORGANIC FRAMEWORKS; COPPER ACTIVE-SITE; PROTON-TRANSFER; COLLAGEN PEPTIDES; ELECTRONIC-STRUCTURE; CATALYTIC AMYLOIDS; POROUS MATERIALS; CHEMICAL RESCUE; CROSS-LINKING; AMINO-ACID	ELSEVIER SCI LTD	OXFORD	THE BOULEVARD, LANGFORD LANE, KIDLINGTON, OXFORD OX5 1GB, OXON, ENGLAND	1369-7021	1873-4103		MATER TODAY	Mater. Today	NOV	2022	60		106	127			http://dx.doi.org/10.1016/j.nantod.2008.12.001
[truncated: 469 more rows]
