# Supplementary material for: BioinspiredLLM: Conversational Large Language Model for the Mechanics of Biological and Bio‐Inspired Materials
Source: Adv Sci (Weinh). 2023 Dec 25;11(10):2306724. doi: 10.1002/advs.202306724 (PMC10933662; doi:10.1002/advs.202306724)
Supplement: Supplementary file 2 — Supporting Information [file ADVS-11-2306724-s002.csv]

	Unnamed: 0	question	answer
0	0	What methods can be used to assess the adsorption of enzymes onto graphite electrodes, and how can the activities of immobilized laccase be evaluated?	The adsorption of enzymes onto graphite electrodes can be assessed using techniques such as FTIR, which provide information about the immobilized enzyme and can be compared to that of free enzyme. The activities of immobilized laccase can be evaluated using ABTS as the reaction substrate, and one activity unit is defined as the amount of enzyme required to catalyze 1 lmol of substrate per minute.…
1	1	How do the complexities of bolaamphiphiles' functionalities affect their self-assembly, and how do these functionalities impact the final self-assembled structure?	The functionalities present in bolaamphiphiles can significantly impact their self-assembly, leading to an increase in the level of complexity and functionality. Unlike conventional surfactants, the final self-assembled structure of bolaamphiphiles cannot be predicted based on packing parameters alone, and the formation of self-assembled structures such as micelles and vesicles is attributed to a…
2	2	What methods were used to examine the composite materials' morphology?	The morphology of the composite materials was examined using a field emission scanning electron microscope (FE-SEM) operating at 1.6 kV and a sample distance of 4 mm. The FE-SEM allowed for the examination of the sample's surface features and the distribution of the PEG content within the composite. The sample was fixed on a carbon tape and sputtered with a Pd-Au alloy to enhance the imaging qual…
3	3	How do sacrificial bonds heal bone, and what is the relationship between bond forming time and bone indentation recovery time?	Sure, I can provide a succinct summary of the key concepts related to how sacrificial bonds heal bone and the relationship between bond forming time and bone indentation recovery time, without using any math, equations, variables, or numbers. Sacrificial bonds, also known as biological templates, are used to heal bone fractures by providing a scaffold for bone growth. These bonds are made of biol…
4	4	What are the limitations of using micro-computed tomography (mCT) to characterize the nanostructure of a bioactive glass scaffold, and what are the challenges in quantifying the porosity of highly irregular structures?	Micro-computed tomography (mCT) is a powerful tool for characterizing the nanostructure of materials, but it has several limitations and challenges when applied to bioactive glass scaffolds. One of the main limitations is the time required to obtain high-resolution images, which can be several hours or even days, depending on the sample size and the imaging conditions. Additionally, skilled users…
5	5	What are the key factors that contribute to the success of vat photopolymerization in printing biological tissues, and how do these factors impact the resulting tissue structure and function?	Vat photopolymerization is a successful method for printing biological tissues due to its ability to create complex, porous structures that mimic the natural extracellular matrix (ECM). The use of natural polymers, such as hyaluronic acid (HA), and the incorporation of hydrogen bonding and ionic interactions through the printing of diurethanedimethacrylate, glycerol dimethacrylate, and quaternary…
6	6	What are the key factors that influence the mechanical properties of hydrogels, and how do these factors impact the potential applications of hydrogels in various fields?	Hydrogels are a class of materials that have gained significant attention in recent years due to their unique properties and potential applications. The mechanical properties of hydrogels, such as their modulus, strength, and toughness, are critical factors that influence their performance in various fields. One key factor that affects the mechanical properties of hydrogels is their cross-linking…
7	7	What are the kinematical combinatorics of tetrahedral BSUs, and how do they contribute to the reconfigurability of "Kinetogami" devices?	The kinematical combinatorics of tetrahedral BSUs in "Kinetogami" devices involve the ability of the BSU rings to perform full-body rotations, which are made possible by the design of the tetrahedral units and the skew perpendicular joint axes. The reconfigurability of these devices is based on the ease of fabricating and the highly coupled advantages of reconfiguration, which provide affordances…
8	8	What are the key features of hierarchically ordered polymer nanofibers, and how do they contribute to their potential as bone tissue engineering scaffolds?	The nanofibers mimic the nanostructure of bone tissue, which can help to promote tissue regeneration and integration. Overall, the hierarchically ordered polymer nanofibers have the potential to be used as bone tissue engineering scaffolds due to their unique properties, such as their hierarchical structure, high surface area, controlled crystallization, biocompatibility, tunable mechanical prope…
9	9	Under what conditions does the spatula slide along the x-axis, and when does the part dxdyFVdW remain unattached and rotate? In other words, what are the conditions under which the spatula's attachment force is stronger than the horizontal component of the external force R x [ jF x j, causing it to slide along the x-axis, and when does the part dxdyFVdW remain unattached and rotate?	The attachment of a spatula to a rough surface can be influenced by the shear force applied to the spatula. When the total attachment force is stronger than the horizontal component of the external force, the spatula will not slide along the x-axis. However, the part dxdyFVdW remaining unattached can rotate and approach the surface. The rotation of this part can reduce mutual distances between ha…
10	10	What are the effects of relative humidity on the adhesive force and friction force of various self-assembled monolayers (SAMs) on silicon and aluminum substrates?	The adhesive force and friction force of various self-assembled monolayers (SAMs) on silicon and aluminum substrates were studied under different relative humidity (RH) conditions. The SAMs used were perfluorodecylphosphonate (PFDP), n-decylphosphonate (DP), and n-octadecylphosphonate (ODP). The results showed that all films exhibited higher contact angles and lower adhesive forces and friction f…
11	11	What was the method used to develop and fix the blots in the dark room?	The enhanced chemiluminescence reagent was used to develop and fix the blots in a dark room. This method involves the use of a chemiluminescent substrate to detect and visualize the proteins on the blot. The substrate emits light when exposed to the enzymatic reaction, allowing for the detection of the proteins without the need for a flashlight or other external light source. The blots were fixed…
12	12	What are the tribological needs in MEMS, MOEMS, RF-MEMS, and bioMEMS device operation?	MEMS, MOEMS, RF-MEMS, and bioMEMS devices require tribological properties that meet specific needs for their expected functions. These devices must operate in the millisecond to picosecond range and have a long lifespan, with some devices expected to perform over a hundred billion cycles. The tribological needs include adhesion between biological molecular layers and the substrate, reduction of f…
13	13	What are the primary factors that influence the mechanical properties of human enamel and dentin, and how do these factors impact the wear resistance of these tissues?	Human enamel and dentin are two distinct tissues in the teeth that exhibit different mechanical properties. Enamel, the outermost layer of the tooth, is a hard, non-living tissue that provides protection against decay and wear. Dentin, the layer beneath enamel, is a living tissue that is sensitive and susceptible to wear. The mechanical properties of these tissues are influenced by various factor…
14	14	How do cross-linkers affect the mechanical properties of actin nets in cells?	Cross-linkers play a crucial role in defining the structure and mechanical properties of actin nets in cells. These proteins link actin filaments together, creating a complex network that provides mechanical support and stability to the cell. The cross-linkers can link two or more actin filaments, or link an actin filament to other structures such as integral plasma membranes or microtubules. Thi…
15	15	How do the elastic force and capillary force interact to influence the self-assembly of micropillars?	The self-assembly of micropillars is influenced by the interaction between elastic force and capillary force. The elastic force along the short axis is much smaller than that along the long axis due to the anisotropic cross-sectional area of the pillars. This means that the pillars will easily bend in the direction of the short axis, leading to collapse and formation of assemblies. To direct the …
16	16	What is the effect of cyclic compression tests on the sensor's original state, and how does this impact its operational stability and potential applications in various fields?	The double-layer structure sensor exhibits remarkable mechanical robustness, allowing it to maintain its original state even after cyclic compression tests. This stability is crucial for long-cycle, quick-response, and high-precision applications in fields such as health monitoring wearables, aerospace instruments, and intelligent robot skin. Unlike other sensors that experience sensitivity reduc…
17	17	How did the addition of NaCl affect the fabrication of 3D scaffolds in the study of hierarchically nano-macro-giant-porous MBG/PCL composite scaffolds?	The addition of NaCl in the fabrication of 3D scaffolds in the study of hierarchically nano-macro-giant-porous MBG/PCL composite scaffolds had a dual effect. Firstly, NaCl introduced macro-pores in the scaffolds, which were not present in the pure polymer scaffolds. This addition of macro-pores enabled the scaffolds to have a larger effective surface area, which is beneficial for tissue growth an…
18	18	What are the main factors that influence the deformation and stability of drops clad with nanop surfactants, and how do these factors affect the final shape of the drop after the removal of the electric field?	The deformation and stability of drops clad with nanop surfactants are influenced by several factors, including the type and concentration of surfactants, the properties of the surrounding medium, and the strength and duration of the electric field. The interfacial jamming of the nanoparticles and the reduction in interfacial energy play a crucial role in maintaining the final shape of the drop a…
19	19	What methods were used to investigate the structure of the deposited materials in depth?	The structure of the deposited materials was investigated using transmission electron microscopy (TEM). This method allowed for a detailed examination of the materials' structures in depth, revealing the porous surface structure of the -/-MnS@Cox Sy @N, S-C nanosphere-adorned nanosheet with numerous -/-MnS nanoparticles of varying sizes. The TEM images showed that the -/-MnS nanoparticles were un…
20	20	What are the critical control points in the synthesis of natural and synthetic melanins, and how do they influence the properties of the final material?	The synthesis of melanins, both natural and synthetic, involves the control of structural properties through critical control points. These control points include the selection of monomer substrates, the incorporation of carboxylated units, and the manipulation of polymerization/aggregation conditions. The final material's properties are influenced by these control points, which determine the pro…
21	21	What is the third crucial property that is essential for the maintenance of wear resistance in materials, and how does it relate to the scale of the material's structure?	The third crucial property that is essential for the maintenance of wear resistance in materials is hardness. This property is related to the scale of the material's structure in that it can vary depending on the size of the indentation. At small scales, hardness values can exceed estimates obtained from microindentation, while at larger scales, the elastic modulus of mineralized tissues appears …
22	22	What is the orientation structure of silk nanofibers, and how does it change when the fibers are drawn?	Silk nanofibers have a specific orientation structure that is influenced by the drawing process. The orientation structure can be analyzed using infrared spectroscopy, which provides information on the molecular order of the amide bands. The amide I and II bands are associated with the b-sheet structure of the silk fibers, and their orientation can be determined by the absorption intensities at d…
23	23	What are the deformation mechanisms of bone and nacre, and how do they affect inhomogeneous inelastic deformation and the development of deformation bands?	Bone and nacre exhibit inhomogeneous inelastic deformation, with the development of deformation bands in bone and dilatation bands in nacre. These bands are formed through the sliding of overlapping layers, which leads to the accumulation of damage in the form of cracks and voids. The deformation mechanisms of these materials are influenced by their hierarchical structures, with bone showing more…
24	24	How do the artificial hairs of Salvinia molesta leaves retain air inside their heads, and how do their shapes and volumes change over time?	The study investigates the air retention mechanism of artificial hairs inspired by Salvinia molesta leaves. The hairs are fabricated using negative tone SU-8 photoresist and direct laser lithography. The research focuses on the dynamics and persistence of air inside the heads of the artificial hairs, examining how long the structures can retain air and how the shape and volume of the air bubbles …
25	25	What are the mechanical signatures of alpha-helix, beta-sheet, and tropocollagen domains in protein materials, and how do they compare to each other?	alpha helices (AHs), beta-sheets (BSs), and tropocollagen (TC) domains. Each of these basic structures is associated with a distinct mechanical signature, as revealed by full-atomistic simulation. AHs provide resilience at large deformation through energy dissipation at low force levels, BSs offer great strength under shear loading, and TC molecules exhibit large elasticity for deformation recove…
26	26	What are the key findings in the study of jamming and its potential applications, as presented in the provided text?	At the primary level, the study found that unlocking and buckling in granular jamming can be overcome by adding fibers to the mixture, which provides an entangling mechanism for grains to resist unlocking and buckling. Additionally, the study found that granular media with regular geometries can be densely packed to delay buckling and unlocking, exhibiting no weakening behavior in a comparable lo…
27	27	What are the underlying assumptions and limitations of the model and method chosen when comparing biomaterials in vitro to native, in vivo tissues, and how can these limitations be addressed?	When comparing biomaterials in vitro to native, in vivo tissues, it is important to consider the underlying assumptions and limitations of the model and method chosen. One limitation is that in vitro models may not accurately reflect the complex, dynamic processes that occur in vivo. Additionally, the methods used to test biomaterials in vitro may not be directly applicable to in vivo settings, a…
28	28	How have advances in understanding the key biochemical and physical properties of collagen influenced the design of biomaterials across different length scales?	Advances in understanding the key biochemical and physical properties of collagen have significantly influenced the design of biomaterials across different length scales. Collagen, a critical component of the extracellular matrix, has been isolated and reconstituted into hydrogel materials, enabling the creation of 3-D reconstituted collagen type I hydrogels. These materials have been engineered …
29	29	What are the different types of plastrons found in aquatic insects, and how do they enable gas exchange and underwater breathing for extended periods?	compressible and incompressible. Compressible plastrons are bubbles of air that adhere to the insect's surface but eventually collapse over time or at increasing water depths. Incompressible plastrons, on the other hand, are supported by hydrophobic structures on the insect's surface and maintain a relatively constant air volume for longer periods of time. Terrestrial beetles have also developed …
30	30	How can we use category theory to analyze the structural and functional properties of hierarchical protein materials and social networks?	Category theory, a branch of mathematics, provides a powerful tool for analyzing and understanding the structural and functional properties of hierarchical systems, such as protein materials and social networks. By using category theory to develop so-called "ologs," we can create a unambiguous and highly adaptable representation of these systems that can be shared with other researchers. In the c…
31	31	What are the in vivo osseointegration abilities of dental materials, and how do they compare to each other at 4 and 8 weeks post-surgery?	At 4 weeks post-surgery, all dental materials showed comparable bone volume/tissue volume, indicating similar ossification. However, FCBIC had the highest trabecular number (Tb. N) and the lowest trabecular separation (Tb. Sp), indicating the best in vitro osteoinductive effect. F-3Y-TZP and Ti-SLA had the lowest Tb. Th, indicating the highest quality ossification. At 8 weeks post-surgery, implan…
32	32	What are the unique mechanical properties of turtle shells that make them suitable for biomimetic strategies for advanced multi-functional materials, particularly for artificial armor?	Turtle shells have unique mechanical properties that make them suitable for biomimetic strategies for advanced multi-functional materials, particularly for artificial armor. The shells are composed of a hierarchical structure of organic and inorganic materials, with minerals randomly dispersed in keratin, forming nanocomposite platelets that are stacked in a layered configuration. This structure …
33	33	What are the primary reasons why correlation matrices assuming experimental data from Quapp and Weiss (1998) and Henninger et al. (2013, 2015) are presented in s C. 1 and C. 2, respectively? In other words, what are the factors that contribute to the insufficiency of bidirectional uniaxial stress-strain experiments to quantify volumetric deformations, and how do these factors affect the material …	The primary reasons why correlation matrices assuming experimental data from Quapp and Weiss (1998) and Henninger et al. (2013, 2015) are presented in s C. 1 and C. 2, respectively, can be attributed to the insufficiency of bidirectional uniaxial stress-strain experiments to quantify volumetric deformations. This is due to the fact that these experiments only provide information about the stress …
34	34	What are the potential advantages of using supramolecular systems in tissue engineering and drug delivery applications, and how might these systems influence cell fate in three-dimensional geometries?	Supramolecular systems have the potential to revolutionize tissue engineering and drug delivery applications by providing a dynamic and responsive platform for cell growth and differentiation. These systems are based on the self-assembly of molecular building blocks, such as polymers, peptides, and lipids, which can form complex structures and interfaces that can interact with cells and influence…
35	35	What are the deformation mechanisms of wood cell walls at the molecular level, and how do they contribute to the mechanical behavior of wood?	cellulose, hemicellulose, and lignin, which contribute to their mechanical behavior. Theoretical and simulation studies have proposed that the reorientation of fibrils generates relative shearing between adjacent fibrils, leading to shear deformation in the matrix. However, the mechanisms of the mechanical behaviors of the constituting molecules are beyond current experimental capabilities. To ad…
36	36	What is the effect of strain rate on the mechanical properties of collagen?	The mechanical properties of collagen, specifically its viscoelastic behavior, are affected by the strain rate. In normal collagen, the ratio of fibril to tendon strain increases with increasing strain rate, indicating that the fibrils inside the tendon deform less than the tendon as a whole. However, in cross-link-deficient collagen, the opposite trend is observed, with the fibrils deforming mor…
37	37	What does a high aspect ratio in enamel compensate for in a staggered structure, and how does this relate to the design of bioinspired advanced ceramics with hierarchical microstructure?	The high aspect ratio in enamel compensates for the degradation of the composite due to the presence of imperfections in a staggered structure. This means that the high aspect ratio helps to mitigate the negative effects of imperfections in the structure. At the second hierarchical level, the microstructure is designed for damage resistance. This means that the microstructure is engineered to wit…
38	38	How do the mechanical properties of pangolin scales change as the strain rate increases?	As the strain rate increases, the mechanical properties of pangolin scales undergo significant changes. At low strain rates, the scales exhibit fiber tear and fracture, lamella pull-out, and trans-lamellar fracture. At higher strain rates, the scales become smoother and the fracture mode changes to trans-lamellar fracture. The fracture surfaces also change, with cracks propagating across lamellae…
39	39	What are the key factors that can be engineered through the adjustment of electrospinning setup to achieve favorable nanofibers for regenerative engineering, and what are the challenges that still need to be addressed in this process?	The key factors that can be engineered through the adjustment of electrospinning setup to achieve favorable nanofibers for regenerative engineering include the solvent system, choice of polymers, polymer-solvent viscosity, applied power voltage, flow rate, spinneret-to-collector distance, and collector shape. These factors can be adjusted to match the target tissue architecture and enable various…
40	40	What are the nucleation complexes in DNA origami structures, and how do they affect the nucleation process?	(1) motifs that act as nucleation sites, or seeds, for nanotube growth, and (2) structural components that rigidly organize these nucleation sites at specific angles with respect to one another. The ability to control the structure and orientation of nucleation sites allows researchers to systematically study how these factors affect the nucleation process. The modular organization of nucleation …
41	41	What are the essential aspects of Eshelby-problem-based homogenization in the context of bio-engineering, and how can it be applied to explain hydration- and mineralization-dependent creep of macroscopic bone material?	In the context of bio-engineering, Eshelby-problem-based homogenization is a method used to explain the hydration- and mineralization-dependent creep of macroscopic bone material. This method involves assigning viscoelastic properties to the hydrated extrafibrillar mineral crystals in the ultrastructure of bone, allowing for the computation of effective properties of the material. The computation…
42	42	What methods were used to induce photo-Fenton and optimize the synthesis of dendritic a-Fe2O3 structures?	To induce photo-Fenton, the suspension was illuminated by a multichannel photochemical reaction system using organic-light-emitting-diode (OLED) white light. The samples were mechanically swirled and air-cooled to maintain room temperature. At regular intervals, an aliquot of the suspension was sampled and centrifuged to separate the dye from the ps in suspension, which was then measured using a …
43	43	How can the hierarchical nature of spider silk and nacre structures be adapted to composite materials to mitigate catastrophic failure?	The hierarchical nature of spider silk and nacre structures can be adapted to composite materials by introducing a pattern of short discontinuities within the laminate's structure. This creates a hierarchical three-dimensional structure that exhibits pseudo-plastic behavior before failure. The pattern of discontinuities can be replicated in both the in-plane and out-of-plane direction of a carbon…
44	44	What is the effect of the introduction of a crosslinked gelatin net on the toughness of the chitosan (CS) gel?	The introduction of a crosslinked gelatin net significantly enhances the toughness of the chitosan (CS) gel. The addition of gelatin content strengthens the first net of chitosan, resulting in improved compressive strength and modulus. However, the increased gelatin content also reduces the flexibility of the hydrogel net, leading to a decrease in maximum compressive strain. The toughness of the …
45	45	CNF composites compared to other nacre-like materials?	4 even had a higher modulus than the SNF/HAP composites. The hierarchical structure of the composites contributed to their high mechanical performance, with the nanobuilding blocks pulling toward the load directions on the fracture surfaces. The composites exhibited an improved balance of strength and toughness compared to other nacre-like materials, such as layered binary GO/polymer and clay/pol…
46	46	What is the scaling law for strength in hierarchical materials, and how does it depend on the fractal exponent D* and the so-called fractal strength r*, according to Carpinteri (1994b)?	r* ∝ D* ∝ 1/4R where D* is the so-called fractal exponent, which characterizes the self-similar structure of the material at different length scales. The fractal strength, r*, is a measure of the material's strength that takes into account the hierarchical structure of the material. The scaling law is based on the idea that the strength of a material is determined by the size of the material and …
47	47	What are the antioxidant properties of Tyr-WN and Trp-containing dipeptides with Tyr/Trp residue at the N-terminus?	The antioxidant properties of Tyr-WN and Trp-containing dipeptides with Tyr/Trp residue at the N-terminus have been studied. These dipeptides have been found to exhibit strong antioxidant activities, with the Tyr-WN dipeptide showing particularly high activity. The presence of Trp residues in the dipeptide also enhances its antioxidant properties. These findings suggest that these dipeptides may …
48	48	What are the fundamental aspects of bone tissue engineering that have been studied using composite scaffolds made of poly(lactide-co-glycolide) and hydroxyapatite?	The study of bone tissue engineering using composite scaffolds made of poly(lactide-co-glycolide) and hydroxyapatite has focused on several fundamental aspects. One of the key aspects is the development of scaffold architecture, which affects the scaffold's mechanical properties, porosity, and degradation rate. Researchers have investigated the effect of varying scaffold parameters, such as pore …
49	49	What is the nature of the mineralized structures in the ELR-coated membranes, and how do they differ from those on collagen membrane controls?	The membrane's cross-section before mineralization has been imaged using SEM and histological staining, revealing the presence of both amyloid fibers and elastin fibers. The ELR nanofibers comprise the membrane's cross-section. The presence of ELR spherulites with a characteristic birefringent Maltese-cross pattern on the surface and within the bulk of the membranes has been confirmed using polar…
50	50	What are the SEM images of the cationized chitin and homogenized chitin with a pH of 4.1, respectively; (c and d) SEM images with higher magnification in comparison to (a) and (b), respectively?	The SEM images of cationized chitin and homogenized chitin with a pH of 4.1, respectively, show the morphology of these materials at the nanoscale. The images reveal the presence of nanocrystals with varying sizes and shapes, depending on the conditions under which they were prepared. The higher magnification images provide a more detailed view of the nanocrystal structure, highlighting the compl…
51	51	Can implantable multiple-sensing fibers (MSFs) be used as real-time and long-term multiplex sensors in vivo for diseases such as type 1 diabetes?	MSFs offer a promising approach for real-time and long-term multiplex sensing in vivo, with the potential to benefit patients with type 1 diabetes and other diseases. By integrating sensing components with signal transduction, conditioning, processing, and wireless transmission paths on a flexible stretchable polymer patch, the MSF can provide accurate and timely electrochemical readings from in …
52	52	What are the different types of spider silk fibers used in tissue regeneration, and how do they affect the behavior of rat Schwann cells (rSCs) in vitro?	Spider silk fibers have been explored for their potential in tissue regeneration, particularly for guiding the repair of the nervous system. Researchers have used different types of spider silk fibers, including dragline, cocoon, connecting, and attaching silk, to assess their ability to act as a guiding structure for rat Schwann cells (rSCs) in vitro. The study by Naghilou et al. (2020) investig…
53	53	Can the use of CNT-coated scaffolds enhance antibody secretion in stimulated B cells?	The use of CNT-coated scaffolds may enhance antibody secretion in stimulated B cells. In a study, human B-cell lines (CL-01 and SKW) were incubated with or without hydrophilic long or short CNT scaffolds for 4 days. The levels of IgG and IgM were quantified via enzyme-linked immunosorbent assay (ELISA). The results showed that the CNT-coated scaffolds increased IgG secretion in stimulated CL-01 c…
54	54	What are the unique features of the CNF-AuNP nanocomposites that contribute to their high sensitivity in detecting R6B and dopamine?	The CNF-AuNP nanocomposites exhibit high sensitivity in detecting R6B and dopamine due to their unique features. The CNF net cannot be re-dissolved, which results in highly sensitive detection limits. Additionally, the low Raman background of CNF further enhances the sensitivity of the method. The use of nanop loaded nanocellulose materials as a disposable colorimetric sensing platform also contr…
55	55	What are the beating rates of cardiomyocytes at 24 and 48 hours in culture on GelMA of the architecture (movie S6)?	The beating rates of cardiomyocytes in culture on GelMA of the architecture (movie S6) were studied using an electromicrofluidic platform. The platform allows for versatile electric manipulations to prepare microgels with reorganized patterns of cells and to assemble heterogeneous hydrogel architectures. The beating rates of cardiomyocytes were found to be higher at 48 hours in culture compared t…
56	56	What are the copyright years for the various references used in the provided text?	Structural color is a natural coloration process that occurs in living organisms, such as butterfly wings, plant leaves, and fish scales. This coloration is due to the periodic and hierarchical structure of these organisms, which diffracts light and creates color. Structural color has several advantages over traditional pigment-based coloration, including unlimited lightfastness and environmental…
57	57	What are the primary challenges and limitations associated with the use of nanoparticles in biomedical applications, and how might these challenges be addressed?	The use of nanoparticles in biomedical applications faces several challenges and limitations. One of the primary challenges is the potential toxicity of nanoparticles, which can cause adverse effects on human health and the environment. Additionally, the small size of nanoparticles can lead to increased bioavailability and tissue penetration, which can result in unintended side effects and toxici…
58	58	What is the side length of the base triangle of the RVE in the simulations, and how does it affect the volume ratio of the fibers?	In the simulations, the side length of the base triangle of the RVE is always 52 nm. This has a significant impact on the volume ratio of the fibers, as the protein layer between the fibers is 2 nm thick, leading to a hexagon side length of approximately 29 nm. As a result, the volume ratio of the fibers is around 90%. The length of the mineral fibers is not known, but the volume ratio of the fib…
59	59	N - S = g . N - S, where g is the plastic shear rate, N - S is the total stress, and e' is the effective strain?	the elastic stress, E, and the plastic stress, P. The elastic stress is a second-order tensor that describes the elastic response of the material, while the plastic stress is a second-order tensor that describes the plastic deformation of the material. The back stress, B, is defined as the difference between the total stress and the elastic stress. It represents the stress that is required to mai…
60	60	What is the typical adhesion hysteresis in gecko setal footpads, in units of 200 times the value on the gecko setal footpad?	In the study of gecko setal footpads, the typical adhesion hysteresis is found to be large, on the order of 200 times the value on the gecko setal footpad. This is observed in the strain+-displacement curves obtained during a load+-unload cycle, which suggest that the adhesion hystereses can be as large as 20 nanometers. The study uses a simplified model that takes into account the elastic intera…
61	61	What is the effect of rest time on the adhesive force of Si(100), DLC, PFPE, and HDT, and how does the presence of solid films of these materials affect the adhesive force of Si(100)?	The adhesive force of Si(100) increases logarithmically with rest time up to a certain equilibrium time, after which it remains constant. The presence of a thin film of adsorbed water on Si(100) causes the meniscus to form and grow with time, leading to an increase in adhesive force. The adhesive forces of DLC, PFPE, and HDT do not change with rest time, suggesting that these materials do not hav…
62	62	What are the key factors that influence the mechanical properties of polymer-based nanocomposites in high humidity environments, and how can these properties be stabilized or modulated to achieve desired performance?	The mechanical properties of polymer-based nanocomposites are influenced by humidity, with higher humidity leading to degradation of the materials' performance. Understanding the dynamics of polymers and their aspect ratio is crucial to controlling the ability for inelastic deformation. Cross-linking or the use of polymers with a hydrophilic-to-hydrophobic switch can stabilize the materials again…
63	63	What are the mechanical properties of the claw material of beetle Dorcus titanus, and how do they inspire the design of lightweight bionic structures?	The mechanical properties of the claw material of beetle Dorcus titanus have been investigated using nano-indentation tests. The study found that the claw material exhibits high elastic modulus and hardness, which can inspire the design of lightweight bionic structures. The surface topography of the claw was observed using an electron microscope, revealing a unique structure with nanoscale featur…
64	64	What is the significance of the interaction between membranes and extracellular macromolecules in understanding liposomal stability and membrane mechanics in disease conditions?	The interaction between membranes and extracellular macromolecules is crucial in understanding liposomal stability and membrane mechanics in disease conditions. Recent studies have shown that the mode of interaction between membranes and extracellular macromolecules can significantly impact membrane rigidity and stability. For instance, the incorporation of membrane-inserting n-alkyl-PEO polymers…
65	65	What is the relationship between the elastic modulus of the tissue ET and the modulus of the fibril EF, extrafibrillar matrix EM, fibril volume fraction ph, and aspect ratio of the fibrils r?	In this model, the elastic modulus of the tissue ET is related to the modulus of the fibril EF, extrafibrillar matrix EM, fibril volume fraction ph, and aspect ratio of the fibrils r through a complex formula that takes into account the interactions between these components. The formula is not provided here, but it can be found in the reference text. The ratio of the tissue strain to fibril strai…
66	66	What are the key factors that influence the performance of asymmetric supercapacitors (ASCs), and how can they be optimized for improved energy storage and release?	Using methods such as sol-gel, hydrothermal, or template-free methods can help control the porosity and structure of the TMSs, leading to improved performance. By optimizing these factors, ASCs can achieve improved energy storage and release, making them a promising technology for a variety of applications.
67	67	What are the factors that affect the dynamic response of a structure under impact loading, and how do they influence the crashworthiness performance of the structure?	The dynamic response of a structure under impact loading is influenced by several factors, including the initial impact velocity, the geometry and material properties of the structure, and the boundary conditions. The initial impact velocity can affect the dynamic response of the structure, as higher velocities can lead to more significant inertial effects and greater deformation. The geometry an…
68	68	What aspects of the buckling strength of biological materials have been found to transition from an aspect-ratio-dependent manner to a saturating behavior, and what is the lower limit of this behavior that is independent of the aspect ratio?	The study by Su et al. (2015) found that the buckling strength of biological materials undergoes a transition from an aspect-ratio-dependent manner to a saturating behavior, with a lower limit that is independent of the aspect ratio. The study showed that the buckling strength of biological materials is influenced by the staggering position of mineral crystals and the contact between mineral tips…
69	69	What is the mechanical consequence of the difference in modulus between the bony element and the suture in the perisuture scanning electron fractographs?	In the perisuture scanning electron fractographs, the difference in modulus between the bony element and the suture is observed to have a significant mechanical consequence. The unmineralized suture has a lower modulus value compared to the bony element, resulting in a gap of approximately 6.5 GPa at the interface between the two. As the modulus of the suture increases towards the bulk bone, the …
70	70	What insights can we gain about biomechanics and biomimetics by studying the complex 3D microstructures of other biomineralized materials, such as the transparent mineralized shell of sea butterfly Clio pyramidata?	Studying the complex 3D microstructures of other biomineralized materials, such as the transparent mineralized shell of sea butterfly Clio pyramidata, can provide valuable insights into biomechanics and biomimetics. The unique helical fibers in the shell of C. pyramidata exhibit special "L" and "T" shaped cross-sections, which contribute to exceptional fracture resistance by increasing contact ar…
71	71	What steps were taken to assess the effect of tranexamic acid on fibrin degradation during the D-Dimer Human ELISA assay?	100 with provided assay diluent before measurement.
72	72	What are the mechanical properties of insect cuticles, and how do they contribute to the overall performance of insects in their environments?	Insect cuticles possess a range of mechanical properties that contribute to the overall performance of insects in their environments. These properties include stiffness, strength, toughness, and elasticity, which are influenced by the composition and structure of the cuticle. The cuticle is a complex material that is composed of several layers of chitin and other molecules, which provide mechanic…
73	73	What are the possible roles of metals in the adhesive gels of slugs and snails, and how do these roles contribute to the material properties of the gels?	The adhesive gels of slugs and snails contain a variety of proteins and metals that work together to create a strong and versatile material. The metals, such as zinc, iron, copper, and manganese, play a crucial role in the formation of cross-links between the proteins, which are essential for the gel's mechanical properties. The exact role of each metal is still uncertain, but it is thought that …
74	74	Could the self-assembly of phages inspire new materials development? Phages, viruses that infect bacteria, have been found to self-assemble in a quasi-mechanical way without DNA templating or protein usage, inspiring scientists to explore their potential in materials development. Researchers have used phage display (PD) to select proteins that bind to specific inorganic surfaces, such as noble me…	The self-assembly of phages, viruses that infect bacteria, has inspired scientists to explore their potential in materials development. Phage display (PD) has been used to select proteins that bind to specific inorganic surfaces, such as noble metals, metal oxides, semiconductors, and other functional materials. This method, called GEPI (Genetically Engineered Polypeptides for Inorganics), has th…
75	75	How do the emergent protonic and ionic conductivities in mechanically tunable hydrogels materials arise from the structure of protein self-assemblies, and how can these properties be modulated in a sequence-dependent manner to provide insight into fundamental questions about sequence-structure-property relationships in self-assembled protein materials?	Protein self-assemblies in mechanically tunable hydrogels materials exhibit emergent protonic and ionic conductivities due to their unique structure. These properties can be modulated in a sequence-dependent manner, providing insight into fundamental questions about sequence-structure-property relationships in self-assembled protein materials. The structure of protein self-assemblies in these mat…
76	76	What are the key features and advantages of using biopolymers as building blocks for creating synthetic photonic structures, and what are some of the challenges and opportunities in this area of research?	Biopolymeric photonic structures have gained significant attention in recent years due to their potential applications in various fields such as transparency, camouflaging, protection, mimicking, and signaling. These structures are found in nature and have the ability to precisely control light propagation, scattering, and emission through hierarchical structures and diverse chemistry. Correspond…
77	77	What is the coordinate transformation between the global rectangular x-y coordinate system and the local r-th polar coordinate system in local canonical planes, and how can it be used to obtain normal and tangential stresses?	srr, j = s x x, j + s y y, j sthth, j = s th th, j - s r r, j trth, j = 2i t r th, j where s j = r j e i th j is the coordinate in the local s plane. When the hard ps are not assumed to be rigid, the stress field inside the ps can also be expressed using a similar formulation as Equations (C3) and (C4) by replacing phj and psj with ph j p and ps j p. The effect of rotation of ps on the overall st…
78	78	What is the multi-scale hierarchical self-assembled architectural design of fungi that serves as a source of inspiration for emerging ultralightweight high-performance products?	The multi-scale hierarchical self-assembled architectural design of fungi serves as a source of inspiration for emerging ultralightweight high-performance products. This design is characterized by a hierarchical porous structure, with internal microsized pores and external macrosized pores, which provides excellent mechanical and thermal insulation properties. The design is based on the self-asse…
79	79	What is the development of a novel bioink composed of dECM and natural hydrogels able to reproduce large vessel substitutes compliant with shape, functionality, and integrity requirements of the native tissues, and how does it combine the advantages of 3D bioprinting and decellularization process?	The development of a novel bioink composed of dECM and natural hydrogels aims to reproduce large vessel substitutes that comply with the shape, functionality, and integrity requirements of native tissues. This approach combines the advantages of 3D bioprinting and decellularization processes. The decellularization process involves the use of detergents and enzymes to remove cellular and nuclear m…
80	80	What are the differences in Poisson's ratio when comparing observation directions I and II in the compression tests of mineralized lobster endocuticle?	The compression tests of mineralized lobster endocuticle reveal a strong structural anisotropy in the global stress-strain behavior, with distinct differences in Poisson's ratio between observation directions I and II. While Poisson's ratio is about equal for observation direction I, it is significantly higher for observation direction II. The difference in Poisson's ratio is remarkable, with a f…
81	81	What are the key challenges associated with the design and development of metallic implants, and how can functional graded materials (FGMs) address these challenges?	The design and development of metallic implants face several challenges, including biocompatibility, osseointegration, strength, corrosion, and abrasion resistance. Traditional designs may not fully satisfy these requirements, leading to premature failure or long-term use issues. One of the main challenges is the stress-shielding effect, which occurs when the implant reduces the mechanical stress…
82	82	What are the potential applications of electrically resistive Joule heating activated shape memory polymer nanocomposites, and how can the performance of these composites be controlled through tuning the synergistic effect of component ratio and applied voltage?	Electrically resistive Joule heating activated shape memory polymer nanocomposites have promising applications involving actively moving polymers with significant macroscopic deformation in a predefined manner. These nanocomposites can greatly improve the performance of the shape memory polymer and expand their potential applications. The performance of these composites can be controlled through …
83	83	How does the removal of cohesive elements at t junctions affect the strength of the RVE model?	Removing cohesive elements at t junctions in the RVE model significantly affects the strength of the model. The absence of cohesive elements leads to a rapid increase in maximum tensile stress across the junctions, resulting in a constant additional tensile stress equal to the strength of the junctions (25 MPa). This reduction in strength can be attributed to the loss of load transmission by shea…
84	84	What are the two structural parameters that define the optical properties of helicoids, and how do they differ from the mechanism of circularly polarized light lection by a plane mirror?	the distance between two planes with the same fibril orientation (pitch) and the handedness of the helix. The mechanism of circularly polarized light lection by helicoids differs from a plane mirror, as a 180deg phase shift of the light upon lection results in a change of handedness. The maximal wavelength of light lected by the helicoid can be calculated based on the average refractive index of …
85	85	What is the mechanical significance of the orientation of the fibrils in the cuticle of the tergite of Hemilepistus reaumuri, and how does it affect the mechanical properties of the cuticle?	The orientation of the fibrils in the cuticle of the tergite of Hemilepistus reaumuri has a significant mechanical significance, as it affects the mechanical properties of the cuticle. The elastic modulus of the cuticle is higher in the region of the endocuticle, where unidirectional oriented fibrils point to the lateral sides of the tergite, compared to the distal endocuticle. This is due to the…
86	86	How did you calculate the sample density for each material, and what methods did you use to stain the cellulose, pectin, and phenolic compounds in the wood samples?	Sure, I can provide a succinct summary of the key concepts without using any math, equations, variables, or numbers. To calculate the sample density for each material, we divided the mass of each sample by its volume. This was done using an analytical balance (XS205, Mettler Toledo) to measure the mass and a volume measurement method (such as displacement or water immersion) to determine the volu…
87	87	What is the potential of electrochemical anodization for creating titanium dioxide nanotubes on the surface of Ti-based implants, and how might this approach improve implant biocompatibility and osseointegration?	Electrochemical anodization is a promising approach for creating titanium dioxide nanotubes (TiO2 NTs) on the surface of Ti-based implants, which can improve implant biocompatibility and osseointegration. The anodization process involves the electrochemical oxidation of the Ti surface, resulting in the formation of a porous TiO2 layer with high surface area and bioactivity. The TiO2 NTs can provi…
88	88	How was the effect of opaque PCL mesh on tomographic illumination imparted by VP investigated in the study?	The study investigated the effect of opaque PCL mesh on tomographic illumination imparted by VP by using a custom-made setup to evaluate the light attenuation effect of different architectures/layers of MEW meshes. The setup included a laser beam projecting a pixel array through a VP vial containing gelatin and different MEW tube structures, while a detector placed at the opposite end of the vial…
89	89	What are the geometric details and boundary conditions used in the development of the finite element models of self-similar hierarchical hexagonal columns (HHCs)?	The geometric details and boundary conditions used in the development of the finite element models of self-similar hierarchical hexagonal columns (HHCs) are based on the specifications of the physical specimen being analyzed. The bottom end of the column is attached to a rigid support, and a rigid mass block with a known initial axial velocity impacts onto the top end. The finite element models a…
90	90	What are the primary factors that influence the evolution of spider silk's spectral properties?	Spider silk's spectral properties have evolved over time due to various factors, including the spider's ecological niche, prey capture strategies, and genetic variations. These factors have influenced the composition, structure, and assembly of spider silk, leading to changes in its spectral properties. One key factor is the spider's ecological niche, which affects the type of silk produced and i…
91	91	What are the sensitivity analyses for the frequency response of the cyclic displacement amplitude of a spherical object with respect to its surroundings with low viscosity and varying Young's modulus?	The sensitivity analyses for the frequency response of the cyclic displacement amplitude of a spherical object with respect to its surroundings with low viscosity and varying Young's modulus can be performed using different viscoelastic models. The results show that the peak frequency and the corresponding maximum vibrational amplitudes lie within the range of 104-106 Hz, which is analogous to th…
92	92	What is the significance of decellularization in obtaining materials for therapeutic purposes, and how does it affect the mechanical behavior of the tissue?	Decellularization is a process of removing cellular materials from tissues to obtain materials for therapeutic purposes. This approach is significant as it allows for the retention of the tissue's extracellular matrix (ECM), which is rich in bioactive molecules that can stimulate tissue regeneration and healing. However, the decellularization process can alter the mechanical behavior of the tissu…
93	93	What are the unique physical properties and processes that are important at the interface of cellular biophysical and biochemical functions?	Living cellular materials are complex combinations of various soft materials, including elastic polymers, viscoelastic materials, porous structures, and colloids, which work together to endow cells with unique material properties. These components intertwine and cooperate to enable cells to function at far from thermal equilibrium. The design principles of living cells share similarities with rec…
94	94	How does the addition of HNTs coating on PLA pattern affect the thermal stability and hydrophilicity of the material?	The addition of HNTs coating on PLA pattern improves the thermal stability of the material, as evident from the slight increase in the maximum decomposition temperature (T max ) from 364. 9 degC to 367. 2 degC. This suggests that the HNTs coating acts as a barrier to thermal degradation, reducing the weight loss of the composite at high temperatures. In terms of hydrophilicity, the HNTs coating r…
95	95	What is the mechanism of amoeboid cell motility, and how does it involve the actin cytoskeleton?	the action of motor proteins, such as myosin I, which drives protrusion by moving towards the actin filament barbed ends; and actin polymerization itself, which produces membrane-deforming force. The energy source for force production derives from the chemical energy of nucleotide hydrolysis in the ATPase motor. The actin cytoskeleton plays a crucial role in cell motility, and its understanding i…
96	96	What are the key findings from the Plant Biomechanics Group Freiburg's research and development projects in biomimetics, and how can these findings be applied to create sustainable technical products and production chains?	The Plant Biomechanics Group Freiburg's research and development projects in biomimetics have led to several key findings that can be applied to create sustainable technical products and production chains. Firstly, successful technical implementation often involves the use of multiple biological concept generators, such as the "Technical Plant Stem" and the Flectofin(r). Secondly, the technical p…
97	97	What is the optimal take-up velocity for producing nanofibers with the best quality, as determined by diameter and surface smoothness?	The optimal take-up velocity for producing nanofibers with the best quality, as determined by diameter and surface smoothness, is found to be around 1100-1200 m/min. This velocity range produces nanofibers with the smallest diameters and the smoothest surfaces, as shown in the study. The study also found that take-up velocities above 1100 m/min do not significantly influence the diameter of the n…
98	98	How do you accomplish superimposing a small oscillation on the quasi-static loading curve while lock-in detection of the response allows calculation of values for Young's modulus and hardness continuously during loading according to the Oliver and Pharr method?	The Oliver and Pharr method for nanoindentation involves superimposing a small oscillation on the quasi-static loading curve, allowing for the continuous calculation of Young's modulus and hardness during loading. This is accomplished by using lock-in detection of the response, which enables the measurement of the oscillatory behavior of the material being indented. The small oscillation is typic…
99	99	How do the enormous capacity and enhanced targeting efficacy of colloidal ps supported lipid bilayers enable a single protocell loaded with a drug cocktail to kill a drug-resistant human hepatocellular carcinoma cell?	Colloidal ps supported lipid bilayers have the capacity to encapsulate a drug cocktail and target drug-resistant human hepatocellular carcinoma cells with enhanced efficacy. This is achieved through the use of natural cell membranes, specifically erythrocyte membranes, which are coated onto polymeric nanoparticles to create a biocompatible and biomimetic surface. The resulting lipid bilayers are …
100	100	Does the presence of crystals in the cocoon of the silkworm Antheraea pernyi affect the thermal conductivity of the cocoon, and if so, how does this impact the heat flux through the cocoon by thermal conduction?	The thermal conductivity of crystals is higher than that of air, which can increase the heat flux through the cocoon by thermal conduction. The presence of crystals in the cocoon of the silkworm Antheraea pernyi can affect the thermal conductivity of the cocoon, potentially leading to changes in the heat flux through the cocoon by thermal conduction. The model predictions show that the static pre…
101	101	What is the critical tilt angle of a solid surface at which a droplet starts to move under gravity, and how is it related to the contact angle hysteresis?	The critical tilt angle of a solid surface at which a droplet starts to move under gravity is determined by the contact angle hysteresis, which is the difference in contact angles at the front and rear edges of the droplet. The contact angle hysteresis is affected by the roughness and inhomogeneity of the solid surface, and it is related to the sliding angle, which is approximately proportional t…
102	102	How does cross-linking affect the long-term properties of engineered collagen scaffolds?	Cross-linking engineered collagen scaffolds can significantly impact their long-term properties. The exposure to cross-linking enzymes, such as collagenase, can cause degradation of the collagen fibers, leading to changes in the scaffold's mechanical properties. The degree of degradation depends on factors such as the type and concentration of enzymes, exposure time, and temperature. Long-term ex…
103	103	What is the relationship between the chirality of a plant tendril and its equilibrium under external forces?	The relationship between the chirality of a plant tendril and its equilibrium under external forces is a complex one. When the chirality of the tendril is high, the equilibrium of the tendril under external forces is affected. In particular, the tendril has the maximum chirality when a2 = p/4, but the internal chirality of the plant tendril is still not zero due to the hierarchical chirality rela…
104	104	What are the challenges associated with imprinting larger biological entities, such as microorganisms, and how can these challenges be addressed?	Imprinting larger biological entities, such as microorganisms, poses several challenges. One of the main obstacles is the large size of these entities, which can make it difficult to achieve accurate and selective imprinting. Additionally, the fragile self-assembly system of these entities can be easily disrupted during the imprinting process, leading to reduced stability and sensitivity. Further…
105	105	What are the advantages of using natural chitin and cellulose as substrate materials for flexible devices?	Natural chitin and cellulose are promising substrate materials for flexible devices due to their unique properties. Chitin, a major component of the exoskeletons of crustaceans and the cell walls of fungi, is non-toxic, biodegradable, biocompatible, and mechanically robust. Cellulose, the main component of plant cell walls, is renewable, biodegradable, and has a low coefficient of thermal expansi…
106	106	What are the key applications of bioinspired nanomaterials in biomedical and energy applications, and how do they compare to traditional materials in terms of their unique properties and potential for sustainability?	Bioinspired nanomaterials have gained significant attention in recent years due to their unique properties and potential for sustainability. These materials are inspired by nature and designed to mimic the hierarchical structures and functions of biological systems. In the field of biomedical and energy applications, bioinspired nanomaterials have shown great promise for a variety of uses. One of…
107	107	What are the characteristic parameters of the pseudoplastic curves and traditional CFRP response that are reported in output data 4?	The output data in 4 reports characteristic parameters of the pseudoplastic curves and traditional CFRP response, including flexural modulus, flexural strength, flexural strain, and strain at failure. The results show that the 8P hierarchical samples exhibit lower values of flexural modulus and flexural strength compared to the 8P references, indicating compromised continuity due to the presence …
108	108	What are the hierarchical pores and bioactive elements incorporated into the bioceramic scaffolds to improve bone-forming activity?	The study focuses on developing mesoporous bioactive glass (MBG) modified beta-tricalcium phosphate (MBG-beta-TCP) scaffolds for bone tissue engineering. The scaffolds are created using 3D printing and spin coating techniques, and feature a hierarchical pore structure and functional strut surface. The incorporation of nanostructures and bioactive components into the scaffold struts enhances the p…
109	109	What are the manipulation of droplets into contact creating?	The manipulation of droplets into contact creates interfacial lipid bilayers, which are highly impermeable to ions but can be modified through the incorporation of stimuli-responsive biomolecules such as voltagegated channels. These biomolecules can allow for controlled, selective exchanges between neighboring droplets, and can be passive or active. Passive channels allow for transport that follo…
110	110	What types of oxygen-containing groups are commonly connected to MWCNTs after acid treatment?	After acid treatment, MWCNTs are commonly connected to oxygen-containing groups such as carboxyl, hydroxyl, and carbonyl groups. These groups can form strong - and van der Waals forces with the unique sp2 structure of MXene nanosheets, facilitating covalent bonding between the two materials. The intercalation of MWCNTs into the MXene nanosheets creates a layered composite material with a hexagona…
111	111	What are the factors that influence the elastic modulus of trabecular bone? Elastic modulus, Journal of Biomedical Materials Research A, however, is likely to be a function of the interconnectivity of organic and inorganic matrices, and may vary considerably due to protein composition and, perhaps more likely, the strength of the bonds at the component interfaces. AFM images indicate that regions…	The elastic modulus of trabecular bone is influenced by the interconnectivity of organic and inorganic matrices, and may vary significantly due to differences in protein composition and the strength of bonds at the component interfaces. At the microscale, the material properties of trabecular bone are heterogeneous within the bounds of individual trabecular spicules, with the highest hardness and…
112	112	What are the different methods for synthesizing calcium phosphate (CaP) nanostructures, and what are the advantages and limitations of each method?	Calcium phosphate (CaP) nanostructures can be synthesized using various methods, each with its own advantages and limitations. One method is precipitation, which can be done using wet chemical or precipitation methods. Wet chemical method involves adding a precipitant to a solution containing calcium and phosphate ions, while precipitation method uses an organic molecule mediated precipitation. T…
113	113	What are the unique morphological features of the multi-film structure in the TEM cross-section, and how do they vary depending on the location within the laser interference pattern?	The multi-film structure in the TEM cross-section exhibits unique morphological features that vary depending on the location within the laser interference pattern. The individual layers in the multi-film show a strong plastic deformation in the area of laser intensity maxima, with the Al layers undergoing significant changes in thickness and morphology. The Al layers have a fine-grained microstru…
114	114	What is the relationship between the degree of hydration and the impact performance of hoof wall? In other words, how does the hydration level of the hoof wall affect its ability to withstand impact?	The study suggests that the hydration level of the hoof wall has a significant impact on its ability to withstand impact. The samples hydrated at 50% relative humidity (RH) showed almost no damage regardless of the impact energy, indicating that the hoof wall is more resilient to impact when it is hydrated to this level. This is likely due to the fact that the amorphous matrix in which the IFs ar…
115	115	What is the highly lignified layer that joins adjacent tracheids together in plant cell walls?	The highly lignified layer that joins adjacent tracheids together in plant cell walls is the middle lamella. This layer is composed of lignin, a complex polymer that provides strength and rigidity to the cell walls. The middle lamella is formed by the deposition of lignin in the spaces between adjacent tracheids, creating a highly lignified and rigid structure that helps to support the plant's gr…
116	116	What are the universal design motifs and emergent properties of biogenic ceramics, and how can they be used to create efficient and functional materials?	Biogenic ceramics, such as bone, shell, and teeth, are essential structures for their host organisms, serving various functions like mechanical support, protection, mineral storage, and sensing. These ceramics exhibit both structural diversity and uniformity, with a nanogranular composite structure common to most biominerals. This structure arises from a non-classical crystal growth mechanism and…
117	117	What is the role of polyvinylphosphonic acid/polyacrylic acid templating matrix protein analogues in the mineralization of reconstituted collagen using calcium, phosphate, and hydroxyl ions?	The study you've mentioned explores the use of polyvinylphosphonic acid/polyacrylic acid templating matrix protein analogues in the mineralization of reconstituted collagen using calcium, phosphate, and hydroxyl ions. The research aims to mimic the nanostructure of bone tissue by creating a templated mineralization process that recreates the hierarchical structure of bone. The templating matrix p…
118	118	What is the mathematical expression for the effective bulk and shear moduli of a mineral-protein matrix, KM and GM, in terms of the bulk and shear moduli of the matrix and inclusions, K1, K2, G1, and G2, and the volume fraction of the spheres, ph2?	The effective bulk and shear moduli of a mineral-protein matrix, KM and GM, can be expressed in terms of the bulk and shear moduli of the matrix and inclusions, K1, K2, G1, and G2, and the volume fraction of the spheres, ph2. The mathematical expression for KM and GM can be found in the reference provided.
119	119	Structure and Properties (Cambridge Univ.Press, 1999)."	Structure and Properties" provides a detailed and comprehensive overview of the structure and properties of cellular solids, and is a valuable resource for researchers and engineers working in the field of materials science.
120	120	What methods can be used to create controlled vascular networks within bioprinted cardiovascular tissue constructs, and how can the release of angiogenic factors and endothelial cells be optimized to promote perfusable constructs with clinically relevant sizes?	Bioprinting technology has advanced the creation of controlled vascular networks within bioprinted cardiovascular tissue constructs. Researchers have employed various methods to optimize the release of angiogenic factors and endothelial cells, promoting perfusable constructs with clinically relevant sizes. One approach involves the use of sacrificial filaments, which are removed after printing to…
121	121	What are the techniques used in biomimetic efforts for the fabrication of strong and tough composite materials?	Inspiration from Design and Assembly Nature has evolved efficient strategies for synthesizing a diverse range of materials that exhibit exceptional mechanical, thermal, and optical properties. These materials, such as the nacre structure of mollusk shells and the cuticle of arthropod exoskeletons, demonstrate impressive combinations of strength and toughness. In this review, we detail recent biom…
122	122	What new opportunities and advancements are being explored in the field of silk-based biomaterials and tissue engineering, and how might these developments impact the future of medical materials and devices?	The field of silk-based biomaterials and tissue engineering is at the cusp of a new era, with exciting opportunities and advancements being explored. Silk, with its unique properties and versatility, continues to inspire innovation and research. One of the key areas of focus is the development of new silk-based materials for medical applications, including tissue engineering, wound healing, and d…
123	123	What are the factors that affect the regenerative efficacy of nanofiber matrices in bone tissue engineering applications?	In bone tissue engineering applications, the regenerative efficacy of nanofiber matrices is affected by several factors, including fiber diameter, porosity, mechanical characteristics, inherent material biocompatibility, and scaffold 3D architecture. The dimension of collagen fibrils, which are the major constituents of bone matrix, also plays an important role in regulating osteoblast activities…
124	124	What are the key concepts in designing bionanocomposites with tailored optical, conductive, magnetic, mechanical, and bioactive properties using biopolymer hydrogels as templates and/or host matrices for nanoparticles?	Biopolymer hydrogels offer a high degree of modularity, dynamics, and responsiveness, making them ideal templates and/or host matrices for nanoparticles in the design of bionanocomposites with tailored properties. By combining the chemical diversity, hierarchical structure, and biocompatibility of natural biomacromolecules with the robustness and functionality of mineral phases, researchers can c…
125	125	What are the small angle scattering patterns of WEC tissue at 0% and 40% true strain, and how do the intensity profiles from the areas indicated in (a) and (b) differ, representing two entirely different structural phases?	The small angle scattering patterns of WEC tissue at 0% and 40% true strain show distinct differences in their intensity profiles. At 0% true strain, the tissue exhibits a-helical structure, as indicated by the position and intensity of the amide I and amide III bands. In contrast, at 40% true strain, the tissue undergoes a transition to a more extended (b*) structure, as evidenced by the shift o…
126	126	What are the mechanical properties of enamel crystals, and how do they contribute to the overall mechanical properties of teeth?	Enamel crystals, the hard, transparent substance covering the surface of teeth, possess unique mechanical properties that contribute to the overall mechanical properties of teeth. These crystals exhibit high stiffness, toughness, and resistance to deformation, making them crucial for maintaining the structural integrity of teeth. Studies have shown that enamel crystals have a hierarchical structu…
127	127	What are the advantages of using 3D-printed BHGMs as electrodes in TENGs, and how do they compare to conventional bulk superelastic materials?	The use of 3D-printed BHGMs as electrodes in TENGs offers several advantages over conventional bulk superelastic materials. Firstly, 3D-printed BHGMs exhibit high stability and can withstand multiple compression cycles without losing their properties. This is due to the unique microstructure of BHGMs, which consists of a cellular network of elastin and fibrin that provides excellent mechanical pr…
128	128	How were the OD values measured in the study?	In the study, the OD values were measured using a microplate reader (SMR, Biotek, USA) at 405 nm and 570 nm, respectively. The absorbance was measured to evaluate the mineralization capability of the cells and the expression of osteogenesis-related genes. The microplate reader was used to detect the absorbance of the samples at the specified wavelengths, allowing for the quantification of the OD …
129	129	What are the potential advantages and limitations of using 3D bioprinting technology to create functional nerve guide conduits for peripheral nerve repair, and what are the current challenges and future directions in this field?	* Further research is needed to overcome the current limitations and challenges of 3D bioprinting technology in nerve repair, such as the development of new biocompatible materials and scaffolds, and the optimization of printing parameters and scaffold design. * The integration of 3D bioprinting technology with other advanced technologies, such as stem cell therapy and tissue engineering, may pot…
130	130	What are the bioinspired strong and highly porous glass scaffolds, and how do they compare to other materials in terms of mechanical strength and porosity?	Bioinspired strong and highly porous glass scaffolds are materials that emulate the hierarchical designs and anisotropic structures found in natural materials, such as bone. These scaffolds are created through direct-ink-write assembly of glass filaments, followed by controlled sintering to produce anisotropic constructs with exceptional mechanical strength and porosity. The resulting scaffolds h…
131	131	What is the significance of evaluating the elastic properties of non-self-similar 2H RS and 2H SR composites?	Evaluating the elastic properties of non-self-similar 2H RS and 2H SR composites is significant for the innovation of biomimetic environment-friendly composite materials with excellent mechanical properties for aerospace applications. The structural arrangements of platelets play a key role in the mechanical properties of unidirectional nanocomposites, and the elastic properties of these composit…
132	132	What are the dominant micro-structural features of the cuticle of the beetle Dorcus titanus at the micro-scale?	At the micro scale, the cuticle of the beetle Dorcus titanus is composed of laminar, porous, and fibrous structures. Due to the micro- or nano-scale thickness of the cuticle, only tensile tests could be conducted until the development of nano-indentation techniques. The maximum indentation depth was set at 800 nm, and the results are mostly estimated for the epicuticle, which has a thickness rang…
133	133	What are the nanomechanical properties of the elytra cuticle of the dung beetle Copris ochus, and how do they compare to those of the abdomen?	The elytra cuticle of the dung beetle Copris ochus exhibits unique nanomechanical properties compared to the abdomen. The elytra cuticle has a hierarchically structured composite material with chitin fibers and a protein matrix, which provides high hardness and reduced elastic modulus. This is likely due to the incorporation of heavy metals and halogens, such as Zn and Mn, into the nanoscale stru…
134	134	What is the Euler buckling load for a b-helix protein nanotube of length L0 = 2.15 nm, and how does it compare to the maximum compressive force observed in local fracture deformation mode?	The Euler buckling load for a b-helix protein nanotube of length L0 = 2.15 nm can be calculated using the simplified model illustrated in 96. The critical buckling load is given by(98) L cr = p EI P fr 2, where p is the peak force from SMD, EI is the bending modulus, and P fr is the maximum force observed in local fracture deformation mode. Based on the results of the MD simulations, the maximum …
135	135	What are the contributions and/or extrinsic toughening in the crack wake, which is the essential feature of strong and tough damage-tolerant materials and their resistance to fracture?	The crack wake can dissipate energy through the formation of microcracks, which can reduce the material's susceptibility to fracture. Understanding the contributions and/or extrinsic toughening in the crack wake is essential for the design and development of strong and tough damage-tolerant materials. By optimizing the material's microstructure and composition, researchers can enhance the materia…
136	136	What are the thermal stability and mechanical properties of gum-GO hybrid films, and how do they compare to those of the individual components and other gums?	The study investigated the thermal stability and mechanical properties of gum-GO hybrid films, comparing them to those of the individual components and other gums. The gum-GO hybrid films exhibited improved thermal stability compared to GO and the other gums, with a uniform mixing of components and no significant changes in thermal properties over a storage period of three months. The mechanical …
137	137	Under normal physiological conditions, do demineralization and remineralization processes occur cyclically within the dental biofilm?	Under normal physiological conditions, the dental biofilm undergoes cyclical processes of demineralization and remineralization. These processes are balanced, with the biofilm microbial community shifting towards acidogenic species causing an imbalance in metabolic activity, leading to low pH levels and increased dissolution of the tooth surface. This leaves the tooth susceptible to demineralizat…
138	138	What are the key factors that influence the pore structure and size in freeze-dried collagen sponges, and how can these factors be controlled to achieve desired properties for biomedical applications?	The pore structure and size in freeze-dried collagen sponges are influenced by several factors, including the concentration of collagen, the freezing rate, and the temperature and time of freeze-drying. Controlling these factors can help achieve desired properties for biomedical applications. The concentration of collagen affects the pore size and structure, with higher concentrations resulting i…
139	139	What are the different types of gradients found in biological materials, and how do they contribute to the functionally graded mechanical properties of these materials?	Biological materials exhibit various gradients in their chemical compositions and structural characteristics, which contribute to functionally graded mechanical properties. These gradients can be found in different types of biological materials, including softwood Norway spruce, pangolin scales, Arapaima gigas fish scales, human teeth, tendons/ligaments, and mantis shrimp appendages. One type of …
140	140	Please refrain from providing references or using numbers in your response. Instead, focus on providing a concise and scientific summary of the relevant information.)	Sure, I can provide a succinct summary of the key concepts related to piezoresistive-type pressure sensors and thermal inkjet printheads without using references or numbers. Piezoresistive-type pressure sensors are made of a diaphragm formed on a silicon substrate that bends with applied pressure, causing a change in the band structure of the piezoresistors that are placed on the diaphragm. This …
141	141	What are the current challenges and limitations in developing scaffolds for muscle tissue engineering, and what are the potential solutions to address these challenges? Currently, there are few studies that have attempted to mimic the tubular architecture of muscle tissue when developing scaffolds for muscle tissue engineering. Positive effects on muscle differentiation, alignment, and mechanical…	Muscle tissue engineering has faced challenges in developing scaffolds that mimic the tubular architecture of muscle tissue. Few studies have attempted to address this challenge, and positive effects on muscle differentiation, alignment, and mechanical properties have been observed. However, the mechanical properties of the entire construct have not been fully analyzed, which may limit its suitab…
142	142	What is the effect of ion implantation on the friction and wear properties of silicon samples?	Ion implantation has been found to significantly improve the friction and wear properties of silicon samples. Studies have shown that bombarding silicon with high-energy ions, such as Cth and Bth, can reduce the coefficient of friction and wear factor of the material. This is attributed to the formation of silicon carbide rather than amorphization of silicon, which improves the tribological prope…
143	143	What are the fundamental factors that should be considered while optimizing the development of nanocomposite armors for ballistic protection, and how can these factors be explored through comprehensive high-speed research (HSR) characterization?	The development of nanocomposite armors for ballistic protection should be optimized through the consideration of fundamental factors such as nanoscale morphologies and interactions of constituents. Comprehensive high-speed research (HSR) characterization is essential to explore these factors and achieve optimal ballistic performance. The key factors to be considered include the type and amount o…
144	144	What are the key characteristics of surfaces that exhibit high hydrophobicity and self-cleaning properties, and how can these properties be applied to materials and structures to enhance their performance and functionality?	Surfaces with high hydrophobicity and self-cleaning properties have several key characteristics. These surfaces are typically rough and have a hierarchical structure, with features at multiple length scales. This roughness and hierarchy create a high surface area, which enhances the contact angle between the surface and a liquid, making it more difficult for the liquid to penetrate the surface. A…
145	145	What are the current challenges in interpreting the deformation response of biological soft tissues and associated materials, and how do these challenges differ from those in elastic/plastic systems?	The interpretation of the deformation response of biological soft tissues and associated materials poses significant challenges, particularly when compared to elastic/plastic systems. Unlike elastic/plastic systems, there is no well-defined set of standards for interpreting the deformation response of biological soft tissues, and the current approaches are not as robust or widely accepted. This l…
146	146	What are the learning rate and the parameter betas used in training the GraphPerceiver model for predicting the mechanical properties of spider web structures?	The GraphPerceiver model used to predict the mechanical properties of spider web structures is trained using a learning rate of 0.00001 and parameter betas = (0.99, 0.999). These hyperparameters are selected to optimize the model's performance in predicting the strength and toughness of the web structures. The training process involves loading customized data into mini-batches with a batch size o…
147	147	What is the effect of the N-terminal biotin tag on the mechanical properties of BT13 hydrogel?	The study investigated the effect of an N-terminal biotin tag on the mechanical properties of BT13 hydrogel, compared to T13 peptide solutions. The results showed that the presence of the biotin tag triggered a disorder-to-order transition in the BT13 peptides, leading to the formation of longer and more oriented clustered-bundle nanofibers. In contrast, the T13 peptide solutions formed shorter a…
148	148	What is the toughening mechanism of nacre and structural materials inspired by nacre? Nacre, the iridescent inner surface of certain molluscan shells, has a relatively low-order structure that has made it a more attractive material to understand the fundamental structural principles of biological materials. The toughening mechanism of nacre and structural materials inspired by nacre has been the …	Nacre, the iridescent inner surface of certain molluscan shells, has a unique hierarchical structure that contributes to its exceptional mechanical properties. The structure of nacre is composed of horizontal layers of polygonal aragonite plates within a matrix of organic polymers. The aragonite plates are made up of "nanograins" of aragonite, which are approximately 10-20 nanometers in size, sur…
149	149	What is the relationship between the number of amino acids associated with alpha-helices and beta-sheets in the vimentin dimer and tetramer under pulling, and how does this support the notion that most amino acids in the dimer under pulling turn from alpha-helical dominant structures to beta-sheet structures?	In the vimentin dimer and tetramer under pulling, the relationship between the number of amino acids associated with alpha-helices and beta-sheets supports the notion that most amino acids in the dimer under pulling turn from alpha-helical dominant structures to beta-sheet structures. In the dimer, the number of amino acids associated with alpha-helices decreases from approximately 520 to 0 betwe…
150	150	What is the optimal aspect ratio of reinforcement for self-similar hierarchical composites to maximize the loss modulus, and how does it vary with loading frequency?	Sure, I can provide a succinct summary of the key concepts related to the optimal aspect ratio of reinforcement for self-similar hierarchical composites to maximize the loss modulus, and how it varies with loading frequency, without using any math, equations, variables, or numbers. The study found that the optimal aspect ratio of reinforcement for self-similar hierarchical composites is dependent…
151	151	What types of nanocomposite inks have been explored for cartilage bioprinting, and how have their mechanical properties been found to affect cell proliferation and differentiation?	Researchers have explored various nanocomposite inks for cartilage bioprinting, including those incorporating methacrylated gelatin and layered hydroxide nanoparticles. These inks have been found to improve the mechanical properties of printed scaffolds, supporting osteoblast survival and proliferation. The addition of hydroxide nanoparticles has been shown to enhance cell proliferation, but the …
152	152	What was the approach used by Persikov et al. to study the effect of amino acid mutations on collagen structure, and what were the findings regarding the destabilizing effects of certain mutations?	Persikov et al. used a host-guest peptide approach to investigate the effect of amino acid mutations on collagen structure. They placed a single varied "guest triplet" in the center of a tropocollagen and studied the inclination of all amino acids in the X or Y positions. The findings revealed that mutations at the X and Y positions to imino acids are stabilizing, while mutations to Gly and aroma…
153	153	How can the interpretation of 3D microstructure be challenging when using 2D imaging techniques, and what are some of the limitations of using 2D images for structural analysis?	When using 2D imaging techniques to analyze the microstructure of biological materials, interpreting the 3D architecture can be challenging due to the complexity of the patterns. This is particularly true for materials with increasing levels of structural hierarchy, as the 3D structure becomes more difficult to picture. Additionally, 2D images do not possess complete information about the 3D stru…
154	154	What is the molar content of UPy motifs in the EGa-UPyb copolymers, and how does it affect the thermal transition and mechanical properties of the materials?	The EGa-UPyb copolymers contain UPy motifs with varying molar content, which affects the thermal transition and mechanical properties of the materials. The molar content of UPy motifs was determined by 1H NMR, and the content of supramolecular bonds was varied up to 29 mol%. The thermal transition of the copolymers was studied by temperature-sweeps in rheology, and a drastic loss in G' across mor…
155	155	What are the most frequently used sterilization methods for collagen-based scaffolds, and what are the major issues associated with each method?	Sterilization methods for collagen-based scaffolds include dry heat, ethylene oxide, and high-energy radiations such as beta or gamma irradiation. These methods alter the molecular structure of collagen, leading to a decrease in mechanical and enzymatic resistance. Ethylene oxide and beta-ray irradiation cause changes in protein structure, while gamma-ray irradiation breaks chemical bonds and dec…
156	156	What are the structural properties of keratin fibers in the context of biomaterials and biomechanics?	Keratin fibers, found in biological materials such as hair, feathers, and hooves, have attracted significant attention in the fields of biomaterials and biomechanics due to their unique structural properties. These properties make them an attractive candidate for various biomedical applications. One of the key structural properties of keratin fibers is their high tensile strength, which allows th…
157	157	What are the effects of matrix cracking and fiber breakage on the interfacial failure of composite laminates?	In contrast to traditional composite materials, the presence of nanoscale objects on the surface of fibers can lead to matrix cracking and fiber breakage, resulting in more cohesive interfacial failure. This is because the nanoscale objects can disrupt the interface between the matrix and the fibers, leading to a more brittle and prone to failure composite material. To enhance the interlaminar sh…
158	158	What methods were used to remove the photoresist masking layer for uncoated TMV patterning, and how did these methods affect the structural integrity of the virus?	photoresist developer and an acetone solution. The developer is a highly basic solution with a pH of 13-14, while the acetone solution is a less reactive solution. The effects of these methods on the structural integrity of the virus were analyzed using scanning electron microscopy (SEM) and atomic force microscopy (AFM). The photoresist developer was found to be effective in removing the photore…
159	159	What are the 4 key findings in the study of the biomimetic organic-inorganic composite materials, as described in the provided text?	1. The biomimetic organic-inorganic composite materials exhibit a unique interconnected pore structure, which is characterized by a high porosity and a large volume fraction of interconnected pores. 2. The addition of gelatin to the hydroxyapatite (HAp) and polymethylmethacrylate (PMMA) mixture enhances the mechanical properties of the composite, particularly the compressive strength. 3. The rela…
160	160	What are the mechanical properties of pangolin scales, and how do they compare to those of flight feather shafts?	Pangolin scales and flight feather shafts have unique mechanical properties that enable them to perform specific functions. Pangolin scales have a crossed-lamellar structure and interlocking pattern, which provide high tensile strength and toughness. The scales also exhibit strain-rate sensitivity, meaning their mechanical properties change with the rate of deformation. In contrast, flight feathe…
161	161	What was the method used to disperse the alumina particles in the water-based alumina suspensions?	The dispersion of alumina particles in the water-based alumina suspensions was carried out using an ultrasonic processor, specifically the UP400S (Hielscher Ultrasonics GmbH, Teltow) equipped with a 20 mm titanium sonotrode. The sonication process was performed for 5 minutes to ensure a homogeneous distribution of the alumina particles in the water-based suspension. The temperature of the suspens…
162	162	How do the energy absorption capacities of lattice structures BCC, CirC, and HCirC compare in terms of specific strength and specific energy absorption, and what are the optimal geometric parameters for achieving the best enhancement effects?	In this study, the mechanical performance of lattice structures BCC, CirC, and HCirC was investigated through compression experiments and numerical analysis. The results show that the use of circular cells can alleviate stress concentration and improve the mechanical properties of the lattice structures. Additionally, the hierarchical structure and interaction between slave and master circular ce…
163	163	What are the mechanical properties of GO-SF composite films, and how do they compare to those of other materials?	The GO-SF composite films have shown promising mechanical properties, including high modulus, ultimate stress, and toughness. The formation of strong molecular interphase zones between the graphene and SF layers contributes to these properties. The use of dynamic SA-LbL assembly and water vapor annealing further improves the mechanical characteristics of the GO-SF composite films. The combination…
164	164	What kind of samples were used for the study, and how were they prepared for analysis?	The study used pangolin scales and feathers as samples for analysis. The scales were cut into small blocks and mounted in epoxy, while the feathers were collected from birds that died of natural causes. The samples were prepared for analysis using a combination of methods, including immersion in thioglycolic acid and osmium tetroxide staining, and mechanical testing using microindentation. The sc…
165	165	How can the mechanical properties of biological materials like spider silk, nacre, and muscle tissue be improved through the use of hierarchical structures and size effects, and what role do hydrogen bonds play in these materials' mechanical properties?	The mechanical properties of biological materials like spider silk, nacre, and muscle tissue can be improved through the use of hierarchical structures and size effects. Hydrogen bonds play a crucial role in these materials' mechanical properties, as they provide the basis for strong materials. Computational studies have shown that by utilizing size effects and hierarchical structures, the fundam…
166	166	What are the three parameters used to describe the sensitivity of piezoresistive sensors, and how do they relate to the gauge factor and pressure sensitivity?	gauge factor, pressure sensitivity, and strain range. The gauge factor (GF) is a measure of how much the resistance of the sensor changes in response to a given strain or pressure. It is defined as the ratio of the change in resistance to the change in length or area of the sensor. A high GF indicates a high sensitivity to the applied force. Pressure sensitivity (PS) is a measure of how much the …
167	167	What are the hierarchical levels of the dragonfly wing's microstructure and how do they contribute to its biomechanical behavior under bending and torsional loading?	The dragonfly wing is composed of multiple hierarchical levels of microstructure, with each level contributing to the wing's biomechanical behavior under different loading conditions. The first level is the sandwich composite structure of the wing, which is made up of chitinous layers and membranes that provide strength and stiffness. The second level is the nanoscale structure of the chitinous l…
168	168	What are the current challenges in understanding the mechanisms of failure in biological systems, and how might these challenges be addressed through the development of new computational approaches that link genetics to material properties?	Biological systems present a complex and intricate network of materials and structures that are essential for the proper functioning of living organisms. However, the mechanisms of failure in these systems are not yet well understood, which hinders our ability to develop effective treatments and interventions for diseases and injuries. One of the key challenges in understanding these mechanisms i…
169	169	What are the factors that contribute to tooth wear, and how do they affect the structure and function of teeth?	Tooth wear is a natural process that occurs over time due to the constant contact between teeth and their opposing surfaces. It is influenced by various factors, including the composition and structure of the teeth, the forces exerted on them during biting and chewing, and the presence of dental restorations or other obstructions. The structure of teeth plays a significant role in tooth wear. Tee…
170	170	What are the key factors that influence the bioprintability of hydrogels for tissue engineering applications?	The bioprintability of hydrogels for tissue engineering applications is influenced by several factors, including the type and concentration of hydrogel components, the pH and temperature of the printing environment, and the printing technique used. Hydrogel components, such as gelatin-methacryloyl and gellan gum, can affect the bioprintability of hydrogels by altering their mechanical properties,…
171	171	What mechanisms do RGO-PNIPAM-clay hydrogels use to shed light on their cooperative mechanism under tensile stress?	RGO-PNIPAM-clay hydrogels utilize a cooperative mechanism under tensile stress, which involves the deformation process of the hydrogel. During yielding, cracks are initiated in the laminated skin layers, indicating that the high modulus of the hydrogel stems from the laminated skin layers containing a high concentration of inorganic platelets oriented in-plane. The generated cracks are bridged an…
172	172	Can the Flexagon model be used to design movable sun shading systems that can adapt to doubly curved facades?	The Flexagon model, proposed by Haas in 1994, offers a mathematical description of the folding patterns of insect wings. This model can be used to design movable sun shading systems that can adapt to doubly curved facades. The model is based on vector calculation and features four flat panels and four creases that merge to a central point. The creases represent local elastic joints in the insect …
173	173	What is the mathematical expression for the composite material properties of extravascular bone material within an RVE, taking into account the ultrastructure and lacunae characteristics, and how do these properties relate to the material's transversely isotropic behavior?	an extracellular bone matrix and lacunae. The volume fractions of these two phases are f ~ ultra and f ~ lac, respectively, and their sum is equal to 1. The material properties of this composite can be represented by the mathematical expression C exvas MTIII, which possesses an axis of rotational symmetry and is transversely isotropic. The non-zero components of P cyl ef follow from substitution …
174	174	What is the difference between FT, HB, NB, and NBib in the context of bone tissue regeneration?	In the context of bone tissue regeneration, FT (fibrous tissue), HB (host bone), NB (newly formed bone), and NBib (newly formed bone-immature bone) are different types of tissue that can be observed in the healing process of bone defects. FT refers to the fibrous tissue that forms in the early stages of bone healing, composed of fibroblasts, blood vessels, and extracellular matrix. HB represents …
175	175	What are the key factors that influence the formation and properties of biominerals, such as those found in bones and shells?	(1) biological and chemical factors, (2) physical and structural factors, and (3) environmental factors. Firstly, biological and chemical factors play a crucial role in the formation of biominerals. For instance, the presence of certain biomolecules, such as proteins and polysaccharides, can influence the formation and properties of biominerals. These biomolecules can interact with mineral ions a…
176	176	What are the advances in the extraction and characterization of keratins since the 1970s? Since the 1970s, advances in the extraction and characterization of keratins have led to the exponentially growing knowledge of keratin and keratinous materials. These advances have enabled the increased production of keratin-based powders, films, gels, and coatings, and have shown a good potential in medica…	Since the 1970s, advances in the extraction and characterization of keratins have led to a deeper understanding of keratinous materials and their properties. These advances have enabled the production of keratin-based materials with a wide range of mechanical properties, such as powders, films, gels, and coatings. In the field of medicine, keratin-based materials have shown potential in applicati…
177	177	How did you generate a calibration curve for determining ALP activity using p-nitrophenyl (pNP) and calcium quantification kit?	To generate a calibration curve for determining ALP activity using p-nitrophenyl (pNP) and a calcium quantification kit, we first extracted calcium deposits from osteogenic cultures after 1, 2, and 3 weeks using 0.6 N HCl at 4°C overnight. The extracted calcium was then reacted with a commercial calcium quantification kit, and the absorbance at 650 nm was measured using an ELISA reader. Standard …
178	178	How do the mechanical properties of bone differ at various length scales, and what are the key toughening mechanisms that contribute to its fracture resistance at each level?	At the microstructural level, bone's mechanical properties are influenced by the arrangement of its constituent parts, such as collagen fibers and mineral crystals. The principal toughening mechanisms at this level include microstructural processes that inhibit crack growth, such as crack deflection and twisting, crack bridging by uncracked ligaments, constrained microcracking, and collagen-fibri…
179	179	What are the average lengths of the 1deg stem, 2deg branch, and 3deg leaflet for tertD2Ds and tertD3Ds, respectively, and what are the corresponding dispersities of the respective branch lengths?	* The average lengths of the 1deg stem, 2deg branch, and 3deg leaflet for tertD2Ds and tertD3Ds, respectively, are discussed. * The dispersities of the respective branch lengths of tertD2Ds and tertD3Ds are also presented. * The size variations of the branching structures follow an increasing trend from the 1deg stem to 2deg branch and 3deg leaflet. * The growth kinetics of specific facets, espec…
180	180	What are the different types of self-assembled nanostructures that can be produced through peptide self-assembly, and how do the different types of peptides and assembly conditions affect the self-assembly process?	Peptide self-assembly is a process by which peptides spontaneously form complex structures without the need for external guidance or direction. This process is driven by the interactions between the peptide molecules themselves, such as hydrophobic, electrostatic, and hydrogen bonding interactions. The resulting self-assembled structures can range from one-dimensional nanofibrils and nanotubes to…
181	181	How do the aforementioned poroelastic properties enter the governing equations for wave propagation in anisotropic porous media, and what is the significance of the separation-of-scales requirement in this context?	In the context of wave propagation in anisotropic porous media, the poroelastic properties of the material play a crucial role in determining the behavior of the waves. The poroelastic properties, such as the elastic modulus, Poisson's ratio, and the fluid density and viscosity, affect the wave propagation by influencing the speed and attenuation of the waves. The separation-of-scales requirement…
182	182	What are the advantages and disadvantages of using carbon nanotube (CNT) and graphene-based 3D architectures as electrodes in devices such as microbial fuel cells (MFCs), supercapacitors, and lithium-ion batteries?	The use of a stainless steel mesh as a current collector can experimentally circumvent the drawback in electrical conductivity of graphene-based electrodes. Overall, the choice of using CNT or graphene-based 3D architectures as electrodes in devices such as MFCs, supercapacitors, and lithium-ion batteries depends on the specific application and the desired properties of the electrodes.
183	183	What is the optimal method for forming a bioactive layer on titanium implants to enhance osteointegration, and how can the surface topography be controlled to regulate cellular behavior related to osteogenesis?	The optimal method for forming a bioactive layer on titanium implants to enhance osteointegration is through the use of atmospheric plasma oxidation (APO) or atmospheric pressure plasma jet (APPJ) technology. These methods have been shown to deposit a thin layer of titanium dioxide (TiO2) on the surface of titanium implants, which promotes osteogenic activity and cell adhesion. The surface topogr…
184	184	What are the mechanical properties of biological materials, such as collagen, keratin, and hooves, and how do they change with deformation rate or ageing?	Biological materials, such as collagen, keratin, and hooves, exhibit a range of mechanical properties that are influenced by their structure and composition. These properties can be affected by the deformation rate or ageing of the material, leading to changes in their mechanical behavior. Collagen, for example, is a fibrous protein that provides strength and stability to tissues such as bone, sk…
185	185	What methods were used to create flexible micropatterned silk-based biosensors?	PSS to form photopatterned biocomposites. Additionally, flexible silk fibroin film was used as the biosubstrate. The combination of silk and metal nets, such as silver nanowires, resulted in flexible and transparent electrodes for flexible organic solar cells. The biodegradability of silk provides opportunities for transient electronics, and the programmable and controllable degradability of silk…
186	186	What is the significance of the layer-by-layer assembly technique in the preparation of nacre-like nanocomposites?	The layer-by-layer assembly technique is a significant method in the preparation of nacre-like nanocomposites. This technique allows for the creation of highly transparent and strong materials with a nacre-like structure, mimicking the natural structure of nacre found in shells. The use of poly (vinyl alcohol) (PVA) and Na+-montmorillonite clay nanosheets in the layer-by-layer assembly process re…
187	187	How does the microhardness of the enamelous portion of the piranha tooth compare to that of the mineralized surface of the arapaima scale?	The microhardness of the enamelous portion of the piranha tooth is higher compared to the mineralized surface of the arapaima scale. The tooth's enamelous portion has a microhardness of approximately 1.5 GPa, while the mineralized surface of the arapaima scale has a microhardness of around 0.7 GPa, as determined through nanohardness testing. This suggests that the piranha tooth is more resistant …
188	188	What is the variation in the ratio of Young's modulus to the elastic modulus of a composite material as a function of the volume fraction of the soft constituent and the orientation angle, and how does the strength anisotropy of the material depend on the stress state?	The ratio of Young's modulus to the elastic modulus of a composite material varies with the volume fraction of the soft constituent and the orientation angle. As the volume fraction of the soft constituent increases, the Young's modulus decreases monotonically with an increase in orientation angle. The strength anisotropy of the material depends on the stress state, with the transverse strength b…
189	189	What is the primary function of the Macadamia seed coat, and how does the structure of Macadamia integrifolia contribute to this function?	The Macadamia seed coat is hypothesized to play a crucial role in protecting the seed against abrasive transport over ground. The structure of Macadamia integrifolia is well-suited for this function, with a thick and hard seed coat that provides durability and resistance to wear and tear. The seed coat's strength and rigidity help to prevent the seed from being damaged or crushed during transport…
190	190	What are the various methods used for assembling nanodevices with carbon nanotubes through nanorobotic manipulations?	1. Atomic and molecular manipulation with a scanning tunneling microscope, which allows for the precise positioning of individual atoms and molecules on a surface. 2. Ultrahigh density, high data-rate nano-electromechanical systems (NEMS) based atomic force microscopy (AFM) data storage systems, which enable the storage of large amounts of data in a small space. 3. Fabrication of discrete carbon …
191	191	What are the main factors that influence the formation of silk fibers from silkworm cocoons, and how do these factors affect the physical properties and structure of the resulting silk fibers?	Silk fibers from silkworm cocoons are formed through a complex process involving several factors that influence their physical properties and structure. The main factors that affect silk fiber formation are the type of silkworm species, the age of the silkworms, the diet of the silkworms, and the conditions under which the cocoons are processed. The type of silkworm species used can affect the qu…
192	192	What are the advantages of using fused deposition modeling (FDM) in tissue engineering, and what are some of the challenges associated with this method?	FDM scaffolds may be difficult to sterilize, which can affect their biocompatibility and use in medical applications. Overall, FDM is a promising technique for tissue engineering, but further research is needed to overcome the challenges associated with its use.
193	193	How do surface-modified hydrophilic nanomaterials (NMs) influence the osteoimmune microenvironment to promote bone tissue repair and accelerate fracture healing?	Surface-modified hydrophilic nanomaterials (NMs) have been shown to promote bone tissue repair and accelerate fracture healing by influencing the osteoimmune microenvironment. The hydrophilic surface of these materials can significantly polarize macrophages towards the healing-associated M2 type, which enhances the secretion of anti-inflammatory factors such as IL-10 and inhibits the secretion of…
194	194	What are the main geometric parameters of the proposed dual-resonator based light absorber, and how do they contribute to the strong and wideband light-harvesting effect?	The proposed dual-resonator based light absorber features two types of Al/SiO2/Al sandwich resonators in a periodic form, which unambiguously possess four-fold symmetry relative to the incident direction. The main geometric parameters of the structure include Wq, Lm2, Lt, Tm2, h, and Ws, which contribute to the strong and wideband light-harvesting effect. The incorporation of resonant behaviors f…
195	195	What are the limitations of bone tissue engineering that prevent it from being widely adopted in clinical practice, and how can synthesizing a range of polyHIPEs with tunable mechanical properties help address these limitations?	Bone tissue engineering is a promising alternative to address the limitations of traditional bone grafting methods, but it faces challenges such as retaining mechanical strength and adequate porosity for vascularization. To overcome these limitations, synthesizing a range of polyHIPEs with tunable mechanical properties can help. PolyHIPEs are synthesized with varying proportions of EHA and IBOA, …
196	196	What is the mechanical significance of vimentin intermediate filaments (IFs) in cells, and how do they compare to actin filaments and microtubules in terms of their deformation response and breaking points under large forces?	In these rheological experiments, gels with equal weight concentrations were sheared, and the deformation response (strain) was measured. The results show that vimentin intermediate filaments (IFs) are capable of sustaining large deformation at large forces, while actin filaments rupture at low strains but large forces, and microtubules break at moderately large strains but small forces. These fi…
197	197	What is the pore size of the triphasic scaffold's zone 3?	Sure, I can provide a succinct summary of the key concepts related to the pore size of the triphasic scaffold's zone 3 without using any math, equations, variables, or numbers. The triphasic scaffold's zone 3 has a smaller pore size compared to the other zones. This is because the scaffold's design and fabrication process, which involves the use of a crosslinked alginate hydrogel in the top zone …
198	198	What is the basic idea behind the approach to modeling the mechanical behavior of bone tissue at the nanoscale, and how does it account for the heterogeneity and variability of bone material?	the phase properties, the morphology of the structure, and their volume fraction. This approach has been tested against experimental data and has shown promise in predicting the mechanics at the macroscopic levels, but is currently limited to the elastic region and may require additional modeling to extend beyond the elastic limit.
199	199	What are the potential implications of incorporating a bone-like mineralized component into engineered cancer models, and how might this contribute to a better understanding of the molecular mechanisms behind ha-induced metastasis in bone?	Incorporating a bone-like mineralized component into engineered cancer models has the potential to provide valuable insights into the molecular mechanisms behind HA-induced metastasis in bone. The presence of HA in the mineralized component can promote the release of IL-8 from breast cancer cells, which can exert protumorigenic and pro-osteolytic effects, thereby supporting the vicious cycle of t…
200	200	What are the optimal nanotube diameters for the proliferation and osteogenic differentiation of human adipose-derived stem cells (hADSCs), and how do these diameters compare to those optimal for mouse bone marrow stromal cells (BMSCs)?	When it comes to the optimal nanotube diameters for the proliferation and osteogenic differentiation of human adipose-derived stem cells (hADSCs) and mouse bone marrow stromal cells (BMSCs), there is a need for a more stringent investigation. Previous studies have shown that nanotubes with diameters between 65-85 nm provide the optimal substrate for the proliferation and osteogenic differentiatio…
201	201	What are the dimensions of the FIB prepared unnotched tuatara cantilevers, and what are the mechanical properties of tuatara micro-cantilevers?	42 ± 6 MPa m1/2 The study also investigated the effects of notching on the mechanical properties of the tuatara micro-cantilevers. The results showed that notching the cantilevers led to a significant decrease in their strength and fracture toughness.
202	202	What methods were used to prepare photocrosslinkable PEGDA microgels with added photoinitiator?	Droplets can be transported to specific locations on the electromicrofluidic platform for further manipulation. These methods allow for the creation of microgels with a wide range of properties and encoding colors, which can be used to assemble a larger architecture. The use of photoinitiator in the PEGDA solutions enables the crosslinking of the microgels upon exposure to light, creating a stabl…
203	203	What are the main findings of the study illustrated in figure 7, and how do they relate to the concept of matching for flow fields of different type?	The study illustrated in figure 7 explores the concept of matching for flow fields of different type. The main findings are that flow fields of different type do not match well, as evident from the crossing of lines for matched critical points in frames A and B. This results in a higher dissimilarity between the flow fields, as demonstrated by the values of DAB = 0. 168 and 0. 104 for the matchin…
204	204	What are the implications of the Fast Fourier Transform (FFT) for numerical methods in the context of the representative volume element (RVE) and the microheterogeneous linear elasticity field?	The representative volume element (RVE) is a fundamental concept in the study of materials science and engineering, particularly in the context of microheterogeneous materials. The RVE represents a small volume of material that is statistically representative of the entire material, allowing for the analysis of the material's properties and behavior at the microscale. The Fast Fourier Transform (…
205	205	How did the scaffold material affect tissue growth in cranial defects in rats, and what was the dynamic effect of the scaffolds on neovascularization in these defects?	The study found that the scaffold material had a significant impact on tissue growth and neovascularization in cranial defects in rats. The scaffold made of MC (SF-MC) promoted more fibrous connective tissue growth and better fusion of the tissue and scaffold skeleton compared to the scaffold made of C (SF-C) after 4 weeks of implantation. However, the amount of tissue growth in the SF-C group wa…
206	206	What are the optical properties of metal-based bionanocomposites, and how do they depend on the structure, size, and dispersion of the embedded particles?	Metal-based bionanocomposites exhibit unique optical properties due to the surface plasmon absorption of metal nanoparticles (NPs). The optical properties of these composites depend on the structure, size, and dispersion of the embedded NPs. The addition of metal NPs within biopolymer hydrogels allows for the tuning of their optical properties, resulting in color changes from light blue of the bi…
207	207	What are the five structural proteins encoded by the circular, single-stranded DNA in the protein shell of the bacteriophage M13?	The bacteriophage M13 has a protein shell that encases a circular, single-stranded DNA, which encodes five structural proteins that are essential for the virus to infect its host bacterial cell and turn it into a factory for producing thousands of M13 nanofilaments. These structural proteins are essential for the virus to infect its host bacterial cell and turn it into a factory for producing tho…
208	208	Observing the cactus STL file in Figure 6 used for the printing of the 3D cactus analogue parts reveals that the variability of the shape is mainly across the width of the structure. This suggests that an equivalent beam with a varied cross-sectional area and moments of inertia would be necessary to replicate the structural elements of the cactus structure at a fundamental level.	Based on the observation of the cactus STL file in Figure 6, it is evident that the shape of the structure varies mainly across the width. This suggests that an equivalent beam with a varied cross-sectional area and moments of inertia would be necessary to replicate the structural elements of the cactus structure at a fundamental level. The infill factor is introduced to accommodate for the effec…
209	209	What are the numerical predictions of multiple peeling theory regarding the effectiveness of hierarchical adhesive structures, and how can these predictions be explored using a nite element approach?	The study focuses on the adhesive properties of hierarchical structures, inspired by gecko feet, and their potential applications in climbing robots. The researchers aim to numerically calculate the predictions of multiple peeling theory using a finite element approach to explore the effectiveness of these structures. The theory of multiple peeling can be useful in understanding adhesion problems…
210	210	What are the current methods used to quantify internal stress-strain fields in human tendon, and how do these methods contribute to understanding regional tendon adaptations and mal-adaptations to mechanical loading?	Current methods used to quantify internal stress-strain fields in human tendon include ultrasound imaging, mechanical testing, and finite element modeling. These methods contribute to understanding regional tendon adaptations and mal-adaptations to mechanical loading by providing information on the distribution of stress and strain within the tendon, as well as the effects of loading on tendon st…
211	211	What are the essential factors to consider when developing tissue engineering (TE) constructs to repair or regenerate damaged tissue, specifically regarding the selection of materials, cells, and bioactive components, and the processing technique used to fabricate the construct?	When developing tissue engineering (TE) constructs to repair or regenerate damaged tissue, there are several essential factors to consider. First, the selection of materials, cells, and bioactive components is critical to ensure the construct's mechanical and biological properties meet the needs of the target tissue. For example, the choice of biomaterials should take into account the tissue's me…
212	212	What are the potential effects of growing cells on a surface, and how might this impact the development of de cells?	Growing cells on a surface can have a significant impact on their development and behavior. The extracellular matrix (ECM), which provides a scaffold for cells to adhere to and interact with, plays a crucial role in regulating cellular behavior and development. When cells are grown on a surface, they are exposed to a specific ECM composition and topography, which can influence their adhesion, mig…
213	213	What is the nature of the quasi-random nanophase structure in 50CC scaffolds, and how does it change upon thermal treatment?	The 50CC scaffolds exhibit a quasi-random nanophase structure, with evidence of a diffusion halo from electron diffraction. The structure is composed of dark and dense hard nano-domains, resulting from selectively RuO4 stained urethane regions, that are interconnected through bright and continuous soft polycarbonate domains. The hard and soft segments self-assemble and form a random nanophase str…
214	214	What is the offset staggering pattern in the context of load-bearing biological materials, and how does it differ from other staggering patterns like stairwise and herringbone?	In the context of load-bearing biological materials, the offset staggering pattern refers to a specific arrangement of mineral inclusions within a soft protein matrix. This pattern involves shifting the mineral inclusions by a distance of xL, where x is the offset parameter (0 ≤ x < 1) and L is the length of the mineral inclusion. This staggering pattern differs from others, such as stairwise and…
215	215	Can you explain the difference in transverse strain relaxation between fibers and fibrils in a tissue, and how this difference affects the overall mechanical behavior of the tissue?	Sure, I'd be happy to help! The study you mentioned compared the transverse strain relaxation of fibrils and fibers in a tissue, and found that while the magnitude of fibril transverse strain relaxation increases with applied strain, the amount of transverse fibre strain relaxation increases consistently with applied tissue strain. However, the large scatter in the fibrillar data makes it difficu…
216	216	How does the graded structure of bone affect crack propagation, and what methods have been used to investigate the mechanical properties of bone at the nanoscale?	The graded structure of bone affects crack propagation by creating a weak interface between the osteons and the cement lines, which can cause cracks to stop or change direction. This graded structure has been investigated using nanoindentation, which has shown that the mechanical properties of bone vary spatially and differ between different structural types. In vitro and in vivo experiments have…
217	217	What is the elastic modulus of the composite material in the hierarchical structure of bone tissue, and how does it depend on the aspect ratio of the hard platelet?	The elastic modulus of the composite material in the hierarchical structure of bone tissue is a complex property that depends on the aspect ratio of the hard platelet. The elastic modulus of the composite can be calculated using a recursive approach based on the elastic modulus of the hard phase and the shear stress distribution in the shear region. However, the assumption of uniform shear stress…
218	218	What type of hydrogel could accelerate blood clotting and promote wound healing?	The incorporation of negatively charged Laponite(r) nanoplatelets into a hydrophilic hydrogel can accelerate blood clotting and promote wound healing. This is because the Laponite(r) nanoplatelets can enhance the accumulation of clotting factors and support protein adsorption on the surface of the hydrogels, leading to dehydration of the injury site and the formation of blood clots. Additionally,…
219	219	What are the potential toxic effects of graphene oxide (GO) and reduced graphene oxide (rGO) on mammalian cells and tissues, and how can functionalization with biomolecules minimize or eliminate these effects?	Graphene oxide (GO) and reduced graphene oxide (rGO) have been found to have potential toxic effects on mammalian cells and tissues. Studies have shown that GO nanosheets can cause membrane damage and cell death in A549 cells, and rGO can disrupt protein and DNA structures. However, functionalization with biomolecules can minimize or eliminate these toxic effects. The use of 'life cycle assessmen…
220	220	What is the significance of the gradient structure in the design of biomimetic nanocomposites and robots, and how does it influence their mechanical properties and behavior?	The gradient structure in biomimetic nanocomposites and robots has significant implications for their mechanical properties and behavior. In the case of nanocomposites, the multiscale soft-rigid dual-net interfacial design strategy combined with a scalable bottom-up fabrication method allows for the creation of materials with good mechanical stability under high humidity and high thermal stabilit…
221	221	What are the dynamic mechanical properties of nacre-like composite materials under dynamic loading conditions?	Nacre-like composite materials have been found to exhibit higher material compressive strength under dynamic loading conditions compared to static or low-loading-rate conditions. This is due to the unique architecture of the materials, which feature overlapping layers and t-surface profiling that promote energy dissipation and damage delocalization. These properties make nacre-like composite mate…
222	222	How does the multiscale hierarchical topography of the extracellular matrix (ECM) affect the osteogenic differentiation of human mesenchymal stem cells?	The extracellular matrix (ECM) plays a critical role in regulating cellular behavior, including stem cell differentiation. Inspired by the hierarchical architecture of collagen, the most abundant structure in the ECM, researchers have designed a multiscale hierarchical topography to mimic the collagen nano/micro hierarchical topography. This innovative design aims to study the effects of ECM topo…
223	223	What methods were used to prepare the fish scales for testing, and what was the purpose of each method?	The fish scales were prepared for testing using a combination of methods to ensure the best possible results. First, the scales were cut in half with a razor blade to create two separate samples for testing. One half of each scale was designated for testing parallel to the surface normal, while the other half was designated for testing perpendicular to the surface normal. This allowed researchers…
224	224	What are the differences between proteins and dendrimers that make dendrimers more robust for biomedical applications?	Dendrimers and proteins are both biomolecules with unique properties and structures, but their differences make dendrimers more robust for biomedical applications. Unlike globular proteins, which are susceptible to denaturation by temperature, pH, and light, dendrimers have a covalently fixed globular structure that affords structural integrity for precise and robust biological functions. Additio…
225	225	What are the various applications of nanocomposites from biopolymer hydrogels in white biotechnology and green materials chemistry?	Nanocomposites from biopolymer hydrogels have gained significant attention in white biotechnology and green materials chemistry due to their unique properties and versatile applications. These biodegradable and biocompatible materials have been explored for various purposes, including tissue engineering, drug delivery, and biosensing. One of the key applications of nanocomposites from biopolymer …
226	226	What is the structure of the nail plate along the transverse cross, and how does it contribute to the mechanical properties of the fingernail?	a dorsal layer, an intermediate layer, and a ventral layer. The intermediate layer has a sandwich structure, with keratin fibers oriented transversely, parallel to the free edge of the nail. This structure contributes to the mechanical properties of the fingernail, such as elastic modulus, tensile strength, and resistance to deformation. The lamellar structure of the nail plate, with closely bond…
227	227	What are the structural design principles and mechanical properties of pangolin scales, feather shafts, and baleen plates, and how do these features inspire the development of new bio-inspired materials?	Pangolin scales, feather shafts, and baleen plates are examples of keratinous materials, which are among the toughest biological materials. These materials exhibit diverse morphologies and structures that serve a variety of amazing and inspiring mechanical functions. In this review, we will discuss the structural design principles and mechanical properties of these materials and how they inspire …
228	228	How can the creep behavior of biomaterials and their creep compliance function be derived by generalizing the tension-shear chain model developed in sections 2 and 3?	The creep behavior of biomaterials and their creep compliance function can be derived by generalizing the tension-shear chain model developed in sections 2 and 3. This can be done by using linear viscoelastic theory to model the deformation of protein, and by describing the viscoelastic behavior of materials using the creep compliance tensor. The creep compliance function can be expressed as a su…
229	229	What are some examples of biomaterials that have been developed for tissue engineering and drug delivery, and what are the challenges associated with their use?	Biomaterials have played a crucial role in the development of tissue engineering and drug delivery. These materials are designed to interact with biological systems, either by mimicking natural tissues or by delivering therapeutic agents. Some examples of biomaterials used in tissue engineering include extracellular matrix (ECM) components, such as collagen and fibrin, which provide a scaffold fo…
230	230	What are the characteristics of dehydration and rehydration in mammalian bone samples, and how do they compare to non-mammalian bone samples?	Sure, I can provide a succinct summary of the key concepts related to dehydration and rehydration in mammalian and non-mammalian bone samples, without using any math, equations, variables, or numbers. Mammalian bone samples, such as those from cows, horses, pigs, and rabbits, exhibit distinct characteristics of dehydration and rehydration. During dehydration, the extracellular volume fraction of …
231	231	What are the differences in the mean and standard deviation of the emu and pig data sets?	The emu and pig data sets have different characteristics in terms of their mean and standard deviation. The emu data set has a higher mean (10.3) compared to the pig data set (2.8). Additionally, the standard deviation of the emu data set (1.00) is higher than that of the pig data set (0.98). This suggests that the emu data set has a wider range of values and is more spread out compared to the pi…
232	232	What is the degree of eccentricity and rotation of the elliptical crack morphology in the crack bridging zone, and how does it compare to the left column, as shown in the contour plots with the limits set as D/Ddmax [ [0.9, 1.1] for better visualization?	The crack bridging zone in the contour plots exhibits an elliptical crack morphology with a narrow width. The degree of eccentricity and rotation of the elliptical crack morphology is the same as that in the left column. The elastic constants, including the directional modulus in p and t directions, in-plane and out-of-plane Poisson's ratios, and shear modulus, contribute to the anisotropic elast…
233	233	What are the experimental results characterized by a gradual reorientation of the principal direction of the cell followed by a progressive remodeling of the microstructure leading to a narrower shape?	The experimental results are characterized by a gradual reorientation of the principal direction of the cell, followed by a progressive remodeling of the microstructure, leading to a narrower shape. This behavior is observed in various cell types and is driven by the dynamics of focal adhesions and the tension exerted by molecular motors over actin stress fibers. The reorientation and remodeling …
234	234	What is the relationship between the detachment force and the available interface energy at a given level in Kendall's theory?	The detachment force is proportional to the available interface energy at that level, and the proportionality constant is determined by the angle of peeling. As the peeling angle increases, the available energy at each level tends to that at the contact level, so that no improvement is obtained from structural features. This means that the efficiency of hierarchical structures is also angle-depen…
235	235	Crustaceans have internal	Crustaceans, such as lobsters, crabs, and shrimp, have internal shells that provide support and protection for their bodies. These shells are made up of chitin, a tough, flexible material that is also found in the exoskeletons of insects and other invertebrates. The internal shells of crustaceans are formed from a series of plates and segments that are connected by joints, allowing the animals to…
236	236	What are the two hydration gradients found in keratinous structures like hooves and horns, and how do they contribute to the mechanical properties of these structures?	Keratinous structures like hooves and horns have two hydration gradients that contribute to their mechanical properties. The first gradient is distal to proximal, where the hydration level decreases as you move from the distal end to the proximal end of the structure. This gradient allows the load-bearing keratin to dissipate energy to the skeletal structure while cushioning sensitive tissue. The…
237	237	What is the purpose of homogenization or continuous averaging in the context of fibrous materials, and how is it performed?	In the context of fibrous materials, homogenization or continuous averaging is a technique used to describe the behavior of the material at a larger scale, by integrating over the unit sphere surface. This is done by summing up the integrand over discrete orientation vectors with corresponding weight factors, to obtain a representation of the material's behavior at a larger scale. This approach c…
238	238	What are the common techniques used to study the behavior of fluids in various fields, and what are the advantages and limitations of each method?	This technique is used to study the behavior of fluids using numerical simulations. It involves using algorithms and equations to model the behavior of fluids in various situations. The advantages of these techniques include their ability to provide detailed information about the behavior of fluids, their non-invasive nature, and their ability to study the behavior of fluids in various environmen…
239	239	What are the factors that influence the generation of surface potential in polymers, and how can conductive surface layers be deposited to reduce triboelectric effects?	Polymers are known to generate surface potential due to their inherent charges, and the magnitude of the potential varies among different polymers. To reduce triboelectric effects, conductive surface layers can be deposited on the polymer channels. This can be achieved through various methods, including electrokinetic flow and digital-based microfluidics. These methods utilize electrically contro…
240	240	What are the key findings and advancements in the production of carbon fibers from cellulose and kraft lignin, as presented in the study by Sjoholm et al. (2018) and the review article by Trogen et al. (2021)?	The study by Trogen et al. (2021) also investigated the manufacturing and properties of the precursor fibers, providing insights into their potential use in various applications. Overall, these studies have made significant advancements in the production of carbon fibers from cellulose and kraft lignin, paving the way for their use in a wide range of applications, including aerospace, automotive,…
241	241	What is the key mechanism that reduces delamination in interlayer adhesive bonds, as demonstrated by nacre-mimetic composites?	The key mechanism that reduces delamination in interlayer adhesive bonds, as demonstrated by nacre-mimetic composites, is the interlocking of the layers at the dovetail interfaces. This interlocking mechanism creates a strong bond between the layers, which helps to prevent delamination under localized extreme loads. The interlocking is achieved through the use of a brick-and-mortar structure, sim…
242	242	What processing techniques are used to shape biopolymeric materials into various macroscopic forms, and what are the advantages and limitations of each technique?	Biopolymeric materials can be shaped into various macroscopic forms using solution assembly techniques. These techniques are highly dependent on the physicochemical properties of the biomaterials solutions, such as interactions between building blocks, concentration, and viscosity. Some of the most popular wet-chemistry approaches include layer-by-layer (LbL) assembly, one-pot assembly approaches…
243	243	What are the inherent properties of multilevel hierarchical systems that make creative and cultural learning processes the most uncertain?	Creative and cultural learning processes in multilevel hierarchical systems are inherently uncertain due to the properties of the system itself. The system's non-standard characters of operators of hierarchical growth contribute to this uncertainty, making it an intrinsic property of the system. This uncertainty is not dependent on the learning process models or methodology, but rather a natural …
244	244	What is the significance of the Langmuir isotherm in understanding the adsorption behavior of molecules at surfaces?	The Langmuir isotherm is a fundamental concept in understanding the adsorption behavior of molecules at surfaces. It is a plot of the amount of adsorbate adsorbed versus the concentration of adsorbate in solution, and it provides valuable information about the adsorption properties of the molecules at the surface. The Langmuir isotherm is based on the assumption that the adsorption of molecules a…
245	245	What are the key advantages of using biomimetic designs in electrochemical systems, and how do these designs impact the selectivity and efficiency of electrocatalysts?	Biomimetic designs in electrochemical systems have gained increasing attention in recent years due to their potential to enhance the selectivity and efficiency of electrocatalysts. Inspired by nature's solutions, researchers have developed novel electrode structures that mimic the properties of biological surfaces, such as superhydrophobicity and superoleophobicity. These biomorphic designs can i…
246	246	What are the structural and functional properties of spider silk and how do they compare to those of collagen in arteries?	Spider silk and collagen in arteries have distinct structural and functional properties. Spider silk is a protein fiber produced by spiders, with a hierarchical structure composed of helical and non-helical regions. It exhibits remarkable mechanical properties, such as high tensile strength and elasticity, and can contract on exposure to water. In contrast, collagen in arteries is a fibrous prote…
247	247	How do the mechanical properties of printed LCP laminates compare to those of existing lightweight materials, and what are the underlying reasons for these differences?	The mechanical properties of printed LCP laminates exhibit unique characteristics compared to existing lightweight materials. The Young's modulus and ultimate tensile strength of printed LCP laminates depend on the printing orientation, following the predictions of classical laminate theory. Annealing the printed samples enhances the bending strength by improving stress transfer between filaments…
248	248	What is molecular biomimetics and how does it use genetically engineered peptides to create hybrid materials with unique properties?	Molecular biomimetics is an interdisciplinary field that combines principles from molecular biology and materials science to develop novel hybrid materials with unique properties. This approach involves using genetically engineered peptides to control the self-assembly of inorganic materials, such as nanoparticles, into complex structures with specific functions. By mimicking the hierarchical org…
249	249	What are the different types of insects that exhibit hierarchical structures at various length scales, and what are the unique features of their nanostructures?	Insects exhibit a wide range of hierarchical structures at various length scales, from the nanoscale to the macroscale. At the nanoscale, some insects have setae with nanogrooves, such as the Chinese tussar moth and the small skipper. These nanogrooves provide enhanced grip and stability for the insects. Other insects, such as the meadow scorpionfly and the alderfly, have setae with macrotrichia,…
250	250	Why might the less mature osteonal collagen fibrils favor the amorphous precursor infiltration within the fibrils during the biomimetic remineralization of bone?	During the biomimetic remineralization of bone, the less mature osteonal collagen fibrils may favor the infiltration of amorphous precursors within the fibrils. This is because the less crosslinked collagen fibrils may allow for easier infiltration of the precursors, which can then mineralize and form a more homogeneous and well-organized mineral structure. This process may be similar to the nati…
251	251	What are the model parameters for the semi-amorphous region in the mesoscale model, and how do they differ among the initial, intermediate, and final regimes?	kA,1, kA,2, and kA,3. These parameters describe the force-extension behavior of the semi-amorphous domain in the silk fibril, and they differ among the initial, intermediate, and final regimes. In the initial regime, the parameter kA,1 is relevant, which represents the stiffness of the semi-amorphous domain in the absence of any external forces. As the loading progresses, the parameter kA,2 becom…
252	252	What are the morphological characteristics of amyloid fibrils?	Amyloid fibrils are known for their unbranched, rope-like morphology, ranging in width from 5 to 20 nanometers. These fibrils are composed of two protofilaments that wrap around a hollow core, giving them a distinctive morphological structure. The first atomic structure of an amyloid fibrillar assembly was achieved in 2005 using microfocus X-ray crystallography, and since then, numerous high-reso…
253	253	What is N in the context of bone tissue?	In the context of bone tissue, N indicates the average number of inters between bone and non-bone tissue in a single length unit (mm) in the region of interest. It is a measure of the degree of bone penetration or invasion by non-bone tissue.
254	254	What is the novel biomimetic approach to the design of high-performance ceramic-metal composites?	The novel biomimetic approach to the design of high-performance ceramic-metal composites involves the use of ice-templating of ceramic suspensions and subsequent metal infiltration to create fine-scale laminated ceramic-metal composites. This approach is inspired by the natural biological design of hierarchical structures, such as bones and shells, which exhibit exceptional mechanical properties.…
255	255	What are the potential benefits of using technical iles and fibrous composite materials in innovative technical structures, and how can biomimetic approaches be used to improve the recycling ability of these materials?	Innovative technical structures made from technical iles and fibrous composite materials offer a promising future due to their potential for lightweight and energy-efficient production and use, as well as improved recyclability. Biomimetic approaches, inspired by nature, can be used to enhance the properties of these materials and improve their recycling ability. The use of biodegradable natural …
256	256	What are the mechanical properties of spider silk, and how do they relate to the evolution of spiders and their prey?	Spider silk has been found to exhibit super-contraction, a phenomenon where the silk contracts and relaxes in response to changes in humidity. This property is thought to have evolved as a means for spiders to capture prey and protect their webs from environmental conditions. The mechanical properties of spider silk, such as its strength and elasticity, are influenced by the structure and composi…
257	257	What are the expanded roles of proteins in the mineralization process, as some proteins that were not directly responsible for Ca2+ binding were all that was necessary to generate aragonite crystals for in vitro composite formation?	In the mineralization process, proteins play expanded roles beyond direct Ca2+ binding, as some proteins that were not directly responsible for Ca2+ binding were found to be sufficient to generate aragonite crystals for in vitro composite formation. This suggests that proteins can mediate the assembly of mineralized composites through various mechanisms, including binding to chitin and preventing…
258	258	What are the key considerations for assessing the life cycle costs and environmental performance of lightweight materials in automobile applications?	When assessing the life cycle costs and environmental performance of lightweight materials in automobile applications, there are several key considerations to keep in mind. First, it is important to consider the material's properties, such as its strength, stiffness, and durability, as these will affect its performance and longevity. Additionally, the material's recyclability and biodegradability…
259	259	What are the structural and biological properties of hydroxyapatite-modified titanate nanowire scaffolds?	The development of hydroxyapatite-modified titanate nanowire scaffolds as alternative materials for tissue engineering has been achieved through a titanate nanowire matrix assisted electrochemical deposition method. The macroporous titanate nanowire matrix on Ti metal was fabricated by a hydrothermal method, followed by an electrochemical synthesis of hydroxyapatite nanoparticles on titanate nano…
260	260	What is the effect of the staggered ratio of first-level inclusions on the toughness of one-level and two-level structures, and how does the distribution of nonlinear deformation in the matrix of the two-level structures at different staggered ratios affect the material toughness?	The staggered ratio of first-level inclusions has a significant impact on the toughness of one-level and two-level structures. In one-level structures, the toughness is sensitive to the staggered ratio, while in two-level structures, the toughness is less affected by the staggered ratio. This is because the two-level structures can more effectively utilize the deformability of the matrix and allo…
261	261	What are the implications of the hierarchical structure of enamel for its mechanical properties, and how can the hierarchical strength of enamel be verified through experimental data?	Enamel, the hard, outer layer of teeth, has a hierarchical structure that contributes to its mechanical properties. At the nanoscale, enamel is composed of hydroxyapatite (HAP) nanofibers, which are arranged in a self-similar hierarchical pattern. This hierarchical structure is also observed at the microscale, where rods of HAP are aligned parallel to each other. The weak protein-rich interface b…
262	262	What are the distinct anti-wear properties of three typical molluscan shells - Scapharca subcrenata, Rapana venosa, and Acanthochiton rubrolineatus, and how do these properties contribute to their wear resistance?	The selected molluscan shells possess distinct anti-wear properties due to their complex morphologies and microstructures. These shells have specific surface features, such as pore canal tubules, that contribute to their wear resistance. The shells are composed of a combination of calcium carbonate and organic materials, which provide optimal strength and toughness. The integration of multiple bi…
263	263	What is the significance of choosing an indentation tip with a contact area significantly larger than the transverse diameter of the voxel line when measuring the effective bulk properties of a material using m-Raman spectroscopy?	When measuring the effective bulk properties of a material using m-Raman spectroscopy, it is important to choose an indentation tip with a contact area significantly larger than the transverse diameter of the voxel line. This is because the properties of a single voxel line can be affected by the local environment and may not accurately represent the bulk properties of the material. By using a la…
264	264	What is the purpose of incorporating Fe3O4 nanoparticles into a nanocomposite hydrogel, and how does it affect the drug release efficiency?	Incorporating Fe3O4 nanoparticles into a nanocomposite hydrogel can alter the drug release efficiency by changing the swelling capacity of the hydrogel. The addition of Fe3O4 nanoparticles can decrease the swelling capacity from 16.4 to 10 g/g, which can affect the drug release efficiency. The drug release can be lower at pH 1.2 compared to pH 7.4, and the maximum cumulative release of 82% can be…
265	265	What are the six hierarchical structures possible in fused deposition modeling, and how do these developments complement the versatility of existing SFF systems?	These are lattices that are designed to perform specific functions, such as bone tissue engineering. These hierarchical structures can be achieved through the use of various materials, including ceramic powders, and the development of new techniques such as extrusion freeforming with a volatile solvent. The use of a support structure can also be employed to control the overall shape of the lattic…
266	266	What are the key factors that influence the osteoconductivity of calcium phosphate biomaterials, and how do they impact bone regeneration and tissue integration?	Calcium phosphate biomaterials have been widely used in bone tissue engineering and regenerative medicine due to their osteoconductive properties. The key factors that influence the osteoconductivity of these biomaterials include their chemical composition, surface topography, and crystal structure. Chemical composition is a critical factor, as the bioactivity of calcium phosphate biomaterials is…
267	267	What are the implications of considering all fracture mechanisms when analyzing cracks in the Bouligand structure, and how might this approach inform future research and understanding of the highly damage-resistant Bouligand structure?	When analyzing cracks in the Bouligand structure, considering all fracture mechanisms is crucial for a comprehensive understanding of the structure's behavior under different loading conditions. This approach allows researchers to account for the various ways in which the structure can fail, such as through the propagation of cracks, the formation of new cracks, and the interaction of existing cr…
268	268	What is the effect of the incorporation of SiO2 nanoparticles on the electrochemical kinetics of the LiFePO4 cathode in a lithium-ion battery?	The incorporation of SiO2 nanoparticles into the porous separator of a lithium-ion battery has a significant impact on the electrochemical kinetics of the LiFePO4 cathode. The presence of SiO2 nanoparticles enhances the electrolyte uptake and ionic conductivity of the separator, facilitating the redox kinetics of the cathode. This leads to improved battery performance, including higher discharge …
269	269	What is the comparison of the proliferation and ALP activity of MG63 cells on titanate nanowire matrix and hydroxyapatite-modified titanate nanowire scaffolds after 1, 3, 5, and 7 days of culture?	The study compared the proliferation and alkaline phosphatase (ALP) activity of MG63 cells on titanate nanowire matrix and hydroxyapatite-modified titanate nanowire scaffolds after 1, 3, 5, and 7 days of culture. The results showed that the proliferation of MG63 cells on the hydroxyapatite-modified titanate nanowire scaffolds was higher than on the titanate nanowire matrix, and the ALP activity w…
270	270	What are the three types of diffraction patterns observed in highly crystalline chitin, and what are the characteristics of each pattern?	a-chitin, b-chitin, and c-chitin. a-Chitin diffraction patterns are characterized by a single strong peak at a 2theta angle of approximately 10 degrees. This pattern indicates a highly ordered and crystalline structure, with the chitin molecules arranged in a repeating pattern of helices. b-Chitin diffraction patterns are characterized by two strong peaks at 2theta angles of approximately 10 and …
271	271	What are the different methods used to study the structure and function of biological molecules, and what are the advantages and limitations of each method?	There are several methods used to study the structure and function of biological molecules, each with its own advantages and limitations. One common method is X-ray crystallography, which involves determining the three-dimensional structure of a molecule from the diffraction pattern produced by a crystal of the molecule. This method provides high-resolution structures and can be used to study the…
272	272	What is the suggested mechanism of actuation in CNT yarn actuators, and how does chirality play a large role in their operation?	In CNT yarn actuators, the suggested mechanism of actuation involves charge buildup that causes ions from the surrounding solution to become attracted to the yarns, leading to ion insertion and intercalation. This results in an increase in yarn volume, which is predominantly dictated by the yarn architecture and boundary conditions. Chirality plays a large role in the operation of these actuators…
273	273	What are the minimum roughness requirements for the mating valve surfaces in microvalves used for flow control to ensure low adhesion?	In microvalves used for flow control, the mating valve surfaces should be smooth enough to seal while maintaining a minimum roughness to ensure low adhesion. The roughness of the surfaces is critical in preventing adhesion and ensuring proper valve operation. The minimum roughness requirements for the mating valve surfaces can be achieved through various techniques such as lapping, grinding, or c…
274	274	What is the synthesis method for hydroxyapatite using succinylated gelatin as a template?	The products are cooled naturally and filtered, washed with deionized water and anhydrous ethanol, and dried at 40°C for 48 h. The resulting hydroxyapatite products are characterized using scanning electron microscopy (SEM).
275	275	What steps were taken to prepare the glucose sensor fibers?	PSS and a Ca2+-selective membrane cocktail were coated onto the CNT fiber to prepare Ca2+ sensor fibers.
276	276	What are the average pore sizes in the cortex of the spine of Phyllacanthus imperialis, and how do they compare to the average pore sizes found in interior structures of the cortex?	the cortex, radiating layer, and medulla. The cortex exhibits a porous structure with varying pore sizes, and the average pore size in the cortex is found to be similar to that of interior structures of the cortex. The study also compares the pore sizes in the cortex with those found in interior structures of the cortex, revealing similar average sizes. The results provide insights into the uniqu…
277	277	What are the hierarchical structures of the nine-banded armadillo's dermal shells observed in the forward, band, and rear shells?	Sure, I can provide a succinct summary of the key concepts related to the hierarchical structures of the nine-banded armadillo's dermal shells without using any references, numbers, or equations. The dermal shells of the nine-banded armadillo are composed of a multiscale hierarchy of structures, with the forward, band, and rear shells exhibiting distinct hierarchical patterns. At the highest leve…
278	278	What is the effect of internal radial prescribed displacements on the density and fluid content of a cylindrical bone?	The effect of internal radial prescribed displacements on the density and fluid content of a cylindrical bone can be observed through the perceptual difference of the density and fluid content along the radius of the cylinder over time. When implementing the Stanford law and our proposal, the density and fluid content show a thickening of the material up to the cortical value at the internal radi…
279	279	How were the polyvinyl alcohol/polyacrylic acid (PVA/PAA) hydrogels prepared, and what were the effects of crosslinking density and cold drawing on their mechanical properties?	The polyvinyl alcohol/polyacrylic acid (PVA/PAA) hydrogels were prepared by immersing the prepared PVA hydrogels in a PAA aqueous solution, followed by cold drawing the hydrogels to different strains. The crosslinking density of the hydrogels was enhanced by H-bonds, and the cold drawing process partly oriented the polymer chains, resulting in stronger H-bonds and improved mechanical properties. …
280	280	What are the characteristics of the setae and microtrichia on the dragonfly's wings, and how do these features contribute to the wing's superhydrophobic properties?	The dragonfly's wings are covered with two types of hair-like structures, setae and microtrichia. The larger setae are approximately 31 mm in height, 3.1 mm in diameter, and 81 mm in spacing, with further rough grooves of 300 nm in width. These setae are thought to be able to stably carry a larger volume of air for a relatively short time, while the smaller and denser microtrichia retain a less v…
281	281	What are the time ranges of T21, T22, and T23 in the context of water adsorption and desorption properties of CMC fibers?	The time ranges of T21, T22, and T23 are associated with the adsorption and desorption properties of water in CMC fibers. T21 represents the bound water region, T22 represents the semi-combined water region, and T23 represents the free water region. The bound water region (T21) has a strong signal value, indicating that the oxygen-containing functional groups and water inside the fiber have forme…
282	282	What is the significance of the difference in fatigue behavior between the ribs and sutures in the turtle carapace?	The study by Achrai and Wagner (2015) examined the fatigue behavior of the turtle carapace by repeatedly bending hydrated rib and suture specimens at a frequency of 1 Hz. The results showed that the ribs exhibited better durability than the sutures, with the ribs failing after a much higher number of cycles than the sutures. The premature failure of the sutures may be linked to the untangling of …
283	283	What is the theoretical model for the rotation of rigid particles in a soft matrix upon tension, considering the distinct difference in Young's modulus between the hard and soft components, and assuming arbitrarily shaped particles embedded in an infinite soft matrix without overlaps?	The theoretical model for the rotation of rigid particles in a soft matrix upon tension considers the distinct difference in Young's modulus between the hard and soft components. The model assumes arbitrarily shaped particles embedded in an infinite soft matrix without overlaps. The rotation of the particles is simplified to a two-dimensional system, where the particles are bonded perfectly witho…
284	284	What is the scaling law for the strength of hierarchical materials that takes into account the fractal dimension of the distribution of inclusions?	r0 decreases as the size increases, meaning that smaller inclusions are stronger. This is known as the "smaller is stronger" effect. The approximation in equation 6 keeps true as long as rN is less than the maximum size of the inclusions, rm. The stress levels always remain two, regardless of the hierarchical level of the material. The fractal model of variable matrix properties is based on the s…
285	285	In light of the competing mechanisms, it is not surprising that a robustness value of 80% is found in Alpha-Helices (AHs), which equals the optimal state due to these mechanisms. What is the significance of the stutter region in the AH protein motif, and how does it affect the mechanical behavior of vimentin dimers?	The stutter region in the alpha-helix (AH) protein motif has been found to play a significant role in the mechanical behavior of vimentin dimers. The stutter, a sequence of amino acids that interrupts the superhelical coiled-coil arrangement of the two alpha-helices, leads to a parallel arrangement of the alpha-helices in this region. This arrangement has been shown to result in a softer structur…
286	286	What are the key features of the structure and mechanical behavior of the Dasypus novemcinctus shell?	the forward, band, and rear shells. The forward and rear shells are characterized by a sandwich composite structure of functionally graded material, with denser exterior bony layers and an interior bony net of foam. The band shell, on the other hand, has a more complicated structure with overlapping and connected bands, providing flexibility and protection. The shells exhibit nonlinear deformatio…
287	287	What potential applications do silk-based advanced materials have in the field of soft electronics, and how might these materials contribute to the development of wearable drug and cell delivery systems?	Silk-based advanced materials have great potential in the field of soft electronics, particularly for wearable drug and cell delivery systems. The biocompatibility of silk fibroin and the moderate silk processing conditions enable the incorporation of bioactive components into a silk matrix, which can be further studied for wearable drug and cell delivery systems. The use of silk-based materials …
288	288	What is the role of hydrogen bonding density and deformability of crosslinkers in the mechanical enhancement of graphene-based nanocomposites?	The mechanical enhancement of graphene-based nanocomposites is strongly influenced by the hydrogen bonding density and deformability of crosslinkers. The crosslinkers, such as poly(vinyl alcohol) (PVA), can interact with the graphene layers through hydrogen bonding, which affects the mechanical properties of the nanocomposites. The hydrogen bonding density between the graphene layers and the cros…
289	289	What methods were used to measure the catalytic properties of the metal ps in the study?	In the study, the catalytic properties of the metal ps were measured using a solution-based approach. The method involved blending a solution of 4-nitrophenol and NaBH4 with a concentration of 107 cells mL-1 or a half mouse tissue slice, both containing the metal ps. The reaction was monitored using a UV-vis spectrophotometer under continuous stirring at room temperature. To verify the reusabilit…
290	290	What is the driving mode of the bionic flexible gripper, and how does it work?	The bionic flexible gripper is driven by temperature control, specifically, the change in shape is controlled by heating the bionic leaf. The heat transfer process is based on the second law of thermodynamics, which states that there will always be a temperature difference between objects, and heat will transfer from a high-temperature object to a low-temperature object. In this case, the bionic …
291	291	What is the experimental set-up used to evaluate the pseudo-plastic potentialities of a bio-inspired structure, and how does it compare to a traditional composite laminate?	The experimental set-up used to evaluate the pseudo-plastic potentialities of a bio-inspired structure involves a three-point bending test configuration. Several characteristic lengths of the elemental cell of the hierarchical structure have been evaluated during this experimental campaign. The optimal configuration of material has been compared with a traditional composite laminate following the…
292	292	What are the average overall, 1deg stem, and 2deg branch lengths of the snowflake-like, 36 hyperbranched two-dimensional dendrites (hypB2Ds)?	The snowflake-like, 36 hyperbranched two-dimensional dendrites (hypB2Ds) have average overall, 1deg stem, and 2deg branch lengths. The dispersities of the respective overall, stem, and branch lengths of hypB2Ds were calculated as 0.2788, 0.2937, and 0.4809, respectively. The size and angular distributions of hypB2Ds depict bimodal distributions, and low-magnification images reveal more randomly s…
293	293	What plant-based materials have been used in the development of e-skins, and what are the challenges and opportunities for using these materials in the future?	E-skins, or electronic skins, are flexible, conformable electronic devices that can be applied to various surfaces, including biological tissues. To date, natural wood-based substrates have been used for e-skins, flexible transistors, and organic LEDs. However, other plant materials such as flower petals, plant roots, and pollen should also be considered for the design of functional substrates fo…
294	294	What is the relationship between microcracks and diffuse damage in bone tissue, and how does this relationship affect the mechanical properties of the material?	In bone tissue, microcracks and diffuse damage are closely related phenomena that can affect the mechanical properties of the material. Microcracks are small cracks that can occur in the bone tissue, while diffuse damage refers to the spreading of damage throughout the tissue. The relationship between microcracks and diffuse damage is complex, with both phenomena influencing each other's progress…
295	295	What are the fundamental differences between the electrostatic self-assembly of thiol-ene and thiol-yne reactions?	The electrostatic self-assembly of thiol-ene and thiol-yne reactions differ fundamentally in their reaction mechanisms and properties. Thiol-ene reactions involve the formation of covalent bonds between thiol molecules and a catalyst, while thiol-yne reactions involve the formation of hydrogen bonds between thiol molecules and a catalyst. Thiol-ene reactions are typically conducted in the presenc…
296	296	How can wearable robots for haptics and communication use material properties to change shape in response to temperature differentials, allowing environmental changes to drive shape-change, without artificially injecting heat into the system?	Wearable robots for haptics and communication can utilize material properties to change shape in response to temperature differentials, allowing environmental changes to drive shape-change, without artificially injecting heat into the system. This can be achieved through the use of shape-memory materials, such as nitinol, which can change shape in response to temperature changes. These materials …
297	297	What are the effects of Weibull parameters on the mechanical properties of non-hierarchical composite fibers?	The mechanical properties of non-hierarchical composite fibers are influenced by the Weibull parameters, specifically the scale and shape parameters. Increasing the scale parameter (r0) leads to enhanced strength, toughness, and rigidity, while raising the shape parameter (m0) results in improved strength and rigidity, but decreased toughness. The effects of these parameters on the mechanical pro…
298	298	How can the of adhesion for the third level be expressed in terms of ph 2, and what is the iterative procedure for determining the structural parameters at all hierarchical levels?	The of adhesion for the third level can be expressed in terms of ph 2, the area fraction of the second level, using the equation W 3 ad = W 2 ad + (S 2) 2 L 2 (ph 2) 2 E f, where S 2 is the effective adhesion strength of the second level. This equation is derived from the anti-bunching condition and the maximum allowable hair length at the third level, which is given by L 3 (ph 3) = a R 3 (ph max…
299	299	What was the concentration of silk fibroin in the aqueous solution after centrifugation?	The silk fibroin was dissolved in aqueous 9.3 M LiBr at 60 degC for approximately 2 hours, and then dialyzed using dialysis tubing (10000 MWCO, Snake Skin, Pierce) for 3 days against water that was changed three times a day. After centrifugation, the final concentration of silk fibroin in aqueous solution was about 5 w/w%, which was determined by weighing the remaining solid after drying.
300	300	What are the key areas of research focused on by Professor Dr. Thomas Scheper's research group at the Technical University of Munich (TUM) and the Straubing Center of Science for Renewable Resources, specifically in the field of biogenic polymers and their synthetic methods for innovative structural and functional materials?	The group explores the use of actual biological templates to synthesically replicate biological structures, with the goal of introducing the superb properties of biological structures into man-made materials. This approach eliminates the need for prior structuring, but fixes the length scales to those observed in the template. Overall, the group's research aims to develop new materials and techno…
301	301	What is the hydrodynamic diameter of AmelF3 tetramer in solution, considering its combination of coiled coil and random coil structure?	The hydrodynamic diameter of AmelF3 tetramer in solution is expected to be approximately 16-18 nm, considering its combination of coiled coil and random coil structure. This is based on the fact that the protein has a coiled coil structure, which is responsible for its unique properties and functions. The coiled coil structure is characterized by a repeating pattern of hydrophobic and hydrophilic…
302	302	What are the mechanical properties of keratins and keratinous materials, and how do they compare to those of conventional materials?	Keratins and keratinous materials exhibit a wide range of mechanical properties, including Young's modulus and tensile strength, which vary depending on the specific source and structure of the material. For example, the Young's modulus of stratum corneum, a type of keratinous material found in the skin, is around 10 MPa, while the tensile strength of feathers, another type of keratinous material…
303	303	What are the slenderness limits for filled circular steel tubes?	Sure, I can provide a succinct summary of the key concepts related to the slenderness limits for filled circular steel tubes, without using any math, equations, variables, or numbers. The slenderness limits for filled circular steel tubes refer to the maximum height-to-diameter ratio that a tube can have while maintaining its structural integrity. This limit is determined by the tube's material p…
304	304	What are some of the most influential scientific studies and findings in the field of biomimetics and biotemplating of natural materials, and how have they contributed to our understanding of these materials and their potential applications?	Biomimetics and biotemplating of natural materials have been the focus of numerous influential scientific studies in recent years. These studies have advanced our understanding of the properties and potential applications of these materials, and have shed light on the complex relationships between structure, properties, and function in natural systems. One of the most influential studies in this …
305	305	What sequence superimposed "tag lines" over the normal MR image of the cylinder, so that these sinusoidal variations in brightness, which move with material points in the cylinder, served as non-invasive markers for tracking motion?	The sequence of tag lines was superimposed over the normal MR image of the cylinder to track motion. These tag lines were sinusoidal variations in brightness that moved with material points in the cylinder, serving as non-invasive markers for motion tracking. The use of tag lines allowed for the visualization of the motion of the cylinder without the need for invasive markers or instruments. The …
306	306	What were the sample dimensions and geometry used in the study, and how did they differ from the standard dimensions recommended by ASTM?	The study used samples with dimensions and geometry that were modified from the standard dimensions recommended by ASTM. The samples were 250a^(tm)20a^(tm)5 mm for the longitudinal samples and 175a^(tm)25a^(tm)5 mm for the transversal ones. The thickness and width of the samples were modified compared to those recommended by the standard, with the thickness fixed by the diameter of the tubes and …
307	307	What biodegradable scaffold could promote bone regeneration in rat cranial defects?	The study explores the use of a biodegradable scaffold made of silk fibroin (SF) and mineralized collagen (MC) to promote bone regeneration in rat cranial defects. The scaffold is designed to have a two-component system, with the SF providing mechanical strength and the MC providing bioactivity. The MC is mineralized to ensure good mechanical properties while regulating the degradation rate of th…
308	308	What are the 9 illustrations of energy dissipation zones near the edges of local contact regions in adhesive contact and the tips of crack-like flaws in non-hierarchical and hierarchical materials systems?	In adhesive contact and crack-like flaws, energy dissipation zones can be found near the edges of local contact regions and the tips of flaws in both non-hierarchical and hierarchical materials systems. These zones are treated as materials constants in non-hierarchical materials but can be designed to become highly scale-dependent in hierarchical materials. The energy dissipation zones can be ill…
309	309	How can we introduce a local Cartesian coordinate system centered in the centroid of each particle, and use the relative angle between the local axis and the global coordinate axis to describe the orientation of each particle in a 2D system of N particles, assuming perfect bonding at the interfaces between the particles and the matrix?	In a 2D system of N particles, we can introduce a local Cartesian coordinate system centered in the centroid of each particle. The orientation of each particle can be described using the relative angle between the local axis and the global coordinate axis. This can be achieved by defining a local coordinate system Oj xj yj centered in the centroid of the jth particle, and expressing the orientati…
310	310	What was the likely cause of the inhomogeneous aggregation of large fibril aggregates in the densified collagen matrices in the 2016 study, leading to highly variable compressive moduli, and how did the finite element analysis reveal a pressure gradient mechanism for plastic densification?	The 2016 study found that the compressive moduli of densified collagen matrices were highly variable, likely due to the inhomogeneous aggregation of large fibril aggregates surrounded by highly porous collagen regions. The finite element analysis revealed a pressure gradient mechanism for plastic densification, where local fluid flow due to a pressure gradient near the porous platen leads to matr…
311	311	What are the factors that affect the mechanical properties of non-mineralized tissues such as skin and arteries?	Non-mineralized tissues such as skin and arteries have mechanical properties that are affected by various factors. These factors include the natural aging process, diseases, and the formation of enzymatic and non-enzymatic collagen cross-links. The collagen component plays a crucial role in the load-bearing capacity of these tissues, and the structural organization of collagen varies significantl…
312	312	What are the different methods used to process and fabricate collagen, and what are their corresponding biomedical applications?	Collagen, a naturally occurring protein in the human body, has been widely used in biomedical applications due to its biocompatibility and biodegradability. To process and fabricate collagen, various methods have been employed, including freeze-drying, electrospinning, extrusion, and electro-compaction. These techniques enable the production of collagenous structures such as gels, sponges, membra…
313	313	How did researchers successfully reproduce nacre's high toughness in artificial nacre despite its lower average plain strain modulus compared to natural nacre?	Researchers have successfully reproduced nacre's high toughness in artificial nacre by using a combination of techniques, including the use of nanoscaled clays as an analogue to the inorganic phase of nacre. Unlike natural nacre, which has a high average plain strain modulus, artificial nacre has a lower modulus, but the use of clays helps to reproduce nacre's high toughness. This is achieved thr…
314	314	What are the methods used to incorporate supramolecular interactions into additive manufacturing technologies to enhance or tune properties of the final part?	Additive manufacturing (AM) techniques have been revolutionizing the field of manufacturing by enabling the fabrication of complex geometries with unprecedented resolution and accuracy. However, the properties of the final parts are often limited by the inherent limitations of the materials used in these techniques. To overcome these limitations, researchers have been exploring the incorporation …
315	315	What are the differences in protein adsorption capacity among pTLM, nTLM, and m/nTLM surfaces, and how do these differences affect osteoblast adhesion and activity?	pTLM, nTLM, and m/nTLM. The results showed that the nTLM surface had the highest protein adsorption capacity, almost twice that of the m/nTLM surface, while the pTLM surface sat in the middle. The protein adsorption capacity was found to be critical for osteoblast adhesion and activity, as it is believed that small contact angles on the surface can attribute to the capillary-driven water interact…
316	316	What are the potential applications of silk fibroin in biomedical engineering, and what are the current challenges and limitations in the use of this material for tissue engineering and wound healing?	Silk fibroin, a protein-based material derived from silkworms, has shown great potential in biomedical engineering, particularly in tissue engineering and wound healing. Its unique properties, such as high biocompatibility, biodegradability, and mechanical strength, make it an attractive material for various biomedical applications. In tissue engineering, silk fibroin has been used to create scaf…
317	317	What is the bending resistance of a 4-layer construct of gelatin methacryloyl (gelMA) and mesoporous fibers (MEW) compared to 20- and 40-layer constructs, and how does this affect the mechanical stability of the construct?	The bending resistance of a 4-layer construct of gelatin methacryloyl (gelMA) and mesoporous fibers (MEW) is significantly less than the 40- and 20-layer constructs. This is due to the reinforcing effect of the MEW meshes, which provides mechanical stability to the construct. The bending resistance of the 4-layer construct is similar to that of the 20-layer construct, but lower than that of the 4…
318	318	What is the relationship between the numerical mapping function and the original geometry for an arbitrary shape discretized by 120 vertices, as the number of terms, n max, increases?	3. The obtained numerical mapping functions for different shapes, including triangle, rectangle, hexagon, and arbitrary shape, show a similar trend, with the mapping function becoming more accurate as n max increases.
319	319	What are the different combinations of combining ratios used to generate new web segments in the study of spider webs?	In the study of spider webs, the researchers used different combinations of combining ratios to generate new web segments. These combinations were used to create a total of 200 unique spider web segments with corresponding mechanical properties. The researchers used an innovative web graph augmentation method to transfer the web geometries into graph-structured data, which was then loaded into gr…
320	320	What is the scientific basis for self-powered multifunctional motion sensors, and how do they enable magnetic-regulated triboelectric nanogenerators?	Self-powered multifunctional motion sensors, enabled by magnetic-regulated triboelectric nanogenerators, rely on the conversion of kinetic energy into electrical energy through the manipulation of triboelectric materials. These materials, such as polymers or ceramics, exhibit a high degree of polarization when subjected to mechanical stress, allowing for the harvesting of energy from motion. The …
321	321	What are the key factors that influence the structure and properties of silk fibers, and how can these be controlled during the wet-spinning process to achieve desired properties?	Silk fibers have unique structures and properties that are influenced by several key factors during the wet-spinning process. These factors include the type and concentration of silk proteins, the pH and temperature of the spinning solution, and the spinning conditions such as draw ratio and take-up rate. The type and concentration of silk proteins can affect the molecular orientation and crystal…
322	322	What are the challenges in combining the effects of structural orientations with other characteristics, such as gradients and structural hierarchy, at multiple length scales, and how can bioinspiration from biological systems provide new avenues for enhanced material performances?	One of the major challenges in materials science is combining the effects of structural orientations with other characteristics, such as gradients and structural hierarchy, at multiple length scales. This is a complex task as it involves understanding how different structural features interact and affect the material's overall properties. Bioinspiration from biological systems can provide new ave…
323	323	What are the nano-mechanical properties of nacre, and how do they contribute to its exceptional toughness?	Nacre, the substance that makes up the shells of many marine organisms, has exceptional mechanical properties that contribute to its toughness. At the nanoscale, the aragonite tiles that make up nacre are viscoelastic and can absorb energy, with values of elastic modulus (E) ranging from 60 to 80 GPa, similar to monolithic aragonite. The aragonite tiles also exhibit extensive plastic deformation,…
324	324	What specific changes in the hierarchical structure of human cortical bone could lead to degradation in overall mechanical properties, and how do these changes affect intrinsic and extrinsic toughness?	The hierarchical structure of human cortical bone is designed to resist fracture at multiple length scales, with intrinsic mechanisms providing plasticity at small submicron scales and extrinsic mechanisms shielding cracks at larger microscopic scales. However, changes to the structure at one or more length scales can limit the effectiveness of these mechanisms, leading to degradation in overall …
325	325	What is the analytical solution for the lateral-torsional buckling of serpentine interconnects in stretchable electronics?	The analytical solution for the lateral-torsional buckling of serpentine interconnects in stretchable electronics is given by the displacement and rotation continuity conditions, which ensure that the displacement and rotation of the interconnects are continuous across the serpentine bends. These conditions are expressed in terms of the geometric parameters of the interconnects, such as the bend …
326	326	What are the main differences in failure mechanisms between the new biomimetic material and a classic composite with a laminate internal structure, and how do these differences affect the material's performance in structural applications?	The biomimetic material exhibits crack deflection, similar to that observed in bone tissue at the microscale. These differences affect the material's performance in structural applications, as the biomimetic material shows higher mechanical properties than similar composite laminates. The new design outperforms the previous one and the classic laminate in terms of fracture toughness, as shown in …
327	327	What is the dominant failure mechanism in trabecular bone under cyclic loading, and how does it relate to the ultrastructure of the bone?	Trabecular bone undergoes fatigue failure under cyclic loading, and the dominant failure mechanism is related to the ultrastructure of the bone. The fatigue behavior of human trabecular bone and young bovine tibial bone shows similar characteristics, indicating that the failure mechanism occurs at the ultrastructural level. The power-law relationship between the number of cycles to failure and th…
328	328	What methods have been developed to measure the mechanical properties of engineered polymeric nanostructures, and how have these methods been applied to study the behavior of epoxy nanofibers?	Atomic force microscopy (AFM) has been used to measure the mechanical properties of engineered polymeric nanostructures, including epoxy nanofibers. In this context, AFM has been employed to perform single-structure measurements of the mechanical properties of individual fibers, allowing for the characterization of their bending behavior and fatigue life. The AFM method involves applying z-direct…
329	329	Can the Calcein dye be used to assess the viability of living cells on a hierarchical surface with conical structures and wrinkles, as opposed to a smooth surface?	The study examines the use of Calcein dye to assess the viability of living cells on a hierarchical surface with conical structures and wrinkles, as opposed to a smooth surface. The researchers found that the hierarchical surface with conical structures and wrinkles enhances cell attachment and growth, with approximately 9 times more cells compared to a non-structured smooth surface. The study de…
330	330	What are the deformation and fracture mechanisms of bone and nacre, and how do they compare in terms of structure-property relations?	Bone and nacre are two highly mineralized biological materials that exhibit remarkable toughness and inelasticity. While bone is built on a complex hierarchical structure with multiple levels of organization, nacre possesses a surprisingly simple structure. Despite their differences, both materials have adopted similar deformation and toughening mechanisms. In bone, the mineralized collagen fiber…
331	331	What is the most effective method for designing holographic atom traps with high accuracy?	The design of holographic atom traps with high accuracy can be achieved through various methods, including iterative algorithms for beam shaping applications, ultra-low shrinkage hybrid photosensitive materials for two-photon polymerization microfabrication, and microfluidic cell pairing and fusion techniques. These methods have been shown to be effective in creating holographic atom traps with h…
332	332	What are the effects of aspect ratio, nonlocal parameter, and attached mass on the dimensionless frequency shift of nano plates with clamped boundaries?	The study investigates the influence of aspect ratio, nonlocal parameter, and attached mass on the dimensionless frequency shift of nano plates with clamped boundaries. The results show that increasing the aspect ratio of the nano plate decreases the dimensionless frequency shift, while increasing the nonlocal parameter or attached mass has a more significant effect on the frequency shift. The st…
333	333	What were the boundary conditions imposed on the rigid roller in the numerical simulation of cartilage damage, and how did they relate to the strain threshold and material failure?	In the numerical simulation of cartilage damage, load boundary conditions were imposed on the rigid roller to mimic the rolling motion of the knee joint. The boundary conditions included downward displacement and linear velocity, which were determined based on the relation between the angular velocity of the rolling load and the radius of the roller. The material parameters of the simulated carti…
334	334	What are the different methods used to study the deformation of high-performance fibers, and how do they provide insights into the material's properties and behavior?	The study of high-performance fibers involves various methods to understand their deformation properties and behavior. One approach is to use micro-Raman spectroscopy, which provides in situ information on the molecular structure and chemical composition of the fibers during deformation. This technique has been used to study the effects of radiation damage on soft condensed matter during microdif…
335	335	What is the limitation of using 15-17 AFM under near in vivo conditions to study cellulose microfibrils?	Using 15-17 AFM under near in vivo conditions to study cellulose microfibrils has a limitation in that it cannot provide information about the packing arrangement of these microfibrils inside the cell walls. This is because the AFM technique is only able to provide topographic information and cannot distinguish the crystalline structure of cellulose within the cell walls. Additionally, the surrou…
336	336	What are the different types of graphene oxide (GO) used in various studies, and how do they compare in terms of specific strength and specific toughness?	(1) GO/PCL (Inoue, 2008), (2) GO/PS (Wu, 2015), and (3) GO/PVA (Maser, 2013). The first category, GO/PCL, is synthesized by oxidizing graphite with a strong acid, followed by reduction of the resulting graphene oxide with a reducing agent. This method yields a highly porous GO with a high surface area and good dispersion in polymer matrices. The second category, GO/PS, is synthesized by reducing …
337	337	Can the overall p-sizes of dendritic a-Fe2O3 crystals vary with precursor concentration and aging time?	Certainly, the overall p sizes of dendritic a-Fe2O3 crystals can vary with precursor concentration and aging time. The p sizes are influenced by the concentration of the precursor solution and the time allowed for aging, which affects the growth rate and morphology of the crystals. The growth of dendritic a-Fe2O3 crystals can be controlled by adjusting the precursor concentration and aging time. …
338	338	What are the physical properties of secondary phase continuity in composite hydrogels, and how do they influence the strength of the reinforcing phase and patterns of load transmission?	In composite hydrogels, variations in secondary phase continuity can significantly impact the strength of the reinforcing phase and patterns of load transmission. Discrete regions of higher and lower concentration of secondary phase elements can be generated, altering the architectural and mechanical characteristics of the composite material. The matrix-reinforcement interface is critical to comp…
339	339	What types of scaffolds can be fabricated using multiphoton polymerization of biomacromolecules, and what are the potential applications of these scaffolds in tissue engineering?	In the field of tissue engineering, multiphoton polymerization of biomacromolecules has enabled the fabrication of various types of scaffolds that can support the growth of cells and tissues. These scaffolds can be used to repair or replace damaged or diseased tissues in the body. One type of scaffold that can be fabricated using multiphoton polymerization is gelatin scaffolds. These scaffolds ha…
340	340	What fundamental principles of assembly, deformation, and fracture of biological materials have been discovered, and how have these discoveries influenced the development of novel inventions?	The discovery of dislocations by Orowan, M.Polanyi, and G. I. Taylor has revealed the fundamental mechanism of plastic deformation in metals, which has led to the development of advanced materials for various applications. The understanding of dislocations and other nano- and microscopic deformation mechanisms has enabled the design of ultra-strong and heat-resistant materials, leading to breakth…
341	341	What are the SEM micrographs of acid-etched enamel and the regenerated enamel after incubated in the artificial ECM for 24 h?	Sure, I can provide a succinct summary of the key concepts of the study you mentioned. The study investigated the regeneration of enamel-like tissue using biomimetic enamel matrix proteins. The researchers used acid-etched enamel as a model to study the regeneration process. They incubated the acid-etched enamel in an artificial extracellular matrix (ECM) for 24 hours, and observed the regenerati…
342	342	What is the significance of the smaller t size and different composition of the polymeric layers in the platelets, and how does this affect the mechanical properties of the biomineralized materials?	The study you are referring to is focused on the development of biomineralized materials with a nacre-like structure, using a modified organic phase to induce a higher nucleation rate and control the composition of the polymeric layers. The results show that the platelets have a thickness of 100-400 nm and a width of 1.6 mm, which is slightly smaller than those found in natural nacre. The polymer…
343	343	What are the concentration profiles of F, Na, C, and Mg in the intergranular phase and the core of fluoridated human enamel crystallites, and how do these profiles differ from those in unfluoridated crystallites?	The study found that fluoridation increases the concentration of Na and F in the intergranular phase of human enamel crystallites, while the concentration in the shell remains unchanged. This is due to short circuit diffusion, which causes the Na and F ions to move from the intergranular phase to the core. The concentration profiles of F, Na, C, and Mg in the intergranular phase and the core of f…
344	344	What is the potential of cellulose-based films for flexible electronic devices, energy storage devices, and optical devices, and how do these films compare to other materials in terms of cost, flexibility, and porosity?	Cellulose-based films have the potential to revolutionize the development of flexible electronic devices, energy storage devices, and optical devices. As the most common natural polymer on earth, cellulose offers a sustainable and renewable source of materials for these applications. Compared to other materials, cellulose-based films possess excellent properties such as high flexibility, porosity…
345	345	What are the inherent properties of self-organized, cross-linked M13 macrostructures that have not been identified previously, and how do these properties contribute to the advanced imaging capabilities and self-healing of M13 liquid crystals?	The study by George Smith and Angela Belcher on creating biosorbent mats with engineered M13 phage and using substrates coated with M13 displaying peptides that bind minerals or quantum dots for energy storage devices has led to the discovery of inherent properties of self-organized, cross-linked M13 macrostructures. These properties include autofluorescence that diminishes upon biodegradation, o…
346	346	Which two BHTSs exhibit the highest energy absorption capacity, based on the given values?	Based on the given values, the BHTS-6 and BHTS-7 exhibit the highest energy absorption capacity. These two samples display a similar energy absorption capacity, with the BHTS-6 showing a slightly higher value than the BHTS-7. The other BHTSs, including the BHTS-1, display lower energy absorption capacities compared to the BHTS-6 and BHTS-7.
347	347	What is the mechanical properties and organization of the mineralized cuticle in lobsters, and how does it differ from unmineralized structures like joint membranes?	In lobster cuticle, the combination of a honeycomb-like structure and a twisted plywood structure with tightly connected lamellae leads to remarkable mechanical properties and an anisotropic deformation behavior. The mineral is present in the form of nanoparticles interspersed densely along and between chitin protein nanofibrils, making it difficult to distinguish the fourth hierarchical level, t…
348	348	What are the differences in the thermal behavior of electrospun hierarchical structures of polyurethane (PU) nanofibers with respect to their morphology, as observed through scanning electron microscopy (SEM) analysis?	The morphology of electrospun hierarchical structures of polyurethane (PU) nanofibers has a significant impact on their thermal behavior, as observed through scanning electron microscopy (SEM) analysis. The random and aligned structures exhibit distinct differences in their thermal properties, which can be attributed to the unique interphase interactions and H-bonding between the soft and hard se…
349	349	What is the maximum removal capacity of ions for a hierarchical CaCO3-maltose meso/macroporous hybrid material, and which ions does it have a high removal capacity for?	The hierarchical CaCO3-maltose meso/macroporous hybrid material has shown a high removal capacity for various ions, including Pd2+, Cd2+, Cu2+, Co2+, Mn2+, and Ni2+. The material's maximum removal capacity for these ions is significantly higher than that of natural calcite. The hybrid material's unique structure and properties make it a promising candidate for various applications, such as light-…
350	350	What are the trade-offs in hygroscopic actuation of seed-like soft robots, and how can materials choice, fiber directionality, and eco-friendly processing be weighted for specific scenarios?	When it comes to hygroscopic actuation in seed-like soft robots, there are trade-offs to consider. The increase in geometrical dimensions can lead to an increase in force and moment, but the dynamics will be slower. Therefore, materials choice, fiber directionality, and eco-friendly processing must be carefully considered for specific scenarios. The study highlights the importance of biodegradabl…
351	351	How can the pitch size of cholesteric structures be controlled to produce tunable structural iridescence, and what are the potential applications of such materials in bio-optical devices and sensors?	The pitch size of cholesteric structures can be controlled to produce tunable structural iridescence by incorporating various hydrophilic polymers, such as poly(ethylene glycol) (PEG), into the cholesteric nanocellulose (CNC) films. The relative ratio of the two components can be adjusted to control the pitch size of the multilayered structure, resulting in different structural iridescence. This …
352	352	What is the current understanding of the micromechanics of soft tissues, and how have recent studies contributed to this understanding?	The current understanding of the micromechanics of soft tissues is based on the idea that these tissues are composed of a network of collagen fibers and cells, which interact with each other through mechanical forces and biochemical signals. Recent studies have contributed to this understanding by providing new insights into the structure and function of soft tissues at the molecular, cellular, a…
353	353	How do electrospinning jets and polymer nanofibers produce aligned helical morphologies?	Electrospinning jets and polymer nanofibers produce aligned helical morphologies through a combination of electrostatic and flow dynamics. The process involves the forced extrusion of a polymer solution through a small orifice, under the influence of an electric field. The electric field causes the polymer solution to be stretched and elongated, leading to the formation of nanofibers. The flow dy…
354	354	What are the nanosized canalicular structures in osteocytes that play a large role in bone quality by signaling remodeling?	Osteocytes, the cells found in bone tissue, play a crucial role in maintaining bone quality by signaling remodeling through their nanosized canalicular structures. These structures, which are found in the lacunae and canaliculi of the bone, allow osteocytes to communicate with each other and with other cells in the bone, such as osteoblasts and osteoclasts. This communication is thought to be med…
355	355	These are created using biotemplated silica structures, inspired by the shells of mollusks and the ex	Sure, I can provide a succinct summary of the key concepts of how "Van Opdenbosch, M.H. Kostova, S. Gruber, S. Krolikowski, P. Greil, C. Zollfrank, Wood Sci. Technol. 2010, 44, 547. [101] H. Imai, M. Matsuta, K. Shimizu, H. Hirashima, N. Negishi, J. Mater. Chem. 2000, 10, 2005. [102] R. V. Krishnaro, Y. R. Mahajan, J. Mater. Sci. Lett. 1996, 15, 232. [103] S. M. Zhu, D. Zhang, Z. Q. Li, H. Furuka…
356	356	What is the relation between diamond and sample properties, as given by equation (5), and how does the reduced modulus, E_r, error?	The relation between diamond and sample properties, as given by equation (5), is that the reduced modulus, E_r, is a function of the Young's modulus and Poisson ratio of the sample, as well as the properties of diamond. The equation relates the reduced modulus to the sample properties, indicating that the sample properties affect the reduced modulus. However, the exact form of the equation is not…
357	357	What was the composition of the freeze-drying system used in the study?	The freeze-drying system used in the study consisted of a freeze-dryer (Christ Alpha 2-4 LD plus) connected to a vacuum pump (Vacuubrand RZ 6). The pressure during freeze-drying was adjusted using a valve controller and monitored by an active digital controller. The system allowed for the freeze-drying of cryogel samples under controlled conditions.
358	358	What are the advantages of using N-vinyllactam-based polymers in the synthesis of fibrin-based hydrogels?	N-vinyllactam-based polymers are an attractive choice for the synthesis of fibrin-based hydrogels due to their biocompatibility, specific hydration properties, and ability to exhibit lower critical solution temperature (LCST) in aqueous solutions. These polymers can be easily synthesized via reversible addition-fragmentation chain transfer (RAFT) polymerization and copolymerization with different…
359	359	What is the structure of the folding zones in the hind wing of Graphosoma lineatum italicum, and how do they differ from other regions of the wing?	The hind wing of Graphosoma lineatum italicum features a unique structure of folding zones, which are regions of the wing where the membrane folds and unfolds during flight. These folding zones are characterized by a distinctive layered structure, with ventral and dorsal lamellae and a central lamella, and are bordered by sclerotized false veins. The folding zones differ from other regions of the…
360	360	What is the significance of the last homogenization step considered in the study, which relates to the extravascular bone material at an observation scale of l 100 m m [compare bar in 1 (c)], where lacunar pores are embedded in an ultrastructural matrix [ 3.5 and 3 (e)], and how does it affect the material mechanics at that scale?	The last homogenization step considered in the study relates to the extravascular bone material at an observation scale of l 100 m m [compare bar in 1 (c)], where lacunar pores are embedded in an ultrastructural matrix [ 3.5 and 3 (e)]. This step involves homogenizing over the staggered organization of cylindrical collagen molecules, which are attached to each other at their ends by ~ 1. 5 nm lon…
361	361	What are the primary deformation mechanisms that lead to extraordinary toughness and energy dissipation in nacre and other composite materials, and how do these mechanisms affect the functionalities of the materials?	In nacre and other composite materials, the primary deformation mechanisms that lead to extraordinary toughness and energy dissipation include the rotation of hard aragonite nanograins (nanops) in the soft organic biopolymer matrix under tension. This rotation is considered a primary deformation mechanism that contributes to the materials' exceptional mechanical properties. The rotation of hard p…
362	362	What is the significance of the 02 ratio in bone formation, and how does it relate to the re-utilization of hydroxyapatite (HAp) in osteogenesis?	The 02 ratio is a crucial aspect of bone formation, as it directly relates to the re-utilization of hydroxyapatite (HAp) in osteogenesis. The 02 ratio refers to the proportion of calcium ions (Ca2+) to phosphate ions (PO43-) in the bone-forming process. When the 02 ratio is optimal, it facilitates the formation of new bone tissue using the implanted 44HAp, which serves as a source of calcium and …
363	363	What are the key factors that affect the mechanical properties of 3D tissue scaffolds manufactured using additive manufacturing techniques and emulsion templating, and how can these factors be optimized to improve scaffold performance?	The mechanical properties of 3D tissue scaffolds are affected by several key factors, including the scaffold's architecture, porosity, and material composition. To optimize scaffold performance, these factors can be controlled through the use of additive manufacturing techniques and emulsion templating. Scaffold architecture refers to the arrangement of the scaffold's fibers and pores, which can …
364	364	How do Steatoda triangulosa comb-footed spiders construct their 3D supporting structures and gumfooted lines that connect the 3D structure and the substrate during web building?	Steatoda triangulosa comb-footed spiders construct their 3D supporting structures and gumfooted lines that connect the 3D structure and the substrate during web building by following a unique process. The spiders first build a tangle web, which is similar to the webs found in nature, but with some additions of aerial sheet elements. The density of the web increases over time, with the main struct…
365	365	How does the addition of silica nanoparticles (SiO2 NPs) to a porous separator improve the electrochemical performance of lithium-ion batteries (LIBs)?	The addition of silica nanoparticles (SiO2 NPs) to a porous separator in lithium-ion batteries (LIBs) improves the electrochemical performance by providing a safety cutoff in the case of a thermal runaway situation, cutting off the diffusion path of Li+ ions. The porosity and electrolyte uptake of the separator play important roles in improving the electrochemical performance. The addition of SiO…
366	366	What is the effectiveness of the plasma-enhanced chemical vapor deposition (CVD) process in developing an anticorrosion diamond-like carbon (DLC) functional gradient metal (FGM) coating deposition on a Nitinol (NiTi) substrate?	The plasma-enhanced chemical vapor deposition (CVD) process is an effective method for developing anticorrosion diamond-like carbon (DLC) functional gradient metal (FGM) coatings on Nitinol (NiTi) substrates. This process allows for the deposition of a 150-nm-thick graded layer with excellent adhesivity to the substrate and effective corrosion protection in simulated body fluids. The produced DLC…
367	367	What is the effect of structural hierarchy on stress distribution in lattice structures, and how can it be used to improve specific mechanical properties?	The comparison of stress distribution in lattice structures with different configurations reveals that the consideration of structural hierarchy can significantly improve specific mechanical properties. In particular, the use of circular-cell-based lattice structures can reduce stress concentration on joints and lead to more uniform stress distribution, as observed in the local views of unit cell…
368	368	What new concept could the ultra-precision manufacturing society develop to produce scalable fabrication routes for nature-inspired surfaces, and how might "Precision additive manufacturing" (PAM) technology play a role in this journey?	The ultra-precision manufacturing society can develop a new concept for producing scalable fabrication routes for nature-inspired surfaces by embracing the principles of precision additive manufacturing (PAM). PAM is a technology that enables the fabrication of complex structures with unprecedented accuracy and precision, and it has the potential to revolutionize the field of ultra-precision manu…
369	369	What are the names of the authors of the two studies that used (84) to synthes	The two studies used a method called (84) to synthesize materials with unique properties. (84) is a technique that involves the self-assembly of building blocks, such as molecules or nanoparticles, to form complex structures. The first study, conducted by McCann et al., used (84) to create a new type of material with enhanced optical properties. The second study, conducted by Im et al., used (84)…
370	370	Why might the bending modulus and strength values be higher for the 0* samples in figures 3(c) and (d) compared to other samples?	The mechanical properties of the tibia exoskeleton in insects are characterized by a hierarchical structure, with anisotropic components and layers arranged differently at each level. This structure leads to a quasi-inplane isotropic behavior at the macro scale, masking the anisotropic effects of the components and layers. The bending modulus and strength decrease as the tibia thickness increases…
371	371	What is the ultimate goal of the research described in the provided text, and what are the key steps being taken to achieve this goal?	The research aims to create an engineered large blood vessel with a structure similar to native architecture, including adequate mechanical properties and compatibility with sutures. The key steps to achieve this goal include optimizing a decellularization strategy to produce a decellularized extracellular matrix (dECM), developing a novel cellularized bioink that can print tubular and cytocompat…
372	372	What should be the approach of biologists and engineers when developing biomimetic technical solutions? Biomimetic engineering involves the use of nature's structures, processes, and functional modes of operation to develop new technical solutions. Biologists and engineers should be equally open-minded and willing to think in unusual directions when identifying the most promising solutions. They …	Biomimetic engineering involves using nature's structures, processes, and functional modes of operation to develop new technical solutions. Biologists and engineers should be equally open-minded and willing to think in unusual directions when identifying the most promising solutions. They should use a bottom-up approach, where biologists do fundamental research to discover new principles and anal…
373	373	What are the factors that limit the use of carbon nanotubes as reinforcements in composite materials, and how can these limitations be addressed through bio-inspired structure and design?	Carbon nanotubes (CNTs) have shown great promise as reinforcements in composite materials due to their exceptional mechanical properties, such as high elastic modulus and tensile strength. However, their widespread adoption has been hindered by several challenges, including weak interfacial bonding, poor dispersion, misalignment, and lack of optimized design. To overcome these limitations, resear…
374	374	What are the limitations of 3D-printing that need to be overcome for it to become the frontier of material synthesis?	While 3D-printing has revolutionized the field of material synthesis, there are several limitations that need to be addressed for it to become the frontier of material synthesis. Firstly, the diversity of materials available for 3D-printing is limited, with only a few polymers, metals, and ceramics being able to be used in the resolution of tens of micrometers. Additionally, the precision of 3D-p…
375	375	What are some examples of commercial applications of biomimetics, and how have scientists and engineers been inspired by nature to develop new materials and technologies?	Inspired by the self-healing properties of certain plants and animals, researchers have developed materials that can repair themselves in response to damage. Additionally, sensory-aid devices have been developed to mimic the sensory capabilities of animals, such as the ability to detect changes in temperature or pressure. These are just a few examples of the many commercial applications of biomim…
376	376	What is the mechanism for increasing the peeling length and force in a staple-pin anchorage, and how does it relate to the number of double tapes in the structure?	Sure, I can provide a succinct summary of the key concepts related to the mechanism for increasing the peeling length and force in a staple-pin anchorage, without including any math, equations, variables, or numbers. The mechanism for increasing the peeling length and force in a staple-pin anchorage is based on the geometry of the staple-pin morphology and the contact area between the structure a…
377	377	What are the advantages of using poly(1,10-decanediol citrate) (PDC) reinforced with PLLA nanofibrous net at 10% wt/wt and 85% porous scaffolds for tissue engineering applications?	The use of poly(1,10-decanediol citrate) (PDC) reinforced with PLLA nanofibrous net at 10% wt/wt and 85% porous scaffolds for tissue engineering applications offers several advantages. These scaffolds combine the best characteristics of each constituent, enhancing mechanical strength and degradation rate, while improving biocompatibility. The use of PDC as a reinforcing material improves the mech…
378	378	How do changes in the cell wall width of a cellular material affect its damping properties?	Sure, I can provide a succinct summary of the key concepts related to how changes in cell wall width affect the damping properties of a cellular material, without using any math, equations, variables, or numbers. The study investigates the effect of changes in cell wall width on the damping properties of a cellular material. The researchers found that increasing the cell wall width can improve th…
379	379	What are the different types of building blocks used in the fabrication of bio-inspired structural materials, and how do they contribute to the unique properties of these materials?	Bio-inspired structural materials are fabricated using various types of building blocks, including one-dimensional (1D) nanowires and nanotubes, two-dimensional (2D) nanosheets and graphene, and three-dimensional (3D) complex micro-/nano-structural building blocks. These building blocks contribute to the unique properties of bio-inspired structural materials through their inherent micro-/nano-mor…
380	380	What are the bending modulus values of all microbeams and donors as obtained from the microbeam bending measurements conducted in air and in HBSS against donor age?	Sure, here is a succinct summary of the key concepts of how "(i) Bending of microbeam structure in air and HBSS using an AFM cantilever, furnished with a glass microsphere." The study used an atomic force microscope (AFM) cantilever with a glass microsphere to measure the bending of microbeam structures in air and in HBSS. The microbeams were fabricated using a focused ion beam (FIB) and were loc…
381	381	Which composite materials still presented significantly different apatite layer thickness after immersion in SBF, as determined by ANOVA with a p-value less than 10^-6?	Of the three composite materials, two still presented significantly different apatite layer thickness after immersion in simulated body fluid (SBF), as determined by ANOVA with a p-value less than 10^-6. The two materials were M1 and M2, which had nano-structured surfaces that facilitated apatite layer formation. The apatite layers on these materials were thicker compared to the starting controls…
382	382	How do the different layers of elasmoid scales in Arapaima gigas fish contribute to their mechanical behavior, and how do these layers interact with each other at different length scales?	the limiting layer (LL) and the basal plate (also known as the elasmodine). The LL is a highly mineralized outer layer that provides protection against mechanical damage, while the elasmodine is a densely packed layer of collagen fibrils that provides flexibility and toughness. The elasmodine can be further divided into an external (EE) and internal (IE) layer, with the EE being more highly miner…
383	383	What methods were used to produce the bacterial composite material, and how did they contribute to the material's high extensibility and toughness?	The bacterial composite material was produced using a biologically based method that involved the alternating deposition of calcium carbonate and g-polyglutamate (PGA) layers. The process began with the formation of a layer of calcium carbonate on poly(methyl methacrylate) (PMMA) slides using microbially induced calcium carbonate precipitation with the bacterium Sporosarcina pasteurii. The slides…
384	384	What are the main leaf traits that can be measured to understand the variation in leaf form and function across different species and communities?	a measure of the leaf's resistance to bending, which can be influenced by factors such as the thickness and density of the tissue, as well as the presence of fibers and other structural elements. These traits can be measured using various methods, such as destructive sampling, where the leaf is cut and weighed, or non-destructive methods, such as imaging and modeling, which can provide informatio…
385	385	What are the different strategies for developing electric aerogels, and what are their unique properties and potential applications?	Electric aerogels are a class of materials that exhibit mechano-responsive conductivity, meaning their electrical properties change in response to mechanical stress or pressure. There are several strategies for developing electric aerogels, including the use of lightweight CNF/CNT aerogels, pyrolyzed CNF aerogels, and infiltration of carbon aerogels with polymer resin. These materials have unique…
386	386	What is the role of the chiral-nematically ordered CNC layer in replicating the topography of the mesh and creating a tessellated structure?	The chiral-nematically ordered CNC layer plays a crucial role in replicating the topography of the mesh and creating a tessellated structure. The CNC layer conforming around a filament towards an open area creates a distinctive orientation of the chiral-nematic director within each tessellated cell. This results in an optomechanical response due to the distinctive microdomains. The chiral-nematic…
387	387	What are the primary factors that contribute to the deterioration of mechanical properties in human cortical bone due to biological aging and radiation-related structural changes?	The mechanical properties of human cortical bone deteriorate with age and radiation exposure due to changes in the structure and composition of the bone tissue. Biological aging leads to an increase in osteon density, which reduces the frequency and size of crack bridges, resulting in a decrease in fracture toughness. Similarly, radiation exposure can cause a loss in intrinsic toughness due to de…
388	388	What are the possible models for the role of metals in the formation of slug glue, and how do these models relate to the hierarchical structure of the material?	Sure, I can provide a succinct summary of the key concepts related to the role of metals in the formation of slug glue and the hierarchical structure of the material, without using any math, equations, variables, or numbers. The formation of slug glue is a complex process that involves the interaction of various proteins and metals, including zinc, iron, copper, calcium, and manganese. These meta…
389	389	What are the structural-mechanical properties of the turtle shell that have gained considerable attention in the last decade, and why?	In the last decade, researchers have paid increasing attention to the structural-mechanical properties of the turtle shell, particularly in the context of biological impact-resistant armors. This interest is driven by the unique biophysical functionalities of the shell, such as camouflage, waterproofing, buoyancy, and predominantly, mechanical protection. The shell's defensive role, although curr…
390	390	What are the key technologies in mold manufacturing, and how do they compare to non-mechanical methods in terms of precision?	In the field of mold manufacturing, mechanical machining technologies are widely used to produce micro/nanostructure molds with high precision. Compared to non-mechanical methods, mechanical machining can directly achieve nanometer precision. The key technologies in mold manufacturing include turning, milling, fly cutting, grinding, and lapping. These methods use various tools and techniques to r…
391	391	What is the expression for the elastic matrices of warp and fill yarns at the 0th level transformed from local coordinate systems to the global coordinate system?	The elastic matrices of warp and fill yarns at the 0th level can be expressed as a combination of the transformation matrices of the local coordinate systems to the global coordinate system. These matrices can be represented as a product of rotation and translation matrices, which transform the local coordinate systems to the global coordinate system. The elastic matrices can be written as a func…
392	392	What are the unique features of manatee bone development compared to other mammals, and what are the implications for understanding the biomechanical properties of manatee bone?	short rod, short bar, and beam. The CN specimen test has several advantages over other methods, including the ability to reach a plane strain condition at the crack tip, ease of sample preparation, and the ability to self-precrack without the need for fatigue precracking. Overall, this study provides valuable insights into the biomechanical properties of manatee bone and highlights the need for f…
393	393	What is the first generic parameter that can be calculated from the scattering pattern in bone?	The first generic parameter that can be calculated from the scattering pattern in bone is the average chord length T, which is a correlation length that can be expressed as T = 2(12 wM)/(1/a+1/b+1/c), where wM and wO are the mineral and organic volume fractions, respectively. This parameter is a measure of the average thickness of the mineral platelets in the bone.
394	394	What is the representation of wettability characterization in terms of contact angle?	The contact angle is greater than 150 degrees, indicating an extremely high repulsion for water. The difference between the advancing and receding contact angles, known as contact angle hysteresis, is also an important parameter to consider when evaluating wettability. In nature, various organisms exhibit hydrophobicity, such as the lotus leaf, which is superhydrophobic with self-cleaning abiliti…
395	395	What are the key factors that contribute to the success of 3D nanofibrous scaffolds in bone tissue engineering, and how do they compare to traditional 2D scaffolds?	The success of 3D nanofibrous scaffolds in bone tissue engineering can be attributed to several key factors. Firstly, these scaffolds provide adequate compressive mechanical properties, which are essential for load-bearing bone regeneration. Additionally, the 3D nanofibrous structure encourages cellular activities in a 3D environment, promoting cell infiltration and nutrient exchange. The scaffol…
396	396	What is the current understanding of the role of amorphous minerals in the formation of crustacean cuticle, and how does this influence the mechanical properties of the cuticle?	The current understanding of the role of amorphous minerals in the formation of crustacean cuticle suggests that these minerals play a crucial role in the mechanical properties of the cuticle, particularly in compression and bending performance. The mineralization of the cuticle is known to influence its final mechanical properties, and the presence of amorphous minerals has been found to enhance…
397	397	What are the key material parameters that dictate the properties of biological materials, and how can we establish composition/structure-property relationships and uncover governing mechanisms through experimental, theoretical, and modeling research to derive design principles for synthetic materials?	Biological materials exhibit unique properties that are influenced by their composition and structure, which are often graded across multiple length scales. To develop synthetic materials with similar properties, it is essential to understand the key material parameters that dictate their behavior. Experimental, theoretical, and modeling research can help establish composition/structure-property …
398	398	How does cortical actin assist in exerting tethering forces that inhibit cell contraction, aid cell spreading, and promote endothelium barrier enhancement and recovery?	Cortical actin plays a crucial role in regulating endothelial cell (EC) mechanics and barrier function. In response to the barrier-enhancing agent S1P, ECs exhibit changes in their cytoskeletal structure and mechanical properties. The thick cortical actin band that develops at the periphery of the cell helps to exert tethering forces that inhibit cell contraction and promote cell spreading. This,…
399	399	What methods can be used to create nanoparticles with specific properties?	There are several methods that can be used to create nanoparticles with specific properties. One approach is to use chemical reduction techniques, such as the use of metal salts or organometallic compounds, to control the size and shape of the nanoparticles. Another method is to use template-based synthesis, where a sacrificial template is used to direct the growth of the nanoparticles. Additiona…
400	400	What method was used to evaluate the biocompatibility of UFG-Ti osteoblasts in vitro?	The biocompatibility of UFG-Ti osteoblasts was evaluated in vitro using MC3T3-E1 cells seeded onto the specimens. The cells were cultured on the UFG-Ti and CP-Ti surfaces for a period of time, and their adhesion, proliferation, and viability were assessed. The results showed that the UFG-Ti surface exhibited superior biocompatibility compared to CP-Ti, indicating that UFG-Ti has potential as a de…
401	401	What was the width of the micro-tweezers used to compress the micro-tunnel at the free end of the luffa fibre?	The study used a pair of micro-tweezers with a width of 2 mm to compress the micro-tunnel at the free end of the luffa fibre. The micro-tweezers were used to apply a controlled force to the fibre, and the resulting deformation was observed using a series of images. The study found that the luffa sponge material exhibits three distinct hierarchical levels, including the luffa sponge column, the lu…
402	402	How do continuous loading affect the structure and properties of reduced graphene oxide (rGO) nanocomposites with poly(amino acid) (PAAP) and Eu3+ chelates?	Continuous loading of reduced graphene oxide (rGO) nanocomposites with poly(amino acid) (PAAP) and Eu3+ chelates leads to gradual extension of the long PAAP molecular chains, accompanied by the successive debonding of Eu3+-PAAP chelate architecture. This results in the occurrence of large slippage and fracture of the ionic bridging between adjacent rGO nanosheets, which absorbs tremendous energy.…
403	403	What are the various levels of structural complexity in the siliceous skeletal lattice of the hexactinellid sponge Euplectella aspergillum and how do they contribute to the mechanical properties of the structure?	The siliceous skeletal lattice of the hexactinellid sponge Euplectella aspergillum exhibits multiple levels of structural complexity, contributing to its exceptional mechanical properties. The lattice consists of six hierarchical levels, spanning from nanometers to centimeters, with the basic building blocks being laminated skeletal elements (spicules) composed of a central proteinaceous axial fi…
404	404	What is the orientation of collagen fibers in the annulus fibrosus of the intervertebral disc from the edge of the disc to the nucleus, and how does this affect the mechanical role of the annulus fibrosus?	The orientation of collagen fibers in the annulus fibrosus of the intervertebral disc from the edge of the disc to the nucleus decreases from an angle of 62-45 degrees with respect to the spinal axis. This decreasing angle of collagen fibers from the edge of the disc to the nucleus affects the mechanical role of the annulus fibrosus, as it withstands tension and resists compressive forces within …
405	405	What are the adhesion properties of TA-PVA/CNC hydrogels towards various substrates, and what are the physical interactions responsible for their adhesion strength?	The TA-PVA/CNC hydrogels exhibit excellent adhesion strength towards various substrates, including porcine skin, glass, plastic, and PTFE, due to physical interactions such as hydrogen bonding, metal coordination, p-p stacking, and hydrophobic interactions. The adhesion strength is attributed to the synergy of these interactions, which are responsible for the high mechanical strength and repea ad…
406	406	What are the design strategies for building blocks and unit cells of proposed HSNMs, and how do they compare to traditional SNMs?	The design of proposed HSNMs focuses on the development of nodes with a hierarchical structure, inspired by the Ying-Yang symbol and biomaterials. This approach allows for a high degree of design flexibility and can be used to create building blocks and unit cells with different hierarchical orders. The key geometric parameters, such as the normalized radius, joint angle, and node angle, have a s…
407	407	What are the key findings of the research on the hierarchical scaling law for the strength of composite fiber bundles, and how do they contribute to the understanding of the mechanical behavior of biological materials?	The study also highlighted the importance of considering the material properties of the fibers and the matrix in understanding the mechanical behavior of the fiber bundle. The research showed that the material properties of the fibers and the matrix can affect the strength of the bundle. In summary, the research on the hierarchical scaling law for the strength of composite fiber bundles has provi…
408	408	What are the differences in the self-assembly of recombinant short silk peptides under shear flow, as observed in mesoscopic DPD simulation snapshots?	The mesoscopic DPD simulation snapshots of recombinant short silk peptides under shear flow reveal differences in self-assembly. The HAB3 solution forms small micellar aggregates (less than 5 nm in diameter) with a minor increase in micelle size after shear. In contrast, the HA3B solution forms large micellar aggregates (410 nm in diameter) with enlarged inhomogeneous globular aggregates after sh…
409	409	What are the essential aspects of the molecular dynamics simulation of the voltage-gated Alamethicin channel?	The molecular dynamics simulation of the voltage-gated Alamethicin channel is an example approach that uses the polypeptide Alamethicin (Alm) as a passive voltage-gated biomolecule to allow the flow of ions along their chemical energy gradient between droplets. The simulation uses the GROMACS 4.5.5 software with the CHARMM 27 standard force field and the TIP3P water model to simulate the interact…
410	410	How can the mechanical robustness of superhydrophobic surfaces be evaluated, and what factors affect their stability under shear forces?	The mechanical robustness of superhydrophobic surfaces can be evaluated by subjecting them to shear forces, such as those encountered in real-world applications. The stability of these surfaces under shear forces is affected by factors such as surface modification, compatibility with the surrounding material, and curing temperature. In the study by Ke et al., the authors prepared hierarchical fil…
411	411	What equipment is designed to divide pulp fibers into smaller parts for nanofibrillation?	The thermostatic reactor coupled with an inline dispersing system has been designed to divide pulp fibers into smaller parts for nanofibrillation. This equipment is used to break down the fiber structures and decrease fiber size, allowing the harvest of elongated CNFs with a width of approximately 10-30 nm after high-pressure homogenization. The nanofibrillation process becomes difficult for drie…
412	412	What are the two generic mineralization pathways possible within the second compartment? Please note that the answer should be in a scientific summary, without references, numbers, or equations, and should not refer to any figures or studies. Additionally, the answer should be concise and in the form of a question.	1. Uptake of ions from the environment, which can lead to the formation of biominerals through space-filling accretion of colloids. 2. Ion storage in possible intracellular compartments, such as amorphous calcium carbonate nanoparticles, which can be exported through exocytosis. These two pathways can occur through different mechanisms, including the attachment of nanoparticles to the growth site…
413	413	What was the rotational direction of the CMC fibers during the recovery process, and how did it differ from the direction during the untwisting process?	The rotational direction of the CMC fibers during the recovery process was opposite to that during the untwisting process. During the untwisting process, the CMC fibers rotated in a clockwise direction, while during the recovery process, they rotated in a counterclockwise direction. This opposite rotation direction during the recovery process allowed the CMC fibers to wind up and lift heavy objec…
414	414	What are the potential strategies for promoting bone regeneration through osteoimmunomodulation, and what are the possible nanomaterials that can be used for this purpose?	Bone tissue engineering and regeneration have garnered significant attention in recent years, with various strategies proposed to promote bone regeneration, including the delivery of cytokines, proteins, nucleic acids, or immune modulators. One promising approach is osteoimmunomodulation, which involves modulating the osteoimmune microenvironment to enhance bone regeneration. This can be achieved…
415	415	What are the tensile properties of demineralized turtle and snake eggshells, and how do they compare to those of biological materials and other eggshells?	Demineralized turtle and snake eggshells exhibit distinctly different tensile properties, with turtle eggshells showing higher Young's modulus, tensile strength, and toughness compared to snake eggshells. The tensile properties of both eggshells are lower than those of biological materials and other eggshells, such as chicken eggshells, which consist mainly of calcite. However, turtle eggshells a…
416	416	What are the four effective field method assumptions, and how do they relate to the interaction between inclusions in a composite material?	The effective field method is an approach used to simulate the behavior of composite materials by assuming that the inhomogeneities within the material interact with each other through a geometric-based strain field. This method makes several assumptions about the interaction between inclusions, including that the strain field of each inclusion is identical to that of any other inclusion, and tha…
417	417	What is the significance of the perfect match between experimental and simulation results in the stress distribution of BSEISA-SFHs?	The perfect match between experimental and simulation results in the stress distribution of BSEISA-SFHs confirms the feasibility of using these materials as tissue substitutes for studying the biomechanics of biological tissues and guiding the formation of regenerated SFH designs. This achievement highlights the potential of BSEISA-SFHs to mimic the mechanical properties of native tissues, which …
418	418	What methods were used to simulate sperm motility and visualize dynamic changes in structure and position of the whole axoneme, individual microtubules, individual dyneins, and even sub-atomic secondary structures?	Sure, I can provide a succinct summary of the key concepts related to simulating sperm motility and visualizing dynamic changes in structure and position of the whole axoneme, individual microtubules, individual dyneins, and even sub-atomic secondary structures. To simulate sperm motility, the study used a multiscale modeling approach that integrated information from multiple scales, from the ato…
419	419	What are the main differences in the structure and function of the byssal fibers of the Mediterranean noble pen shell Pinna nobilis compared to those of the mussel Mytilus, and how do these differences affect the mechanical properties of the fibers?	The byssal fibers of the Mediterranean noble pen shell Pinna nobilis differ from those of the mussel Mytilus in terms of their structure and function. While both species produce long, thin fibers that serve as anchors in sediment, the fibers of Pinna nobilis are composed of globular protein helices embedded in an amorphous matrix, whereas Mytilus fibers have a different protein composition and st…
420	420	What are the mechanical properties of the turtle shell, and how do they compare to those of other biological materials?	The turtle shell is a remarkable biological material that exhibits a range of mechanical properties, including stiffness, strength, and toughness. These properties are due to the unique structure of the shell, which is composed of bony plates called scutes that are covered with a hard, keratinized layer called the periostracum. The scutes are arranged in a specific pattern to provide maximum prot…
421	421	What are the unique characteristics of nacre's hierarchical structure that contribute to its exceptional mechanical properties, and how have these properties inspired the development of novel materials and biomimetic applications?	Nacre, also known as mother of pearl, is the iridescent inner shell layer of some mollusks. It is composed of 95% aragonite, a crystallographic form of calcium carbonate, and 5% organic materials such as proteins and polysaccharides. Nacre's unique hierarchical structure, which spans multiple length scales from the nanoscale to the macroscale, is responsible for its exceptional mechanical propert…
422	422	What are the current research interests of Jehyoung Koo, a combined MS-PhD student in the Department of Chemical Engineering at Hanyang University, South Korea, under the supervision of Prof. Do Hwan Kim?	Jehyoung Koo's current research interests focus on bioinspired ionic materials for flexible tactile sensors and soft actuators. He is working under the supervision of Prof. Do Hwan Kim in the Department of Chemical Engineering at Hanyang University, South Korea. His research is inspired by the natural hierarchical structures found in living creatures, which exhibit exceptional mechanical adaptabi…
423	423	What is the role of hydroxyl moieties in the aggregation of cellulose chains and the determination of the crystal structure of cellulose?	Cellulose, the main component of plant cell walls, is composed of long chains of glucose molecules linked together by hydrogen bonds. The hydroxyl moieties in these glucose molecules play a critical role in the aggregation of cellulose chains and the determination of the crystal structure of cellulose. The hydroxyl groups can interact with each other to form hydrogen bonds, which are responsible …
424	424	What are the differences in the widths of the rows in the two samples, and how do these differences affect the spatial pattern of mineralization?	The two samples, S2 and S7, exhibit distinct differences in the widths of the rows, with the widths of the highly mineralized bands being significantly lower in S7 compared to S2. These differences affect the spatial pattern of mineralization, as the coarse graining of the BSE images reveals regions of uniform sparseness or denseness, likely due to slight variations in the flatness of the sample …
425	425	What are the fundamental principles underlying the mechanical properties of arthropod exoskeletons, and how can these principles be applied to the design of novel high-performance materials?	Arthropod exoskeletons, such as those found in insects, crustaceans, and arachnids, are composed of a variety of materials, including chitin, proteins, and minerals. The mechanical properties of these exoskeletons are influenced by the spatial orientation and grade of mineralization of the fibers that make up the material. At the microscopic level, the elastic properties and hardness of the fiber…
426	426	What are the key factors that influence the design of protein-resistant surfaces, and how do these factors impact the performance of the surface?	The design of protein-resistant surfaces is influenced by several key factors, including the surface chemistry, topography, and molecular weight of the surface-bound molecules. The surface chemistry of the material can affect the adsorption of proteins, with certain surface groups, such as cationic patches, being more resistant to protein adsorption. The topography of the surface can also impact …
427	427	What is the relationship between the elongation of cellulose microfibrils and the deformation of wood cells, and how does this relationship contribute to the toughness of wood tissue?	The elongation of cellulose microfibrils plays a crucial role in the deformation of wood cells. When the cell elongates, the microfibril angle decreases, and the matrix between the cellulose fibrils is sheared. Beyond a certain critical strain, the matrix is sheared to an extent where bonds are broken, and the shearing becomes irreversible. This leads to a partial irreversibility in the deformati…
428	428	What are the main advantages and limitations of using atomistic simulation methods to study the deformation and failure of biological protein materials, and how can these methods be integrated with experimental approaches to provide a more comprehensive understanding of these materials' properties?	To provide a more comprehensive understanding of biological protein materials, atomistic simulation methods can be integrated with experimental approaches, such as in situ fluorescent labeling, to validate and complement the simulation results. In summary, atomistic simulation methods offer a unique perspective on the deformation and failure of biological protein materials, providing insights int…
429	429	What is the significance of the composite pillar being ready to peel off from the nickel insert, and how does this relate to the adhesion and friction tests performed in the study?	The study developed a method to fabricate composite micropillar patterns reinforced with hard, rootless nanopillars, mimicking the design of tree frog's adhesive toe pads. The composite pillar was ready to peel off from the nickel insert, denoted as Comp+, and was found to have enhanced adhesion and friction compared to the composite pillars without the treatment of vinyl groups, denoted as Comp.…
430	430	What are the factors that influence the self-assembly of nanorods at an oil-water interface, and how do these factors affect the lateral packing of the nanorods?	The surface properties of the nanorods, such as their hydrophobicity or hydrophilicity, can affect their interactions with the oil and water phases and influence their packing at the interface. For example, hydrophobic nanorods may prefer to orient perpendicular to the interface to minimize their exposure to water. These factors can be controlled to vary the lateral packing of the nanorods and cr…
431	431	What are the viscoelastic properties of alpha-keratin fibers in hair, and how do they vary with frequency and temperature?	the amorphous matrix-intermediate filament interfaces for the short term, and the cellular components for the long term. The creep test provides important knowledge on the uncoiling and phase transformation of the alpha-helical structure as hair is uniaxially stretched. Scanning electron microscopy (SEM) results show that horse hair has a rougher surface morphology and damaged cuticles, exhibitin…
432	432	What are the main methodologies used in the Polymer Chemistry & Biomaterials Research Group at Ghent University, and how do they contribute to the development of new biomaterials and therapies?	The Polymer Chemistry & Biomaterials Research Group at Ghent University employs a range of methodologies to develop new biomaterials and therapies. These methodologies include conceptualization, funding acquisition, project administration, supervision, validation, visualization, writing, and review & editing. Conceptualization involves the generation of new ideas and the development of innovative…
433	433	What are the cylindrical voids in keratin fibers that cause scattering of waves?	Keratin fibers, such as those found in hair and hooves, contain cylindrical voids that cause scattering of waves. These voids, known as tubules, are responsible for the unique mechanical and optical properties of keratin fibers. The tubules are formed by the arrangement of the protein building blocks of keratin, called intermediate filaments (IFs), which are crystalline in nature and not mechanic…
434	434	What is the significance of the first memristor utilizing ferritin as the switching layer, as reported by Cho et al.?	The first memristor utilizing ferritin as the switching layer, as reported by Cho et al., represents a significant advancement in the field of memristive technology. The use of ferritin, a protein found in various organisms, as the switching layer allows for the creation of a non-volatile bipolar RRAM device that can be controlled by the presence or absence of light. This innovation opens up new …
435	435	What are the mechanical properties of ultralong amyloid fibrils under compressive loading, and how do these properties change with fibril length?	The mechanical properties of ultralong amyloid fibrils under compressive loading have been investigated using a mesoscale model. The model simulates the behavior of fibrils with lengths in the range of 10-125 nm and shows that the buckling process implies an apparent softening of the fibrils due to fluctuations occurring during loading. The critical buckling stress is found to decrease with incre…
436	436	What is the mechanical properties of rGO-AP-DSS nanocomposites compared to pure rGO film, and what is the proposed fracture mechanism of these nanocomposites? In comparison to pure rGO film, the mechanical properties of rGO-AP-DSS nanocomposites are significantly enhanced, with a tensile strength that is 1.64 times higher and a toughness that is 2.5 times higher, as shown in Figure 4c1. The propo…	Compared to pure rGO film, the mechanical properties of rGO-AP-DSS nanocomposites are significantly enhanced. The tensile strength of these nanocomposites is 1.64 times higher, and their toughness is 2.5 times higher. This is due to the strong p-p interaction between the AP-DSS chains and the rGO nanosheets, which provides additional movement space for the rGO nanosheets and absorbs vast amounts …
437	437	What are the structural features of a bamboo node that enable its multifunctionality, and how do these features contribute to the node's ability to bifurcate and twist?	The bamboo node exhibits a unique hierarchical organization that enables its multifunctionality. The node culm inherits the structural features of the internode to some extent, with the presence of assembled AVBs within the node culm. These AVBs are composed of microfibers that exhibit position-dependent compactness differences. The inner AVBs have peripheral microfibers with micropores and subla…
438	438	What are the parameters of the expected first-level Weibull distribution compared to the parameters emerging from a fit on the experimental Weibull distribution in the study of the hierarchical approach to material strength?	In the study of the hierarchical approach to material strength, the parameters of the expected first-level Weibull distribution are compared to the parameters emerging from a fit on the experimental Weibull distribution. The expected first-level Weibull distribution is derived from the Gaussian distribution using equations (1) and (2), which relate the standard deviation and mean strength of the …
439	439	What are the mechanical properties of collagen, hydroxyapatite, and hydroxyapatite-collagen composites, and how do their geometrical and mechanical properties vary in hydroxyapatite-collagen nanocomposites?	19.37-21.41 GPa (simulations) In terms of geometrical properties, the interlayer distance in hydroxyapatite-collagen nanocomposites was found to be 6-5.91 nm in simulations. It is important to note that the mechanical properties of these materials can vary depending on the specific experimental or simulated conditions, as well as the specific composition and structure of the material. Additionall…
440	440	What are the mechanisms for the hierarchical structures of natural materials, and how do these structures contribute to their mechanical properties?	Natural materials have evolved over time to develop hierarchical structures that provide unique mechanical properties. These structures are characterized by multiple levels of organization, from the nanoscale to the macroscale, and are composed of a variety of materials, including biological molecules, polymers, and minerals. The hierarchical structures of natural materials are responsible for th…
441	441	What are the potential applications of molecular architectonics in fields such as energy, health, and the environment, and how can the breath-figure technique be used to fabricate highly ordered arrays of well-defined cavities with tunable array sizes?	Molecular architectonics is a rapidly developing field that holds great promise for advancing various applications in energy, health, and the environment. One of the key techniques used in this field is the breath-figure technique (BFT), which enables the fabrication of highly ordered arrays of well-defined cavities with tunable array sizes. The BFT involves the evaporation of a volatile solution…
442	442	What are the factors that affect the fibrillogenesis of collagen molecules during the formation of fibrillar gels, and how do these factors influence the resulting macroscopic properties of the biomaterials?	The fibrillogenesis of collagen molecules during the formation of fibrillar gels is influenced by several factors, including the type of surface, the concentration of collagen, and the use of cross-linking agents. The type of surface can affect the distribution of D-spacing, which is similar to those found in biological tissues, and can influence the adhesion of mesenchymal stem cells. The concen…
443	443	What is the structure of the exoskeleton of crustaceans, and how does it provide protection and support?	The exoskeleton of crustaceans is composed of four layers, with the outermost layer being a thin, waxy epicuticle that provides a water barrier for marine crustaceans. The next layer, the procuticle, is the thickest and provides the main load-bearing properties. It is composed of organic and inorganic components, including chitin-protein fibers, which are linked by covalent bonds to form a boulig…
444	444	How do molecular models represent molecules based on the distribution of core atoms and electrons, and what are the limitations of these models in terms of scale and accuracy?	atomic-level models, coarse-grained models, and simplified models. Atomic-level models, such as density functional theory (DFT), represent molecules as a collection of atoms with specific positions and velocities. These models can treat thousands of atoms and are used to understand the nature of specific chemical bonds, such as H-bonds or covalent bonds in protein backbones. However, their accura…
445	445	What are the benefits of using porous, rough titanium surfaces for osteogenic activity?	Using porous, rough titanium surfaces for osteogenic activity has several benefits. These surfaces mimic the natural microscale environment of bones, promoting cell ingrowth and differentiation. The pore size of the titanium surface can be tailored to optimize cell expression, with larger pores promoting cell ingrowth and smaller pores promoting initial cell differentiation. Additionally, the rou…
446	446	How does the aspect ratio of second-level inclusions affect the crack propagation mode in a composite material, and what are the similarities and differences in the crack propagation modes compared to first-level inclusions?	The aspect ratio of second-level inclusions in a composite material has a significant influence on the crack propagation mode. As the aspect ratio increases, the crack propagation mode transforms from the deflection mode to the deflection and crossing mode, and then the crossing mode. This is similar to the behavior of first-level inclusions, where the crack propagation mode also transforms as th…
447	447	What are the key characteristics of tough and strong hydrogels that can be used for tissue engineering applications, and what are some of the challenges associated with their development and use?	Tough and strong hydrogels are ideal candidates for tissue engineering applications due to their biocompatibility, strength, toughness, self-healing ability, and well-defined structure. However, these polymeric structures often exhibit poor mechanical behavior, hampering their use in load-bearing applications. Recent efforts have focused on creating new strategies and concepts to fabricate strong…
448	448	What is the process of fabricating a nanocomposite material inspired by sea cucumber dermis, and what are the potential applications of this material?	The process of fabricating a nanocomposite material inspired by sea cucumber dermis involves converting an aqueous cellulose nanofiber dispersion into a gel form with a percolating net structure of cellulose nanofibers via a solvent exchange process. The gel is then filled with a polymer by immersing it in a polymer solution and subsequent drying and shaping. The obtained nanocomposites display h…
449	449	What is the typical time required for fiber rearrangement in a process, such that the fiber tips move horizontally, and how does this compensate for the fractal structure in the direction of the z-axis?	In a process involving the rearrangement of fibers, the typical time required for fiber tips to move horizontally is approximately 200gy1, where y1 is a characteristic length. This horizontal motion of the fiber tips compensates for the fractal structure in the direction of the z-axis by creating a nonuniform fiber density. The numerical experiments conducted in a wide range of parameters reveale…
450	450	What are the average mechanical properties of CF and CNT composite tapes measured in tensile testing, and how do they compare across different samples?	The mechanical properties of CF and CNT composite tapes were evaluated through tensile testing. The results show that the average tensile strength of the CF composite tapes ranged from 0.1 to 1.0 GPa, with a higher strength observed in the sample with a CF content of 0.5 (0.81 GPa). The CNT composite tapes exhibited a lower tensile strength, ranging from 0.025 to 0.1 GPa, with a slight increase i…
451	451	How do living materials like bone and wood adapt their structure to mechanical stimuli, and what are the different mechanisms of adaptation that occur within a species over multiple generations or within an individual during its lifetime?	Living materials like bone and wood have the ability to adapt their structure in response to mechanical stimuli, allowing them to maintain their functionality and survive in their environment. This adaptation can occur through different mechanisms, such as genetic adaptation over multiple generations or adaptive growth within an individual's lifetime. Genetic adaptation involves random variation …
452	452	What is the area below the stress-strain curve, and how does it relate to the modulus of toughness and the behavior of localized fracture properties?	The area below the stress-strain curve is a key concept in understanding the mechanical properties of materials. It is related to the modulus of toughness, which describes the integrated area below the stress-strain curve. However, this parameter may not properly describe localized fracture properties, such as the behavior of crack tips. In the study, the authors investigated the effect of decora…
453	453	What are the structural and self-assembly features of the underlying proteins in silk fibers and spider silk hybrid materials?	Silk fibers and spider silk hybrid materials are composed of proteinaceous fibers that are produced by spiders and insects. These fibers have a variety of structural and self-assembly features, including repetitive core and non-repetitive C- and N-terminal domains. The proteins in these fibers have a high content of hydrophobic amino acids, which facilitates microphase separation and micelle form…
454	454	What was the purpose of manually bending the sample after the three-point bend test to analyze the fracture surface?	After the three-point bend test, the sample was manually bent until fracture to analyze the fracture surface. This was done to understand the mechanisms of fracture and the behavior of the composite material under different stress conditions. By examining the fracture surface, researchers can identify the locations of the weak zones along the interface between the layers, and determine the crack …
455	455	What is the effect of adding NaCl on the mechanical properties of MBG/PCL scaffolds?	The addition of NaCl to MBG/PCL scaffolds has a significant impact on their mechanical properties. The formation of macro-pores in the struts of the scaffolds increases their porosity, but decreases their mechanical strength. The compressive modulus of the scaffolds decreases with increasing amount of NaCl, indicating a loss of mechanical properties. The decrease in mechanical properties is attri…
456	456	What are the different image thumbnail sizes available on Amazon Web Services?	This thumbnail size is similar to the Small size, but with a different aspect ratio, making it suitable for images with a more rectangular shape. These thumbnail sizes are available for images stored on AWS, and they can be used to optimize the display of images on different devices and platforms. By selecting the appropriate thumbnail size, customers can ensure that their images are displayed in…
457	457	What is the external W given by in the context of Gong et al. 's (2018) model for the energetic analysis of a carbon nanotube-based composite?	In the context of Gong et al. 's (2018) model for the energetic analysis of a carbon nanotube-based composite, the external W is given by W = Fx + xF, where F and x are the applied force and displacement, respectively. The accumulated elastic energy U is given by U = 21 x2k + kxx, where k is the variation in the overall bundle rigidity due to the fracture or yielding of the relevant fiber. The di…
458	458	What are the chemical compositions and structural parameters of TMS, BMS-N, and BMS-M?	5. The scaffolds had interconnected macropores, micropores, and mesopores, with a range of sizes from 200-500 nanometers. The scaffolds also had a high surface area and volume, with a compressive strength of around 4-5 MPa. In terms of structural parameters, the scaffolds had a hierarchical structure, with a combination of macro, micro, and nano-pores. The macropores were larger than 500 nanomete…
459	459	What are the fundamental principles and methods used in understanding the self-assembly of supramolecular structures, and what are the challenges and limitations in this field?	Supramolecular structures are composed of molecules that self-assemble through non-covalent interactions, such as hydrogen bonding, van der Waals forces, and π-π stacking. The self-assembly of these structures is driven by the desire to minimize their free energy, which leads to the formation of stable and complex structures. There are several fundamental principles that guide the self-assembly o…
460	460	What is the biological function of capsular bioelastomers of whelks?	Capsular bioelastomers of whelks are highly resilient, multilaminate biomaterials that protect embryos in marine environments. These materials exhibit long-range elasticity and a significant decrease in elastic modulus at 3-5% strain, distinguishing them from other common structural proteins like collagen and elastin. The biological function of these capsules is thought to provide protection agai…
461	461	What sample preparation methods were used for transmission electron microscopy (TEM) and nanoindentation in the study of scorpion chelae?	The study used similar sample preparation methods for transmission electron microscopy (TEM) and nanoindentation. For TEM, the scorpion chelae were fixed with 1% OsO4 and then incubated with 2% uranyl acetate for an hour at room temperature. They were then dehydrated in graded ethanol series of 30%, 50%, 75%, 90%, and 100%, and then embedded in epoxy resin. The samples were polymerized in an oven…
462	462	What were the effects of silver nanoparticles on the antibacterial properties of NN hydrogels?	The addition of silver nanoparticles (Ag-NN hydrogels) to the NN hydrogel matrix enhanced its antibacterial properties. The silver nanoparticles were formed on the surface of the NN hydrogel via chemical reduction of silver ions, resulting in a dark brown surface with well-dispersed silver nanoparticles (white spots) of approximately 20-40 nm in size. The Ag-NN hydrogels effectively inhibited the…
463	463	How can the resolution and minimum feature size of scaffolds be improved in SFF, and what are the challenges in fabricating precisely controlled 3D pore structures using indirect printing methods?	To improve the resolution and minimum feature size of scaffolds in SFF, the processing parameters and material properties must be carefully controlled. However, the large strand size fabricated using SFF can cause cells to respond as though they were on a two-dimensional surface, and the smooth surface of strands and large pore size between strands can inhibit initial cell attachment and prolifer…
464	464	What are the most commonly investigated physicochemical properties of nanocomposite hydrogels, and how do they improve their applicability in biomedical and bioengineering fields?	Nanocomposite hydrogels have been widely investigated for their potential applications in biomedical and bioengineering fields. The most commonly investigated physicochemical properties of these materials include mechanical, adhesive, self-healing, and shear-thinning properties. These properties are critical in determining the performance of nanocomposite hydrogels in various applications, such a…
465	465	What are the potential benefits of using bio-inspired synthetic materials in engineering applications, and how can 3D-printing technology be used to create these materials with enhanced mechanical properties?	Bio-inspired synthetic materials have the potential to revolutionize engineering applications by leveraging the optimized structures and functions found in nature. By combining 3D-printing technology with advanced chemical and biological synthesis methods, researchers can create complex geometries and materials with enhanced mechanical properties. For example, the study of nacre, a hard and tough…
466	466	What are coiled-coil motifs in proteins, and how do they contribute to the formation of hydrogels?	Coiled-coil motifs in proteins are comprised of left-handed superhelices of several right-handed a-helices, characterized by a hydrophilic and a hydrophobic side due to a typical repeating sequence of amino acids with different polarity. These motifs can be used to create artificial proteins that undergo reversible gelation in response to changes in pH or temperature. The formation of coiled-coil…
467	467	What is the strength distribution of a single element composing a fiber bundle described by means of a two-parameter Weibull distribution?	The strength distribution of a single element composing a fiber bundle is described by a two-parameter Weibull distribution, which has a mean strength of -1/m sW and a standard deviation of (l/lc ) sW (1 + 2/m)/m), where l is the element length, lc is a characteristic internal length, and g and m are the scale and shape parameters, respectively. The distribution approaches a Gaussian form when th…
468	468	What are the different types of cryogels of ceramic nature that have been reported in the literature, and how have they been produced?	Cryogels of ceramic nature, specifically bundles of aligned silica fibers, were first reported by Mahler and Bechtold in 1980. Since then, numerous studies have reported ice-templating processes for the preparation of different porous ceramic materials, including alumina bodies with a uniform microstructure. These processes allow for the control of scaffold morphology, enabling the achievement of…
469	469	What are the factors that contribute to the enhancement of the distributed lasing emission in chiral plasmonic materials?	Chiral plasmonic materials, which combine plasmonic metal nanoparticles (NPs) with chiral biopolymers, have shown great promise for enhanced optical properties. The negative dielectric permittivity of the metal coating can generate vivid colors due to the strong electromagnetic field at the metal surface. The plasmonic NPs assembled in a chiral manner are responsible for enhanced optical circular…
470	470	What are the structural elements of keratin and how can they be modified to create photoactive keratin resists with high resolution for nanoscale patterning?	Keratin, a protein found in mammals and birds, has a basic right-handed helix conformation that can be modified to create photoactive keratin resists with high resolution for nanoscale patterning. The structural elements of keratin include b-Keratin, which is the primary component of hard avian and reptilian tissues, and a-Keratin, which is found in mammals such as wool, hair, and nails. These st…
471	471	What are the primary factors that determine the strength of hydrogen bonds in protein filaments, and how do they contribute to the material performance of these structures?	The strength of hydrogen bonds in protein filaments is primarily determined by the arrangement of universal protein building blocks, such as alpha helices (AHs), and the hierarchical organization of these structures. The H-bonds in these structures play a crucial role in determining the material performance of protein filaments. At each convolution, 3-4 H-bonds are found in a parallel arrangement…
472	472	How do the fracture and failure mechanisms of biological protein materials (BPMs) compare to those observed in brittle and ductile crystalline materials like metals or ceramics?	Biological protein materials (BPMs) and crystalline materials like metals or ceramics exhibit distinct fracture and failure mechanisms. In crystalline materials, deformation is typically classified into elastic and plastic regimes, with plastic deformation leading to fracture. In contrast, BPMs like collagen nets or the cell's cytoskeleton can dynamically adapt to mechanical loads by self-organiz…
473	473	What is the anisotropic behavior of crystallites on Level I of tooth enamel, and how does it affect wear resistance?	On Level I of tooth enamel, the crystallites are arranged in a primitive manner, which leads to anisotropic behavior in terms of wear resistance. When the crystallites are oriented perpendicular to the wear surface and the force vector, the contact area is minimized, and the long axes of the crystallites are protected, resulting in greater wear resistance. However, for small forces and soft abras…
474	474	What are the different types of clusters that can form in a system of interacting particles, and how do they relate to fundamental physical interactions?	In systems of interacting particles, various types of clusters can form, each with its own unique characteristics and relationships to fundamental physical interactions. One type of cluster is dominated by fundamental physical interactions, such as strongly and weakly coupled systems. These clusters exhibit scaling behavior and topology, including small-world networks and scale-free behavior, whi…
475	475	What is the role of pH in the self-assembly of the Nereis virens jaw protein Nvjp1, and how does it affect the formation of fibers?	5, induces the formation of large fibers. The pH trigger, along with directed control of Zn concentration, is thought to be a trigger for the transformation of the precursor protein and its Zn-mediated self-assembly.
476	476	What are the essential components required to deliver a biohybrid for bone tissue engineering, and how do they interact to stimulate a biochemical response from living tissue and control the biological microenvironment during integration and wound healing?	harvested cells, recombinant signalling molecules, and porous matrixes. These components must be actively stimulated by delivery of specific inductive factors, such as BMP-4 and VEGF, to promote a biochemical response from living tissue and control the biological microenvironment during integration and wound healing. The cellular phase of the biohybrid, consisting of osteoblasts, osteoclasts, and…
477	477	What are the values of Qs and Qd, as well as the percentage of the charge distribution resulting from these processes, for the negative electrode of the supercapacitor, and how do they change with varying scan rates?	The negative electrode of the supercapacitor was found to have a dominant contribution from surface capacitive faradic reactions, with a smaller contribution from ion diffusion-controlled processes. This is evident from the GCD curves, which do not show a perfectly straight line on the charge and discharge sides, and the specific capacitance and capacitance calculations at current densities of 2-…
478	478	What are the fundamental units of the structure of crustacean shells?	The fundamental units of the structure of crustacean shells are composite fibers composed of aligned chitin fibrils wrapped in proteins. These fibers are stacked in a helical fashion, with a decreasing gradient in pitch away from the shell surface, resulting in graded mechanical properties. The helical structure is often referred to as the Bouligand structure, and it is characterized by a wavy pa…
479	479	Can the complexity of man-made materials and structures be increased by developing complex hierarchical building blocks with multiple length scales, like nature materials and structures, to possess richer and more diverse functionality and properties?	In nature, complexity tends to increase at lower levels, whereas man-made materials and structures are typically built with simpler building blocks. This difference in complexity can lead to a wider range of functionality and properties in natural materials and structures. One way to address this issue is to develop complex hierarchical building blocks with multiple length scales, which can mimic…
480	480	How does the compression resistance of a filled shell compare to that of a hollow shell during the initial post-buckling and pre-buckling stages?	During the initial post-buckling and pre-buckling stages, the compression resistance of a filled shell is not significantly larger than that of a hollow shell. This is because the filled material does not significantly affect the compression resistance of the shell during these stages. However, as the compression strain increases beyond the initial stages, the filled material has a significant ef…
481	481	What is the mechanical behavior of extracellular bone matrix under compression?	Sure, I can provide a succinct summary of the key concepts related to the mechanical behavior of extracellular bone matrix under compression, without using any math, equations, variables, or numbers. The study by Milazzo et al. (2020) investigated the mechanical behavior of extracellular bone matrix under compression. The researchers used homogeneous compression of non-tapered single micron-sized…
482	482	What is the resulting composite pillar with PS nanopillars embedded in the PDMS matrix after the molding process?	The resulting composite pillar with PS nanopillars embedded in the PDMS matrix after the molding process is a hexagonal microchannel pattern with a smooth surface and standing subsurface nanopillars. The PS nanopillars are crushed selectively below the walls of the Ni shim, while the remaining nanopillars within the holes retain their original length of approximately 5 mm. The top layer of PDMS i…
483	483	What are the deflection curves at the middle of a microbeam measured in air and in HBSS with two different loading rates (l.r.) of 1 mm/s and with 0.5 mm/s, and how do the shaded blue areas represent the dissipated energy during loading of the structure and indicate a viscoelastic behavior?	The deflection curves at the middle of a microbeam measured in air and in HBSS with two different loading rates (l.r.) of 1 mm/s and with 0.5 mm/s exhibit viscoelastic behavior. The shaded blue areas represent the dissipated energy during loading of the structure, which is a characteristic of viscoelastic materials. The dissipated energy is proportional to the square of the loading rate, indicati…
484	484	What are the advantages of the CNF@CoSSe@C electrode over the CNF@CoS2@C and CNF@CoSe2@C electrodes in terms of sodium-storage performance, and how do these advantages contribute to the electrode's competitive reversible capacity?	The CNF@CoSSe@C electrode exhibits several advantages over the CNF@CoS2@C and CNF@CoSe2@C electrodes in terms of sodium-storage performance. Firstly, the presence of sulfur and selenium atoms in the CNF@CoSSe@C electrode leads to a shift in the redox peaks to lower potential positions, potentially increasing the electrode's energy density and practical applicability. Additionally, the CNF@CoSSe@C…
485	485	What are the mechanical properties determined in the study?	The study determined the mechanical properties of proteins, including their elastic moduli, viscoelastic behavior, and failure strain. The researchers used a combination of experimental and computational methods to investigate the mechanical properties of proteins and their relationship to their structure and function. The study provided new insights into the mechanical behavior of proteins and t…
486	486	What is the effect of interface failure on the mechanical behavior of 3D-printed staggered composites?	The failure of internal interfaces in staggered composites can significantly impact their mechanical behavior. When these interfaces fail, the internal geometry of the specimen changes, leading to deformation-induced structural transformations. This can result in a change in the mechanical behavior of the material, including a variation in their stress-strain response. The partial failure of inte…
487	487	What are the current challenges associated with the use of multilayered protective garments for chemical and biological (CB) protection, and how might novel material selection and engineering design help address these challenges?	Current challenges associated with the use of multilayered protective garments for chemical and biological (CB) protection include the need for lightweight, multifunctional fabrics that can provide both vapor and aerosol protection, as well as the need for improved mechanical strength and durability. To address these challenges, novel material selection and engineering design are being explored. …
488	488	What are the key differences between the ultrastructure of amyloid fibers and silk fibers?	Amyloid fibers and silk fibers have distinct ultrastructures, with the main differences being the orientation of b-sheets and the sub-optimal side-chain packing. Amyloid fibers have b-sheets that are perpendicular to the fiber axis, while silk fibers have b-sheets that are parallel to the fiber axis. Additionally, the b-sheets in amyloid fibers are more densely packed and have a more uniform dist…
489	489	What are the molecular and biophysical principles underlying the extraordinary extensibility and elasticity of fibrin fibers, and how do they compare to those of other biological materials?	Fibrin fibers, found in blood clots, possess extraordinary extensibility and elasticity, making them unique among biological materials. This property is attributed to the molecular and biophysical principles underlying the structure and assembly of fibrin fibers. Fibrin fibers are composed of fibrinogen molecules, which undergo a conformational change upon blood coagulation, leading to the format…
490	490	What are the design parameters and principles that govern the crashworthiness performance of hexagonal columns, and how have these been explored in previous studies?	Hexagonal columns have been found to exhibit superior crashworthiness performance due to their desirable folding manner. Previous studies have focused on exploring design parameters and principles that govern the crashworthiness performance of hexagonal columns. These studies have shown that the peak specific energy absorption occurs at an oblique wall angle of 60 degrees, indicating that a regul…
491	491	What is the effect of force orientation on the mechanical properties of coconut endocarp samples?	The mechanical properties of coconut endocarp samples vary depending on the orientation of the force applied. When the force is applied perpendicularly to the shell surface (normal orientation), samples resist a higher force than when the force is applied parallel to the surface. This is likely due to the orientation of the vascular bundle net and the sclereids within the endocarp. The vascular b…
492	492	What are the key factors that influence the elasticity of biopolymer nets, and how do these factors impact the mechanical properties of these nets?	Biopolymer nets, such as those composed of actin filaments, are elastic structures that play important roles in various biological processes. The elasticity of these nets is influenced by several key factors, including the chemical composition and cross-linking of the biopolymers, the presence of bound molecules, and the network's architecture and topology. The chemical composition of the biopoly…
493	493	What are the synthesis methods of silica xerogels with incorporation of biologically active molecules?	Silica xerogels are biocompatible and resorbable materials that have been explored for controlled release of biological agents such as drugs, proteins, and growth factors. These materials are synthesized through sol-gel processing, which involves the hydrolysis and condensation of silicate precursors. The chemical reactions that take place during synthesis can be either acid-catalyzed or base-cat…
494	494	How do you determine the cross-connection density of a freeze-cast microstructure, and what does it reveal about the sample's mechanical properties?	The cross-connection density of a freeze-cast microstructure is determined by counting the number of intersections between walls with differing directions and dividing this by the total area of the micrograph. This measure reveals information about the transverse connectivity of the microstructure, which is important for understanding the mechanical properties of the material. In general, a highe…
495	495	How can we develop a systematic and quantitative understanding hierarchy for biological materials' properties, such as strength, toughness, and resistance to buckling, by distinguishing their characteristic levels and linking them through appropriate and physically based descriptions?	unfurling and straightening of polymer chains and stretching of the polymer chain backbones. The properties of biological materials are highly dependent on the level of water in the structure. Enamel is an exception, but most biological materials exhibit decreased strength and increased toughness with increased hydration. The limited availability of useful elements dictates the morphology and res…
496	496	How does one obtain a compact analytical expression for the modulus of a non-overlapping staggered array of platelets in a matrix under uniform axial deformation, assuming that the stress transfer between the matrix and the staggered platelets follows the standard shear-lag mechanics?	E_BW = Dh \* E^ + (2 - Dh) \* Em \* (1 - 2Dh/L) \* Dh \* E^ + (2 - Dh + 2Dh/L) \* Em where the subscript "BW" stands for Bar-On-Wagner. This expression can be used to predict the effective modulus of the non-overlapping staggered array for a range of structural parameters. The accuracy of the expression can be verified by comparing it with numerical results from finite element simulations. This c…
497	497	What are the advantages and limitations of inverse pneumatic artificial muscles (IPAMs) compared to traditional pneumatic artificial muscles (PAMs) in wearable robotics applications?	Inverse pneumatic artificial muscles (IPAMs) offer several advantages over traditional pneumatic artificial muscles (PAMs) in wearable robotics applications. One of the main advantages of IPAMs is their ability to extend in length when pressurized, allowing for a more compact design and reduced hysteresis. Additionally, IPAMs can be designed to be thinner and more lightweight than traditional PAM…
498	498	Do the detected elements (Ca, Cl, F, K, Mg, Na, P, and S) in the teeth of L. grandis occur naturally in the form of minerals?	The detected elements in the teeth of L. grandis, such as Ca, Cl, F, K, Mg, Na, P, and S, occur naturally in the form of minerals. These elements could potentially form apatite, a mineral commonly found in the teeth of polyplacophorans, or other molecules such as proteins. The orientation of chitin fibers in the teeth, which is perpendicular to the leading surface, contributes to the wear- and fr…
499	499	What other questions remain related to the effect of water molecules in attacking specific bonds, considering the atomistic discrete structure plays an important role in attacking specific bonds?	* How do water molecules interact with specific bonds in proteins, and what is the role of hydrogen bonding in this interaction? * How do the structural and dynamic properties of water molecules affect the stability and function of proteins? * What is the relationship between the atomic-level structure of water molecules and their ability to attack specific bonds in proteins? * How do the propert…
500	500	What are the current scientific understandings of how protein materials deform and fail under physiologically extreme conditions and disease, and how do these deformations and failures relate to damage and repair in human bone?	Protein materials, such as collagen, are essential components of many biological tissues, including bone. These materials can undergo deformation and failure under physiologically extreme conditions, such as changes in temperature, pH, or mechanical stress. This can lead to damage and repair in the tissue, which can have important implications for human health and disease. One of the key mechanis…
501	501	What methods were used to examine the phase structure of the PUU-POSS scaffolds?	The phase structure of the PUU-POSS scaffolds was further examined using a variety of techniques. The top surfaces and cross-sections of the dried scaffolds were analyzed using an optical microscope and a field emission scanning electron microscope. The nanophase structure of the PUU-POSS was observed using high resolution transmission electron microscopy. The porosity of the membranes was determ…
502	502	What are the key findings and observations regarding the microstructure and friction/wear behavior of (TiB+TiC) particulate-reinforced titanium matrix composites, as reported in the literature?	* Improved mechanical properties, including enhanced strength and toughness, compared to pure titanium. * A combination of titanium matrix, TiB and TiC particles, and other secondary phases in the microstructure. * The size and shape of the particles, as well as their distribution within the matrix, affect the properties of the composites. * Lower friction coefficients and higher wear resistance …
503	503	Why is terminal sterilization preferred over aseptic manufacturing for collagen-based devices?	Terminal sterilization is preferred over aseptic manufacturing for collagen-based devices due to the enhanced repeatability and versatility it offers. The ability to vary process parameters for each step allows for the creation of devices with varying properties, such as morphology, mechanics, degradation rate, and behavior in the physiological environment. This fine tuning of properties is parti…
504	504	What is the microstructural difference between regions of low and high tensile stresses in the femur?	In the femur, regions with low tensile stresses exhibit a microstructure characterized by fibro-lamellar/plexiform structures, while regions with high tensile stresses show no evidence of Haversian structures or resorption cavities. The lamellae in the high tensile stress regions merge smoothly with the surrounding bone, indicating a primary bone structure. In contrast, the plexiform bone in low …
505	505	What are the surface characteristics of the construct that contribute to the success of endosseous implants?	The success of endosseous implants is dependent on the surface characteristics of the construct, including the morphology and chemical composition of the material. A hierarchical nanosized bone-like surface structure and a hydrophilic layer with a large surface energy can increase the bone area ratio and improve bone-to-implant contact, leading to enhanced osseointegration and bone formation. Add…
506	506	How do mantid shrimps break hard-shelled animals using their smashing limbs, and what makes their hammers well-designed and optimized biological ceramic composites?	Mantid shrimps use their smashing limbs to break hard-shelled animals like clams, abalones, and crabs. The smashing limb consists of the merus, propodite, and dactyl, with the dactyl being the part used to strike the prey. The dactyl is highly mineralized and has a thick, heavily calcified layer, while the propodite has a much thinner heavily calcified layer. The microhardness measurements indica…
507	507	What is the effect of micropillar period on the ratio of success of capillary force-driven self-assembly of microps?	The study investigates the effect of micropillar period on the success of capillary force-driven self-assembly of microps. The researchers find that the ratio of success of self-assembly rapidly decreases when the micropillar period is larger than 2 mm. Additionally, they observe that microps tend to grow in cells that assembled successfully, rather than those that did not collapse. To investigat…
508	508	What is the effect of the staggered ratio of the first-level inclusions on the toughness of the one-level and two-level structures, and how does the distribution of nonlinear deformation in the matrix of the two-level structure at the critical state of crack initiation change with the staggered ratio?	The staggered ratio of the first-level inclusions in a composite material can significantly affect the toughness of both one-level and two-level structures. In the case of the one-level structure, the toughness is found to be less affected by the staggered ratio compared to the two-level structure. This is because the toughness of the one-level structure is mainly determined by the soft matrix, w…
509	509	What is the average value of the S (mN/nM) for all the indentations?	Sure, I can provide a succinct summary of the key concepts related to the given data without using any math, equations, variables, or numbers. The data provided is a set of measurements for different indentations on a surface, with each measurement represented by a set of values for the surface height (in nM) and the surface area (in nM2). The measurements are grouped into five different indentat…
510	510	What are the most appropriate methods for assessing the printability of bioinks for extrusion-based bioprinting, and how can the rheological properties of these bioinks be evaluated to ensure optimal bioprintability?	The assessment of printability of bioinks for extrusion-based bioprinting and the evaluation of rheological properties governing bioprintability are crucial steps in the development of bioprinting technologies. Several methods have been proposed to assess printability, including the Proposal by Eng.C et al. (2017) which suggests a comprehensive set of criteria to evaluate the printability of bioi…
511	511	What is the effect of dehydration on the Poisson's ratio of the crusher claw, and how does it compare to the values obtained in tensile tests?	The crusher claw's Poisson's ratio is affected by dehydration, with a roughly equal increase in both the normal and transverse directions. Compared to values obtained in tensile tests, the Poisson's ratio for observation direction I is significantly higher, while direction II shows a more modest increase. The difference in Poisson's ratios between the two observation directions is striking. When …
512	512	What are the various methods used to improve the performance of inkjet printheads, beyond recharging, as discussed in the literature?	Integration issues have been studied to improve the performance of inkjet printheads by integrating various components and technologies. These methods have been discussed in the literature and have shown promising results in improving the performance of inkjet printheads beyond recharging.
513	513	What are the mechanical properties of the armadillo shell, and how do they compare to those of a turtle shell?	The armadillo shell has not been extensively studied for its mechanical properties, despite its superior armor behavior against environmental threats. In comparison to turtle shells, the armadillo shell has a unique structure and mechanical response. The armadillo shell is composed of overlapping scales that provide protection against predators and the environment. The scales are made of keratin,…
514	514	How can the chiral coefficients of a deformed plant tendril be described using a column coordinate system?	The chiral structure of a plant tendril can be represented by a column coordinate system, which allows for the description of the chiral coefficients of the deformed tendril. The assumed second-level chiral structure of the plant tendril can be represented by a column coordinate system, where the arc coordinate along the second-level chiral structure is represented by S, and the total length of t…
515	515	How do bioceramics achieve toughening, and what are the various mechanisms that contribute to their remarkable increase in strength and toughness?	Bioceramics, such as those found in mollusc shells and other biominerals, exhibit remarkable strength and toughness due to various mechanisms that contribute to their toughening. These mechanisms include grain size reduction, crack tip deflection, crack tip shielding, pre-micro-cracking, and pre-stressing. Grain size reduction increases the force required for crack propagation by intersecting mor…
516	516	What are the recent advances in the development of bioplastics from vegetable waste using eco-friendly water-based processes?	Recent advances in the development of bioplastics from vegetable waste using eco-friendly water-based processes have focused on the use of chitosan, a biodegradable and renewable polysaccharide derived from the deacetylation of chitin, found in the exoskeletons of crustaceans. These advances have led to the creation of nanostructured, transformable, and biologically active bioplastics with improv…
517	517	How do the hierarchical architectures of bio-inspired passive mechanosensors enable the measurement of airspeed and wing shape adaptation for maximum flight efficiency in birds?	Bio-inspired passive mechanosensors, such as those found in birds, use a hierarchical architecture to measure airspeed and adapt wing shape for maximum flight efficiency. These sensors rely on the filtering effect of hairlike structures to obtain flow data relevant for flight. The sensors are made of composite materials with stiff alumina platelets and nickel flakes, which provide a hierarchical …
518	518	What are the red arrows in the figure indicating?	The red arrows in the figure indicate the direction of deflection and crack propagation, as well as uncracked-ligament bridges involving two-dimensional uncracked regions along the crack path. These features are essential for many toughening mechanisms in bone, such as crack bridging and crack deflection, which predominate at micrometer scales and above. The blue arrows delineate microcracks that…
519	519	Can an impairment in just one single component at the nano-, sub-micro-, or microscale affect the biomechanics of the entire bone material?	Bone tissue is composed of various components at different length scales, including collagen fibers and mineralized hydroxyapatite crystals. Each of these components has unique mechanical properties, and their organization and interaction at each scale can significantly affect the overall biomechanics of the bone material. For instance, an impairment in just one single component at the nano-, sub…
520	520	How do artificial spinning techniques and chemical modification affect the orientation of nanofibrils in 1D, and how do these techniques compare to traditional methods such as applying electric or magnetic fields?	Artificial spinning techniques and chemical modification can be used to regulate the orientation of nanofibrils in one dimension (1D). These techniques can be used to achieve specific orientations of nanofibrils, such as aligning them parallel or perpendicular to a surface. In contrast, traditional methods such as applying electric or magnetic fields can also be used to orient nanofibrils, but th…
521	521	What are the factors that contribute to the toughness of layered silica and nacre, and how do they compare to the toughness of monolithic silica?	Layered silica and nacre exhibit enhanced toughness compared to monolithic silica due to the presence of microcracks and a periodic variation in Young's modulus. The crack driving force is reduced in the valleys of the periodically varying modulus, and the organic matrix in nacre and biosilica provides plasticity and blunts crack tips, reducing the material's brittleness. These factors contribute…
522	522	What is the influence of material properties on the impact behavior of Bi57Sn43 castings, and how can this be investigated using a pummelos-inspired casting process?	The pummelos-inspired casting process offers a unique opportunity to investigate the influence of material properties on the impact behavior of Bi57Sn43 castings. By using different casting materials and analyzing the resulting microstructures, researchers can gain insights into the effects of material properties on the impact behavior of the castings. The massive ceramic mould used in the proces…
523	523	What are the one-dimensional artificial micro-/nano-building blocks used in the fabrication of hierarchically structural rigid materials, and how do they contribute to the mechanical properties of these materials?	One-dimensional artificial micro-/nano-building blocks, such as polymer ps and single-walled carbon nanotubes, have been used in the fabrication of hierarchically structural rigid materials. These building blocks contribute to the mechanical properties of these materials by providing high aspect ratios and anisotropic properties, such as elongation and width as small as B10 nm. The hierarchical a…
524	524	What are the advantages of bottom-up approaches in nanotechnology, and how can they be used to create complex nanostructures not accessible through top-down processes?	Bottom-up approaches in nanotechnology offer several advantages over top-down methods. One of the key benefits is the ability to create highly complex nanostructures by assembling individual building blocks, such as proteins or nanoparticles, into hierarchically ordered bulk materials. This "bottom-up" approach allows for the formation of structures with unprecedented precision and complexity, no…
525	525	What are the effects of deficiency in non-collagenous proteins on the elastic properties of bone?	Deficiency in non-collagenous proteins can result in decreased energy dissipation in the extracellular matrix (ECM) and low toughness of bone. The non-collagenous proteins in the ECM are related to the elastic properties of bone, and their deficiency leads to heterogeneous mineralization and a reduction in elastic modulus. This reduction in elastic modulus suppresses plastic deformation in the EC…
526	526	What are the elastic moduli of farm-raised, lab-raised, and wild abalone nacre, and how do these values compare to each other?	Abalone nacre, the iridescent layer of the abalone shell, has been found to have unique mechanical properties that are influenced by its growth mechanism and environmental factors. The elastic modulus of abalone nacre has been studied in various settings, including farm-raised, lab-raised, and wild abalone nacre. Farm-raised abalone nacre has been found to have a lower elastic modulus compared to…
527	527	What is the relationship between bone heterogeneity and fracture risk, and how does it vary with age and bone mineral density (BMD)? Bone heterogeneity has been linked to fracture risk, but the exact nature of this relationship is still being researched. Some studies have found that decreased bone heterogeneity is associated with lower fracture toughness, while others have found that increased he…	Bone heterogeneity has been linked to fracture risk, but the exact nature of this relationship is still being researched. Some studies have found that decreased bone heterogeneity is associated with lower fracture toughness, while others have found that increased heterogeneity is associated with higher fracture risk. The relationship between bone heterogeneity and fracture risk may be influenced …
528	528	What are the challenges in developing future generations of synthetic bioinspired nanocomposites with local and controllable dissipation of stress and strain?	Future generations of synthetic bioinspired nanocomposites face several challenges in terms of local and controllable dissipation of stress and strain. One of the main challenges is the development of heterogeneously patterned materials, which would allow for localized control of mechanical properties. Currently, most bioinspired nanocomposites are homogeneous materials, and the development of he…
529	529	How do the displacement components (u, v, and w) relate to the displacement (u0, v0, and w0) and rotate angles (bx, by) on the mid-plane of a plate, as described by equations (11) to (14)?	The displacement components (u, v, and w) on the mid-plane of a plate can be determined in relation to the displacement (u0, v0, and w0) and rotate angles (bx, by) using equations (11) to (14). These equations express the strain on the mid-plane of the plate, including in-plane, bending, and shear strains, and relate the strains to the displacement and rotate angles. The strain on the mid-plane i…
530	530	How do the mechanical properties of hierarchical honeycombs change under large deformation?	the hierarchical length ratio and the number of triangular lattices away from the central axis. These parameters allow for the calculation of the thickness and length of the triangular lattice, which can be determined by a mass equivalence between the regular honeycombs and the hierarchical honeycombs. The samples used in the study are fabricated using an Objet Connex260 multi-material 3D printer…
531	531	What is the optimal value of pressure, p, that maximizes the area of the hexagonal cell, A0, given the length and inclination of the cell walls, l and th, respectively?	The optimal value of pressure, p, that maximizes the area of the hexagonal cell, A0, is dependent on the length and inclination of the cell walls, l and th, respectively. The area of the hexagonal cell is a function of the pressure, p, and the cell walls' inclination, th. The analysis shows that the area attains a maximum at a specific value of th, which is approximately 30 degrees, and the corre…
532	532	What sample preparation methods were used to assess osteogenic culture, alkaline phosphatase (ALP) activity, and calcium deposition?	The sample preparation methods used to assess osteogenic culture, ALP activity, and calcium deposition involved several steps. First, the samples were washed twice with PBS to remove any impurities. Next, the samples were fixed in paraformaldehyde for 45 minutes to preserve the cells and tissues. The samples were then dehydrated using increasing concentrations of ethanol and hexamethyldisilazane …
533	533	What is the focus of the study on amyloid fibrils formed by Ab (1-40) peptide, and what are the intriguing mechanical properties revealed by the study?	The study focuses on the amyloid fibrils formed by the Ab (1-40) peptide, which are found in high abundance in the brain tissue of individuals with Alzheimer's disease. The study reveals intriguing mechanical properties of these fibrils, including elasticity, sturdiness, and self-healing capacity, regardless of their chemical structure. The study uses a combination of theoretical and experimental…
534	534	What are the methods used in the discrete homogenization of architectured materials, and how can they be implemented in a simulation tool for the systematic prediction of their effective elastic properties?	The discrete homogenization of architectured materials is a method used to predict the effective elastic properties of materials with complex microstructures. This method involves representing the material as a collection of smaller, simpler units called "basic cells" and then combining these cells to create a larger, more complex material. The effective properties of the material are then predic…
535	535	What is the process of creating a freestanding multilayer film with a thickness of 4.9 μm, a tensile strength of 109 MPa, an elongation of 10%, and a Young's modulus of 13 GPa, using the layer-by-layer (LBL) method of oppositely charged electrolytes?	The process involves alternately immersing a substrate in two solutions, one containing anionic montmorillonite (MMT) clay platelets and the other containing poly(diallydimethylammonium) chloride (PDDA). The attractive electrostatic and van der Waals interactions between the MMT and PDDA cause them to adsorb onto the substrate, resulting in alternating coating of MMT and PDDA. Intercalation of th…
536	536	What are the key factors that influence the alignment of nanofibers in electrospinning, and how can these factors be optimized to achieve desired properties and applications?	Electrospinning is a versatile technique used to produce nanofibers with controlled properties and architectures. The alignment of nanofibers in electrospinning is influenced by several key factors, including the properties of the polymer solution, the electrospinning conditions, and the post-processing treatments. One of the most critical factors affecting nanofiber alignment is the molecular we…
537	537	Can plant cell scaffolds be used to grow phenotype-controlled phononic materials?	Growing Phenotype-Controlled Phononic Materials from Plant Cell Scaffolds Researchers have explored the potential of using plant cell scaffolds as a platform for growing phenotype-controlled phononic materials. By leveraging the self-healing properties, biocompatibility, and hierarchical microstructure of biological composites, this approach offers a cost-effective and sustainable method for manu…
538	538	What is the average diameter of the tubules in the nanotube thin film, and how does it compare to the thickness of the nanotube wall?	The nanotube thin film had tubules with an average diameter of approximately 30 nanometers, while the thickness of the nanotube wall was around 10 nanometers. These dimensions were determined through X-ray diffraction (XRD) analysis, which showed that the nanotube thin film was amorphous and only consisted of Ti peaks in the XRD pattern. The tubules were found to be nano-net-like in structure, wi…
539	539	How do spiders create such strong and durable webs using their silk fibers, and what can we learn from their techniques to develop wear-resistant and self-sharpening structures?	Spiders use their silk fibers to create strong and durable webs that can catch insects for food and protect them from predators. The silk fibers are made up of crystalline b-sheets and flexible helices within the polypeptide chain, which impart a toughness greater than bone, Kevlar, and high-strength steel. The webs are designed to be both strong and elastic, allowing them to catch prey without b…
540	540	How does the shear modulus of an orthotropic material affect the other material constants, and why does the orientation angle of collagen fibrils in a sheep tendon have no shear-coupling effect when the inclination angle is zero?	The shear modulus of an orthotropic material does not influence the other material constants. This is because the material has no shear-coupling effect when the inclination angle is zero. The orientation angle of collagen fibrils in a sheep tendon also has no shear-coupling effect when the inclination angle is zero. This means that the material properties are not affected by the orientation of th…
541	541	What is the most efficient method for removing p-xylene from aqueous solutions, and how does it work?	The most efficient method for removing p-xylene from aqueous solutions is through the use of hierarchical nanoporous biochar derived from crab shell. This biochar, known as KCS, has a high specific surface area and abundant lipophilic functional groups, which enable it to adsorb p-xylene efficiently. The adsorption process is due to chemisorption and is spontaneous and exothermic, as indicated by…
542	542	How can the properties and composition of modular units be tailored to promote specific cell functions and differentiation into desired tissue types?	The properties and composition of modular units can be tailored to promote specific cell functions and differentiation into desired tissue types by using various materials and fabrication techniques. For example, collagen-based modules can be created with different mechanical properties, such as stiffness and elasticity, to support specific cell functions and differentiation. Additionally, the co…
543	543	What are the unique properties of nanocomposite hydrogels, and how do they compare to pristine hydrogels?	Nanocomposite hydrogels are a class of materials that have gained significant attention in recent years due to their unique properties and potential applications in various fields, including biomedicine. These materials are synthesized by combining nanomaterials, such as silicate nanoparticles, with polymeric hydrogels, leading to a synergistic enhancement of the intrinsic and extrinsic propertie…
544	544	What are the effects of staggering pattern, reinforcement aspect ratio, loading frequency, and structural hierarchy on the storage and loss moduli of composites?	The staggered pattern of reinforcements in composite materials can significantly impact the storage and loss moduli of the material. The staggered pattern can improve the synergistic effect of integrating soft and hard constituent materials, leading to better performances in both storage and loss moduli. The reinforcement aspect ratio, loading frequency, and structural hierarchy also play importa…
545	545	What are the dimensions and geometry of the specimen used in the tensile testing of the bio-inspired composite and comparative laminate?	In the study, the researchers used a standardized specimen geometry and dimensions for the tensile testing of the bio-inspired composite and comparative laminate. The specimen dimensions were 100a^(tm)25a^(tm)5 mm, with a crack length extending over half of the specimen width. The thickness was not constrained and was set to 5 mm. This standardized geometry allowed for a quantitative comparison o…
546	546	Does the adhesive force of DLC, PFPE, and HDT change with rest time, or does the presence of solid films of these materials greatly reduce the adhesive force of Si(100)?	The adhesive forces of DLC, PFPE, and HDT on Si(100) do not change with rest time, suggesting that the water meniscus is not present on their surfaces. This is because the films are hydrophobic, and the amount of condensed water vapor is low. As a result, the adhesive force of Si(100) is significantly higher than that of DLC, PFPE, and HDT. The presence of solid films of these materials greatly r…
547	547	What is the relationship between the modulus of elasticity and fracture toughness of natural materials, as depicted in an Ashby diagram?	Sure, I can help you with that! The Ashby diagram is a graphical representation of the relationship between the modulus of elasticity and fracture toughness of materials. In the context of natural materials, the diagram shows how the modulus of elasticity and fracture toughness are interconnected and how they can be optimized through structural design. The diagram is based on the idea that materi…
548	548	What are the deformation modes of lattice structures obtained from FE simulations, and how do they compare to the experiment?	initial elastic, plastic bulking, cell collapse, strut interaction, and densification. The deformation modes of the lattice structures are found to be bending-dominated when the loading direction is along the x-axis, as evidenced by the smooth and long stress plateau observed in the compression curves. This is consistent with the Gibson-Ashby model, which predicts that the deformation of porous s…
549	549	What is the role of the dynamic wetting behaviors of water and oil on the scaly titanium-oxide-coated fabric membranes in the process of water and oil separation?	The dynamic wetting behaviors of water and oil on the scaly titanium-oxide-coated fabric membranes play a critical role in the process of water and oil separation. The titanium-oxide-coated fabric membranes exhibit both superhydrophilic and superoleophilic properties in air, resulting in varying spreading speeds for water and oil droplets on the fabric surface. Specifically, water droplets spread…
550	550	What was the specific activity of the NiCo2O4 nanozyme, and how did it compare to the control group?	The specific activity of the NiCo2O4 nanozyme was determined by measuring the amount of product produced per minute, and it was found to be 2.41 units per milligram. This is a measure of the enzyme's catalytic activity, and it was compared to a control group to determine the effect of the nanozyme on bacterial activity. The results showed that the NiCo2O4 nanozyme had a higher specific activity t…
551	551	What are the structural features of wood that contribute to its mechanical properties, and how do these features vary among different types of wood?	Wood is a natural composite material composed of cellulose microfibrils arranged in a staggered or helical pattern, which contributes to its remarkable mechanical properties. The cellulose microfibrils are embedded in a matrix of hemicellulose and lignin, which provides additional strength and stiffness. The staggered arrangement of cellulose microfibrils helps to distribute stress evenly through…
552	552	What changes in spidroin primary structure have contributed to the development of new functions for silk?	The development of new functions for silk has been achieved through changes in spidroin primary structure. These changes have allowed spiders to produce a variety of silk fibers with unique properties and functions. For example, the major ampullate (MA) glands produce the dragline or lifeline, which is also used to make the radii and frame of the web, as well as the mooring thread. The flagellifo…
553	553	What is the surface structure of the taro leaf, and how is it characterized?	The surface structure of the taro leaf is characterized by polygonal-shaped epidermal cells that form microscale "bumps" with diameters ranging from 15 to 30 micrometers. Each cell has a papilla at its center, and the surface of each cell is covered with nanosized epicuticular wax crystals composed of aliphatic compounds. This surface structure is visualized using scanning electron micrographs, w…
554	554	What is the three-dimensional arrangement of mineralized collagen fibers in elephant ivory and how does it relate to mechanical and optical properties?	The three-dimensional arrangement of mineralized collagen fibers in elephant ivory is a hierarchical and composite structure that contributes to its mechanical and optical properties. The mineralized collagen fibers (MCF) are organized in a plywood-like structure with fiber orientations oscillating in a narrow angular range, creating a unique Schreger pattern. This pattern is observed in both pol…
555	555	What is the effect of velocity on cartilage matrix and fibers net in articular cartilage damage?	The velocity of mechanical loading has a greater effect on the cartilage matrix than the fibers net in articular cartilage damage. This is consistent with the conclusion in the literature, which suggests that the extension direction and velocity play a crucial role in the process of damage evolution. The damage development of the cartilage matrix and fibers net is closely related, with the matrix…
556	556	What are the common amino acids found in chitin-binding proteins from insect cuticles, and how do they contribute to the hardening mechanism of biogenic tools?	Chitin-binding proteins from insect cuticles contain common amino acids such as Gly and Ala, which are also found in hard cuticles and are involved in cuticular sclerotization. Additionally, Tyr and His are frequently found in hard cuticles and are known to be involved in cuticular sclerotization in the absence of metal ions by covalently binding to catecholic and phenolic molecules. In biogenic …
557	557	What are the bounds for the storage and loss moduli of bioinspired staggered composites, and how do they vary against various geometric and material parameters?	The study investigates the mechanical properties of bio-inspired staggered composites, which are materials that mimic the structure and function of biological materials like bone, nacre, and tendon. The researchers aim to establish bounds for the storage and loss moduli of these composites, and explore how they vary under different geometric and material parameters. The study develops a theoretic…
558	558	What is the mechanism by which the herringbone structure's load-bearing capacity is maintained during tensile deformation, despite the potential softening effect caused by microcracks in the B2 phase?	The herringbone structure's load-bearing capacity is maintained during tensile deformation due to a real-time stress partitioning effect between the B2 and L12 phases. The L12 phase exhibits strain-hardening behavior, while the B2 phase bears decreasing stress and increasing internal microcracking. This leads to a gradual transfer of the load from the hard but brittle B2 phase to the initially so…
559	559	What are the unique features of 3D graphene foams that enable them to detect dopamine with high sensitivity and low detection limit?	The large surface area of 3D graphene foams and the high charge transfer rate ensured by the exceptionally high conductivity of graphene and 3D multiplexed conductive pathways of graphene foam contribute to their excellent performance in detecting dopamine with high sensitivity and low detection limit. Additionally, the macroporous structure of graphene foam ensures efficient mass transport of th…
560	560	Sure, here is a concise question to which the answer is "2.1. Biochemical Conversion Processes 6. 2. 2. Thermochemical Conversion Processes 6. 3. Batteries and Electrochemical Capacitors 6. 3. 1. Carbon Electrodes Derived from Wood and Wood Components 6. 3. 2. Separators 6. 3. 3. Scaffolds 6. 3. 4. Lignin as Battery Electrodes	The text discusses various methods for converting biomass into energy, including biochemical and thermochemical processes. These methods involve the use of wood and wood components as electrodes in batteries and electrochemical capacitors. The text highlights the potential of using lignin, a byproduct of biomass conversion, as a battery electrode. Additionally, the text mentions the use of separa…
561	561	Can the bonds between atoms be broken or formed in the CHARMM force field, or do they remain fixed and unchanging?	In the CHARMM force field, the bonds between atoms cannot be broken or formed. Instead, the bonds remain fixed and unchanging, as they are modeled by harmonic springs or variations thereof. This means that the chemical bonds between atoms are treated as rigid and unchangeable, and cannot be altered during the simulation. Additionally, the charges on the atoms are fixed and do not change, and the …
562	562	What are the key features of a three-level hierarchical process for learning, and how does it relate to the nature of constituent parts and their potential modes of behavior within complex systems?	The behavior of the global system is influenced by the behavior of its constituent parts, and vice versa. This framework provides a way to understand and analyze complex systems, such as social systems, by breaking them down into their constituent parts and examining their interactions and emergent properties. It highlights the importance of considering the nature of the constituent parts and the…
563	563	How can nanotube grafting in porous solids be used to create high surface area devices?	Nanotube grafting in porous solids is a promising technique for creating high surface area devices. By growing carbon nanotubes (CNTs) inside the pores of microcellular graphitic foams, the surface area of the material can be significantly increased, offering advantages in a wide range of applications. The use of CNTs as a hierarchical structure can mimic the natural biological systems, where sma…
564	564	What are the properties and characteristics of polyelectrolyte multilayer films and how do they affect the behavior of human cells? Polyelectrolyte multilayer films have been studied extensively for their potential applications in biomedical fields. These films are composed of layers of polyelectrolytes, which are polymers with electrolyte properties, that are assembled through a layer-by-layer p…	Polyelectrolyte multilayer films have been investigated for their potential applications in biomedical fields. These films are composed of layers of polyelectrolytes that are assembled through a layer-by-layer process. The properties and characteristics of these films can impact the behavior of human cells grown on them. Studies have shown that the thickness and porosity of the films can influenc…
565	565	What scientific discoveries have been made about the properties and applications of nanoparticles, as reported in the scientific literature?	Scientific discoveries have been made about the properties and applications of nanoparticles, as reported in the scientific literature. These discoveries include the development of new methods for synthesizing and functionalizing nanoparticles, as well as the exploration of their potential applications in fields such as medicine, energy, and materials science. One area of research has focused on …
566	566	How do the images of each layer get saved in a sequence for 3D printing?	The process of 3D printing involves creating a sequence of images that represent the layers of the object being printed. This is done using a 3D modeling software, where the object is broken down into thin layers and each layer is saved as an image. The images are then imported into a 3D printer, such as the Phrozen Sonic Mini 8K, which uses a resolution of 1152 ppi to fabricate the object. The p…
567	567	What are the polymers made of click-functional peptide bundles?	The article discusses the development of hybrid synthetic peptide-based polymers made from click-functional peptide bundles. These bundles are composed of low-molecular-weight peptides that are designed to provide control over the stability, size, and spatial display of chemical functionalities. The protein-like structure of the bundle allows for precise positioning of covalent linkages between d…
568	568	What are the key features of the setal structure of gecko's footpads that contribute to their adhesive properties?	The setal structure of gecko's footpads is covered with microscopic hairlike bristles called setae, each ending in a thin leaf-like plate called a spatula. These setae and spatulae work together to increase the overall contact area and adhesion to such an extent that animals can walk on walls and ceilings. The setal structure is highly optimized and has developed over time through natural selecti…
569	569	What are the advantages of using diatom silica as a biosensing platform for label-free optical detection of immunocomplex formation, and how does it compare to other methods?	Using diatom silica as a biosensing platform for label-free optical detection of immunocomplex formation offers several advantages. Firstly, diatom silica has a large surface area with uniform pores, allowing for effective monitoring of label-free binding reactions. Additionally, the use of diatom silica as a biosensor platform allows for direct investigation of biomolecules in a natural environm…
570	570	What methods were used to collect and prepare the byssal threads and foot tissue of mussels originating from Prince Edward Island for various experiments?	The byssal threads and foot tissue of mussels originating from Prince Edward Island were collected and prepared for various experiments using a variety of methods. The byssal threads were produced in a controlled environment with artificial seawater, and were collected and placed in deionized water at 4 degrees Celsius for direct use in experiments. The foot tissue was dissected from the mussels …
571	571	What is the critical length scale governing dynamic fracture, and how does hyperelasticity play a role in this process?	In the study by Gao and Buehler (2003), the authors investigated the critical length scale governing dynamic fracture and the role of hyperelasticity in this process. They used atomic simulations to model the deformation and failure of materials at the nanoscale. The study found that the critical length scale for dynamic fracture is determined by the material's hyperelastic properties, specifical…
572	572	What are the optimal surface properties of nano-ceramics in polymer composites for enhanced bone formation and mechanical integrity in orthopedic implants?	The optimal surface properties of nano-ceramics in polymer composites for enhanced bone formation and mechanical integrity in orthopedic implants include surface roughness values that are similar to those of natural bone. This is because osteoblast adhesion is greatest when the surface roughness values of the composites are closer to those of natural bone. Additionally, the dispersion of nanophas…
573	573	What is the estimated Ecomp value in the study, and how does it compare to the value of EPDMS?	The study found that the estimated Ecomp value is 1.2 GPa, which is significantly higher than the value of EPDMS. This suggests that the presence of rigid nanopillars embedded in soft micropillars can enhance the adhesion of the material by reducing the value of E and increasing the conformity of the contact surface. The study also found that the stress distribution within the PDMS matrix is homo…
574	574	What were the enzyme activity recovery and purification factor for the Medium and High grade GOx, and how were they lyophilized to achieve higher stability at room temperature?	The enzyme activity recovery and purification factor for the Medium and High grade GOx were found to be 89% and 17.3%, respectively. The purification process involved lyophilization to achieve higher stability at room temperature. All steps of purification were assayed for their enzyme activity and protein content, and the homogeneity of the partially and highly purified protein was confirmed by …
575	575	What are the optimal conditions for preparing chitin nanofibers, as described in the provided reference list?	Calcium-saturated methanol disintegrates chitin nanofibrils with minimal chemical modification, generating a Ca-methanol gel. The Ca2+ are removed from the Ca-methanol gel by washing with alcohol and DI water, thus generating alcohol gels and a hydrogel. The final chitin/water dispersion is then cast into a thin film with an average nanofiber diameter of 20 nm.
576	576	What is the probable reason for the seawater desalination capability of the BWS evaporator, and what are the advantages of using CPF bundles in the desalination process?	The probable reason for the seawater desalination capability of the BWS evaporator is due to its anisotropic structure and hydrophilic properties, which resist interfacial salt crystallization. Additionally, the hierarchical BWS surface helps prevent salt precipitation. The use of CPF bundles in the desalination process offers several advantages, including flexibility, electrical conductivity, an…
577	577	What is the novel force sensor design that can measure the mechanical properties of biological materials over a wide range of forces, and how does it provide versatility and sensitivity for characterizing fragile and soft biological materials?	The novel force sensor design is based on the Hall-Effect principle and is capable of measuring mechanical properties of biological materials over a wide range of forces. The design features a flexible cantilever beam with a mounted Hall-Effect sensor, which allows for sensitive and versatile measurement of forces in the range of nanonewtons to newtons. The magnetic yoke configuration is optimize…
578	578	What are the limitations of previous developments in origami and folding structures, and how can these limitations be addressed through the use of computational geometry and origami?	Origami, the ancient Japanese art of paper folding, has been applied in various fields, including mathematics, engineering, food packaging, and biological design. Recent advances in computational geometry and origami have enabled the development of new forms of folding and materials for folding. One such development is "Kinetogami," a new multi-primitive folding frame that allows for the creation…
579	579	How do synthetic extracellular matrices with nonlinear elasticity regulate cellular organization?	Synthetic extracellular matrices with nonlinear elasticity have the potential to control cellular organization by providing a platform for cells to grow and interact with their surroundings. These synthetic materials can be designed to mimic the mechanical properties of natural extracellular matrices, which play a crucial role in regulating cell function. By manipulating the molecular structure o…
580	580	How can the design parameters of individual structures provide a tailored response to impact resistance, and what are the potential implications for impact-resistant bioinspired designs?	Biological materials have evolved to withstand impacts from various sources, such as predators, environment, and other organisms. These impacts can cause damage to the material, but the design parameters of the structure can provide a tailored response to resist impact. For instance, the hierarchical structure of biological materials, such as the branching pattern of trees, can help to distribute…
581	581	What are the characteristic scanning electron microscopy (SEM) images of PLG scaffolds at CO2 at subcritical conditions?	The SEM images of PLG scaffolds at CO2 at subcritical conditions show distinct features of microspheres with sizes ranging from 240 mm to 140 mm. These microspheres are assembled in a hexagonal structure, creating a colloidal crystal (ICC) with a highly organized and uniform architecture. The ICC structure is composed of microps that are assembled in a hollow nanofibrous architecture, which provi…
582	582	What are the key factors that control the photothermal heating efficiency of SWCNT-doped CNF/EG71-UPy29 nanocomposites under localized irradiation?	The photothermal heating efficiency of SWCNT-doped CNF/EG71-UPy29 nanocomposites under localized irradiation is controlled by several key factors. The addition of SWCNTs turns the film from transparent to homogeneously light-absorbing, serving as the base for the photothermal effect. The photothermal heating efficiency is influenced by the laser intensity, beam spreading, and the thermal conducti…
583	583	What are the key design principles and challenges in developing self-assembled bioinspired nanocomposites for advanced functional materials? Bioinspired materials engineering has revolutionized the design of advanced functional materials across various scientific domains, from wetting behavior to optical and mechanical materials. These materials exhibit emergent properties due to their hierarchic…	A Paradigm for Future Structural Materials Engineering Bioinspired materials engineering has profoundly impacted the design of advanced functional materials across various scientific domains. By understanding how biology uses hierarchical design to create failure-tolerant materials with emergent properties, researchers have developed self-assembled bioinspired nanocomposites that exhibit synergis…
584	584	What are the various multifunctional properties and surface structures of plant leaves, and how do they provide protection and stability for the plant?	Plant leaves have evolved various multifunctional properties and surface structures to provide protection and stability in different environments. The cuticle, the outermost layer of the primary plant surface, plays a crucial role in these functions. The cuticle is hydrophobic, which helps plants overcome desiccation and other physical and physiological problems in ambient environments. It also s…
585	585	How does heating the grip structure of a soft robotic gripper inspired by cabbage enable it to automatically deform and grab a pen cap of a neutral pen?	The soft robotic gripper inspired by cabbage is made of a shape memory polymer that can deform and grab a pen cap of a neutral pen when heated. The grip structure is designed to mimic the curl deformation of cabbage leaves, and the growth process of the leaf ball. When heated, the shape memory polymer undergoes a temperature-triggered deformation, allowing the gripper to grab the pen cap. This te…
586	586	What is the constitutive relation between stress and strain for a fiber bundle material (FBM) composed of carbon nanotube (CNT) fibers, and how can the self-healing rate of the material be defined?	The constitutive relation between stress and strain for a fiber bundle material (FBM) composed of carbon nanotube (CNT) fibers can be established using the Young's modulus of the fibers and the correction coefficient. The self-healing rate of the material can be defined based on the number of intact fibers and the fiber failure rate. The constitutive relation can be recast as a function of the st…
587	587	What are the differences between the theoretical and numerical results of the second-order VHS with t0 = 2 mm, and how do these differences affect the out-of-plane deformation regime of the material?	The second-order VHS with t0 = 2 mm exhibits differences between theoretical and numerical results, which affect the out-of-plane deformation regime of the material. The numerical results demonstrate a greater deviation from the theoretical results, particularly when the material thickness is varied. This is due to the fact that the local structure of the second-order VHS with t0 = 2 mm takes on …
588	588	What is the viscosity of the material at an infinite shear rate, and how does it relate to the material's intrinsic property and the cross model parameters?	The viscosity of the material at an infinite shear rate is a key concept in understanding the behavior of soft biological materials like collagen. While the material's intrinsic property, zero-shear viscosity, provides a baseline for the viscosity at low shear rates, it is not enough to capture the full picture of the viscosity-shear relationship. At higher shear rates, the material exhibits shea…
589	589	What is the composition of the cortical cells in porcupine quills, and how does the foam within the quills affect the local buckling behavior of the cortex?	The cortical cells in porcupine quills are separated by a cell membrane complex, with a central dense layer and less dense regions on both sides. The foam within the quills provides support and delays the onset of local plastic buckling of the cortex. The buckling of the cortex is accompanied by tensile and compressive deformation of the foam, which may help release strain energy stored in the co…
590	590	How can the stability of solid oxide fuel cells operating with hydrocarbons be improved?	Improving the stability of solid oxide fuel cells (SOFCs) operating with hydrocarbons can be achieved by substituting the nickel phase with copper. However, the melting temperature of copper oxide (CuO) is too low to allow it to withstand the high temperature required for the deposition of the stabilizing phase (SDC). To address this issue, a method of combining spray pyrolysis (SP) and atmospher…
591	591	What are the secrets of nature that enable biological materials like bone, teeth, and nacre to exhibit superior mechanical properties despite being composed of soft and brittle components? Can we learn from these biological materials to produce bio-inspired materials in the laboratory?	Biological materials like bone, teeth, and nacre have remarkable mechanical properties due to their unique nanostructure. These materials are composed of protein and mineral components, which work together to create a strong and tough composite. The secrets of nature that enable these materials to exhibit superior properties can be attributed to the optimized tensile strength of mineral crystals …
592	592	What is the likely structural element responsible for the failure mechanism of coconut endocarp, based on the vascular bundle's maximum diameter range being larger for large samples than for small ones and scattering more for large samples?	Based on the analysis of the vascular bundles in the coconut endocarp, it is likely that the structural element responsible for the failure mechanism is the cellular structure of the sclereid cell matrix or its intercellular spaces. The vascular bundles have a larger maximum diameter range for large samples than for small ones, and scatter more for large samples, indicating that the failure mecha…
593	593	What is the relationship between the bulk modulus of the filled material and the Young's modulus of the shell in the post-buckling compression behavior of concentric multi-walled cylindrical shells filled with low-shear-modulus materials?	This study investigates the axial compression behavior of concentric multi-walled cylindrical shells filled with low-shear-modulus materials, particularly in the post-buckling stage. The research focuses on the relationship between the bulk modulus of the filled material and the Young's modulus of the shell. The findings suggest that if the bulk modulus of the filled material is comparable to or …
594	594	What are the key parameters that control the impact resistance of bulk wood material, and how do they affect the failure mechanisms of the material under dynamic loading conditions?	The impact resistance of bulk wood material is controlled by several key parameters, including the concentration of macrofibers and the distribution of porous cellulose. The macrofiber concentration can be varied from 12% to 20% by weight, and this has a significant effect on the failure mechanisms of the material under dynamic loading conditions. When the macrofiber concentration is high (20%), …
595	595	What are the adhesion values of SAM-coated surfaces in various environments, and how do they compare to bare surfaces?	In various environments, the adhesion values of SAM-coated surfaces are lower compared to bare surfaces. This means that the surfaces with SAM coatings have weaker adhesion properties than the bare surfaces. The exact difference in adhesion values will depend on the specific environment and the type of SAM coating used. However, in general, the adhesion values of SAM-coated surfaces are lower, wh…
596	596	What are the relative influences of topography and chemistry on osteoblastic cell behavior on TiAl6V4 surfaces?	The study by Hardouin et al. (2000) investigated the effects of topography and chemistry on osteoblastic cell behavior on TiAl6V4 surfaces. The researchers found that both topography and chemistry played a significant role in regulating osteoblastic cell behavior, with topography having a more pronounced influence. Specifically, the study showed that osteoblastic cells exhibited better attachment…
597	597	How does the amount of change in a Doppler RADAR measurement provide a direct measure of the relative speed of the surface and RADAR?	The amount of change in a Doppler RADAR measurement provides a direct measure of the relative speed of the surface and RADAR by detecting complex atmospheric movements, such as winds moving in different directions and at different speeds. These movements hasten or delay RADAR waves in a way that allows the detection of tornadic vortices, distance storms, wind-shear, and micro-bursts. The Doppler …
598	598	What are the key features of hierarchically ordered polymer nanofibers in bone tissue engineering, and how do they mimic bone nanostructure?	The nanofibers can be functionalized with bioactive molecules such as chitosan and HA, enhancing their bioactivity and biomimicry. These features allow the hierarchically ordered polymer nanofibers to mimic the nanostructure of bone, providing a promising material for bone tissue engineering. The nanofibers can be used to create three-dimensional scaffolds that can be used to support the growth o…
599	599	What are the optimal distribution of internal material and the biomechanical factors that influence it in the internal architecture of emergent plants?	The internal architecture of emergent plants, such as Typha orientalis and Acorus calamus, has evolved over millions of years to optimize their mechanical performance and biological constraints. Through a combination of experimental and numerical methods, researchers have found that the leaves and stalks of these plants have been optimized into distinct cross-sectional shapes and aerenchyma tissu…
600	600	How can we reduce the number of operations necessary to find the maximal area permutation for larger datasets, using various heuristics such as a greedy successive addition of dimensions?	To reduce the number of operations necessary to find the maximal area permutation for larger datasets, various heuristics can be employed. One such heuristic is a greedy successive addition of dimensions. This approach involves adding dimensions one at a time, evaluating the Jaccard index for each permutation, and selecting the permutation with the highest Jaccard index. By starting with a small …
601	601	What is the composition of the epidermis of reptiles, and how does it contribute to their mechanical properties?	The epidermis of reptiles is composed of a-keratin over a layer of living cells. The mechanical properties of the epidermis have been investigated, and it has been found that the outer scale layers of the skin are much harder and more elastic than the inner scale layers. This gradient of material properties helps to protect the epidermis against abrasion and wear, and leads to more uniform stress…
602	602	How can Magnetic Resonance Imaging (MRI) be used to understand the form-structure-function relationships in plants, and what are the potential applications of this knowledge in biomimetic transfer?	Magnetic Resonance Imaging (MRI) can be used to understand the form-structure-function relationships in plants by providing high-resolution images of the plant's inner tissue structuring and functioning. MRI can help researchers visualize the amount, distribution, and density of various tissues within the plant, as well as the plant's condition, such as hydration levels and mechanical stress. Thi…
603	603	What kind of AFM techniques were used to map the contact topography of collagen fibrils in the adventitia of porcine arteries?	DART-PFM and SE-PFM. DART-PFM (Dynamic Aperture Resonance Tracking-Phase-Shifted Focused Mapping) was performed on a commercial Cypher-ES AFM, using a conductive probe (ARROW-CONTPt) with a spring constant of 0.2 N/m and a free resonance frequency of 14 kHz. The technique involves applying an AC bias near resonant frequency to the conductive tip to excite the sample, and recording the displacemen…
604	604	How did you sample for variation among species and within species for leaf size and biomechanical traits?	To study the relationship between leaf size and biomechanical traits, we sampled leaves from three individuals per species, selecting mature leaves that differed in size to represent variation within species. We tested whole leaves, midribs, and lamina samples from each species using static tensile tests. The samples were tested in three treatments, and we measured the standard indices to determi…
605	605	What are the specific hardening features in nacre that generate the distribution of deformations and large strains at failure?	Nacre, the thin outer layer of mollusk shells, exhibits remarkable mechanical properties, including the ability to withstand large strains and deformations without failing. The hardening features that contribute to these properties have been found to include specific morphologies and mechanisms that allow for progressive deformation and locking of the interface between the tiles. One of the key h…
606	606	What are the mechanical properties of collagen-mineral nanocomposites in bone tissue, and how do they contribute to the overall structural integrity of the bone?	Collagen-mineral nanocomposites in bone tissue exhibit a unique combination of mechanical properties that contribute to the overall structural integrity of the bone. These properties include high tensile strength, stiffness, and toughness, as well as the ability to undergo reversible deformation and adapt to changing loads. The high tensile strength of collagen-mineral nanocomposites is due to th…
607	607	What are the sources of error in measuring Young's modulus using laser-based digital image correlation, and how can they be compensated for?	A robust estimation method such as the maximum likelihood estimation can be used to reduce the effects of outliers and improve the accuracy of the measurements. By using these methods, the errors in measuring Young's modulus can be compensated for, and more accurate estimates can be obtained.
608	608	What was the purpose of designing the PCL/HA scaffold with regular 3D interconnecting microchannels and a porosity of 54.6 ± 1.2%?	The PCL/HA scaffold was designed with regular 3D interconnecting microchannels and a porosity of 54.6 ± 1.2% to create a biphasic scaffold that could support the regeneration of osteochondral tissues. The scaffold was designed to mimic the structure of the native tissue, with interconnected microchannels that allow for the diffusion of nutrients and the exchange of cellular signals. The porosity …
609	609	What are the implications of the formation mechanism of columnar nacre for the development of biomimetic materials?	Columnar nacre, the shiny and smooth outer layer of some mollusk shells, is formed by the deposition of aragonite crystals in a specific arrangement. This arrangement is thought to be the result of the interaction between the crystals and the organic matrix that surrounds them. The formation mechanism of columnar nacre has implications for the development of biomimetic materials, as it highlights…
610	610	What is the relationship between the creep function and the relaxation function in biological materials, and how do these functions influence the viscoelastic properties of biocomposites?	Biological materials, such as bone and sea shells, exhibit unique viscoelastic properties that are influenced by the nanoscale structure of their constituent components. The creep function and relaxation function are two important mechanical properties of these materials that are related to their viscoelastic behavior. The creep function, J(t), describes the time-dependent deformation of a materi…
611	611	How can the stability of metal-organic frameworks (MOFs) be tuned in composite materials?	Metal-organic frameworks (MOFs) have been widely explored in the development of composite materials with tailored properties. However, the stability of MOFs in these composite materials can be compromised by the interaction with other components, such as molecules or environmental conditions that affect coordination between linkers and ions. To address this challenge, researchers have employed va…
612	612	What are the 8 continuity conditions at the interfaces in the problem of a rectangular plate with a circular hole subjected to a uniform inward pressure, and how do they relate to the governing equations?	the outer rectangular portion and the inner circular portion. The governing equations for this problem are the Navier-Stokes equations, which describe the motion of the fluid and the deformation of the plate. At the interfaces between the two parts of the plate, there are 8 continuity conditions that must be satisfied. These conditions ensure that the properties of the fluid, such as pressure and…
613	613	What are the key features of the bioceramic armor studied in Science 339, 773-779 (2013) and Nature Materials 13, 501-507 (2014), and how do they contribute to its extreme damage tolerance?	The armor exhibits quasiplasticity, which is a non-linear elastic behavior that allows for efficient energy dissipation and deformation. These features contribute to the extreme damage tolerance of the bioceramic armor by allowing it to absorb and dissipate energy efficiently, while also deforming plastically to accommodate high levels of damage without catastrophic failure. The hierarchical stru…
614	614	What is the optimal layer height for 3D printed PLA patterns to guide human mesenchymal stem cells (hMSCs) orientation?	The study explores the use of halloysite nanotubes (HNTs) coated 3D printed polylactic acid (PLA) patterns to guide the orientation of human mesenchymal stem cells (hMSCs). The HNTs coating improves the roughness and hydrophilicity of the PLA pattern, which enhances the adhesion and proliferation of cells. The study finds that the optimal layer height for 3D printed PLA patterns to guide hMSCs or…
615	615	What are the characteristics of the 10 multifilament yarns tested in the study, as revealed by FISH analysis of specific bacteria (AOB and NOB) and DNA yield at the end of the experiment?	The study used FISH analysis to examine the characteristics of 10 multifilament yarns made from different materials and with varying fineness, twist, and searing conditions. The yarns were made from PES, PP, and PAD, with fineness ranging from 75 to 110 dtex, and twist levels of 75 m-1 and 100 m-1 in the direction S. The study found that the input multifilament structure, fineness, and twist cond…
616	616	What are the potential applications of using silk fibroin materials in the development of triboelectric generators and wearable strain sensors, and how do these materials compare to other materials commonly used in these applications?	Silk fibroin materials have shown great potential in the development of triboelectric generators and wearable strain sensors due to their mechanical robustness, superior electronegativity, and biocompatibility. Compared to other materials commonly used in these applications, silk fibroin materials offer several advantages. In the case of triboelectric generators, silk fibroin materials have been …
617	617	What factors influence the rate of silica formation in a benchmarking setup, and how do changes in pK-values of nitrogen-bearing moieties affect the rate of silica formation?	In a benchmarking setup, the rate of silica formation is influenced by the properties of the building blocks, such as the type and concentration of the monomers, the surface chemistry of the nanoparticles, and the conditions under which the reaction takes place. One key factor that affects the rate of silica formation is the pK-values of the nitrogen-bearing moieties. Changes in these pK-values c…
618	618	Despite the introduction of a very intense strain as the sample passes through the shear plane, can the sample ultimately emerge from the die without experiencing any change in its cross-sectional dimensions?	Despite the application of intense strain through the shear plane, the sample can maintain its original cross-sectional dimensions after passing through the die. This is a key concept in the process of ECAP, where the sample is subjected to repeated deformations at room temperature to achieve exceptional mechanical properties. The study of UFG-Ti, a material with ultrafine grain size, has shown p…
619	619	Can the control of the bio-mineral interface be optimized to fine-tune the chemical interactions between the two phases, leading to improved composite properties?	The control of the bio-mineral interface is a crucial factor in optimizing the properties of bionanocomposites. By fine-tuning the chemical interactions between the two phases, the composite properties can be improved. This can be achieved by manipulating the electrostatic forces and hydrogen bonding between the biological molecules and the inorganic colloids. The bio-mineral interface plays a ke…
620	620	What are the fundamental mechanisms that control the mechanical behavior of bio-inspired nanocomposites at the nanoscale, and how do these mechanisms affect the overall properties of the composite?	In this study, we investigated the mechanical behavior of bio-inspired nanocomposites at the nanoscale using molecular dynamics (MD) simulations. We focused on two models of nanocomposites with regularly staggered and stair-wise staggered arrangements of platelets in a ceramic matrix. Our findings reveal that the platelet aspect ratio (AR) has a significant impact on the mechanical properties of …
621	621	What is the surface modification of silica spheres with OTS, and how does it affect the hydrophobicity of the PDMS/SiO2 micro-p films and PDMS/M-SiO2 nano-p films?	The surface modification of silica spheres with OTS involves the attachment of organic molecules to the surface of the silica spheres, which enhances the hydrophobicity of the resulting PDMS/SiO2 micro-p films and PDMS/M-SiO2 nano-p films. The OTS modification increases the surface energy of the silica spheres, making them more compatible with the PDMS molecules. This leads to the formation of a …
622	622	How do the bone fingers on each side of the suture touching increase the mechanical protection of the animal, and can this design be applied to protection armor for humans?	Sure, I can provide a succinct summary of the key concepts related to the mechanical protection provided by the bone fingers on each side of the suture in the animal's skull, and how this design could be applied to protection armor for humans. The bone fingers on each side of the suture in the animal's skull are designed to provide mechanical protection against external forces. When the deformati…
623	623	What was the source of the Mouse Alkaline Phosphatase Activity (ALP) EnzymeAssay (ELISA) Kit used in the study?	The study used the Mouse Alkaline Phosphatase Activity (ALP) EnzymeAssay (ELISA) Kit from Shanghai MLBIO Biotechnology Co., Ltd. The kit was used to measure the alkaline phosphatase activity of the P/PAA composites.
624	624	What scientific advantages could researchers take advantage of by using nano-objects and their functionalization to create functional interfaces in composite materials?	Researchers can take advantage of the unique properties of nano-objects and their functionalization to create functional interfaces in composite materials with enhanced properties. By tailoring the size, shape, and surface chemistry of nano-objects, researchers can endow composites with specific properties such as dielectric behavior, sensing/response capabilities, and thermal/mechanical stabilit…
625	625	What is the usefulness of in situ confocal Raman spectroscopy for determining protein secondary structure in biological pseudoelastic biopolymers?	In situ confocal Raman spectroscopy is a valuable technique for determining protein secondary structure in biological pseudoelastic biopolymers. This method is based on the sensitivity of specific bands (amide I and amide III) to the specific conformation of the peptide backbone. The dihedral angles F and C, which describe the torsional rotation about the two bonds attached to each Ca atom, deter…
626	626	What are the recent advances in bioinspired synthesis and applications of hierarchical nanomaterials based on biomolecular self-assembly?	Recent advances in bioinspired synthesis and applications of hierarchical nanomaterials based on biomolecular self-assembly have shown great promise for various energy and environmental applications. By utilizing the unique nanostructures, functions, and properties of biomolecules, bioinspired synthesis offers potential green strategies for building highly complex nanomaterials. Biomolecular self…
627	627	What is the mechanism of scale overlapping in pangolin scales?	The mechanism of scale overlapping in pangolin scales involves a hexagonal pattern of overlapping scales, with each scale partially covering three neighboring scales on both the internal and external surfaces. The internal surface of each scale has a rhombic region that connects to the skin, while the lateral triangular parts cover the neighboring bilateral scales. The scale tip covers the base o…
628	628	What are the toughening mechanisms in natural materials, and how can we use this knowledge to develop more impact-resistant synthetic materials?	Natural materials have evolved unique toughening mechanisms to withstand various loads and stresses, providing inspiration for the development of impact-resistant synthetic materials. At the atomic scale, materials utilized by natural systems are fabricated from a limited selection of elements due to the environment in which they are synthesized. For instance, biological materials like bone, toot…
629	629	What was the molar composition of the synthesis solution used for the hydrothermal synthesis of SAPO-34?	The synthesis solution used for the hydrothermal synthesis of SAPO-34 had a molar composition of 1Al2O3/1P2O5/0.6SiO2/5TEA/300extract. This composition was prepared by vigorously stirring the solution at room temperature for 24 hours, followed by hydrothermal synthesis at 200°C for 72 hours to obtain the final product. The synthesis solution was prepared using a rapeseed pollen extract, which was…
630	630	What are the most recent advancements in bone tissue engineering using nanomaterials, and how do these advancements impact the field?	Recent advancements in bone tissue engineering using nanomaterials have focused on developing novel delivery strategies for growth factors and microRNAs, as well as improving the bioactivity and biodegradability of nanomaterials. These advancements have shown promising results in enhancing bone regeneration and tissue repair. One approach has been to use nanobrous spongy microspheres to distinctl…
631	631	What controls the degradation rates of organic components in organic-inorganic composite materials?	The amount of bridging bonds or cross-link density in organic-inorganic composite materials controls the degradation rates of organic components, such as gelatin. The presence of these bonds or density affects the degradation rates of the organic components into the hybrid system. The organic-inorganic composite materials can be prepared through various methods, including dissolution of organic m…
632	632	How does the micro-nano structure of hydrophobic coatings affect their performance, and what are the factors that influence the formation of this structure?	surface roughness and liquid materials. The surface roughness can be controlled by using different suspension methods, such as flame spraying, and the addition of nanoparticles can create a micro-nano structure. The choice of liquid material can also affect the formation of the structure, as different solvents can alter the surface properties of the coating. The dual-scale hierarchical roughness,…
633	633	What are the three types of natural structures that exhibit exceptional mechanical properties and inspire the optimal design of tough ceramic materials and fibers?	Bouligand structure, gradient alignment, and double-layered structure are three types of natural structures that exhibit exceptional mechanical properties, inspiring the optimal design of tough ceramic materials and fibers. Bouligand structure refers to the rotation of each fiber layer by a constant angle from the previous stack, resulting in in-plane isotropy and enhanced toughness. This structu…
634	634	What is the typical crack growth behavior of a composite material with seven layers, where each layer has a different thickness and the outer layers are made of a polymer interlayer, and how does this behavior differ from the crack growth observed in pure ceramic samples?	In most cases, the composite material with seven layers experiences a gradual and stress-dissipating crack growth behavior, unlike the crack growth observed in pure ceramic samples. The crack growth process is characterized by the sequential failure of each layer, with the polymer outer layers failing first due to the bidirectional crack growth. The crack growth behavior is different from the uns…
635	635	What are the different methods used to modify the surface of nanoparticles, and what are their respective advantages and disadvantages?	There are several methods used to modify the surface of nanoparticles, each with its own advantages and disadvantages. One common method is chemical functionalization, where chemical groups are added to the surface of the nanoparticles to alter their properties. This can include methods such as silanization, where a silane molecule is bonded to the surface of the nanoparticles, or the use of othe…
636	636	What is the relationship between the bending load and displacement of the BHTSs in the bending-load-displacement simulation curves, and how does this relationship differ among the different BHTSs?	The bending-load-displacement simulation curves for the different BHTSs show a distinct relationship between the bending load and displacement. In general, the bending load of the BHTSs increased with the increase in displacement, and when the displacement reached a certain value, the bending load dropped sharply and the thin tube failed. The BHTS-3 failed first at a displacement of 20 mm, while …
637	637	What is the effect of incorporating a small amount of TSF into PLA nanofibers on bone differentiation and mineral deposition?	Incorporating a small amount of TSF into PLA nanofibers promotes bone differentiation and mineral deposition. This is evident from the higher staining intensity on PLA/TSF woven scaffolds compared to nonwoven mats, and the lowest staining intensity on coverslips. The results were confirmed by quantification of ALP activity and OCN content, which followed similar trends. The data suggest that inco…
638	638	What were the two main components of the rail used in the web scanning machine?	linear shafts and aluminum beams. The linear shafts, made of stainless steel and measuring 1200 mm in length and 12 mm in diameter, provided the linear motion of the web. The aluminum beams, which supported the linear shafts at both ends, were designed to minimize friction and ensure smooth movement. The rail was constructed to allow for precise and controlled motion of the web during scanning.
639	639	What are the different biological templates used for electrode synthesis in the field of energy storage and sensing, and what are their unique features and advantages?	In the field of energy storage and sensing, various biological templates are used for electrode synthesis, offering unique features and advantages. These templates include cocoon silk, bacterial cellulose, and butterfly wings. Cocoon silk, for instance, is a biomass produced by silkworms and is known for its high strength-to-weight ratio and flexibility. This template is used to synthesize carbon…
640	640	What is the role of Runx2 in the proliferation of osteoblasts, and how does BG regulate this process?	Bone morphogenetic protein 2 (BG) has been shown to promote the proliferation of osteoblasts by inducing the expression of the transcription factor Runx2. This induction leads to the activation of the yes-associated protein (YAP) pathway, which in turn promotes the proliferation of osteoblasts. To better understand the underlying mechanisms of BG in promoting Runx2 expression, researchers used a …
641	641	What is the relationship between the external magnetic field intensity and the transport speed of the small objects on the surface of the pillar arrays?	When the external magnetic field is applied to the pillar arrays, the pillars bend and deform, which in turn causes the small objects on the surface of the pillars to move forward. The intensity of the external magnetic field determines the degree of deformation of the pillars and, therefore, the speed at which the small objects are transported. The transport speed is influenced by factors such a…
642	642	What are the unique mechanical properties of armadillo shells that enable them to provide effective protection against predators and other external forces?	The shells are lightweight, allowing the armadillo to move freely and quickly. These properties are due to the unique composition and structure of the armadillo shells, which are made of bony plates called "scutes" that are connected by flexible tissue. The scutes are arranged in a specific pattern to provide maximum protection and flexibility. Additionally, the shells are covered in a tough, lea…
643	643	What are the bioinspired nanomaterials used in fluorescence analysis for the detection of heavy metal ions, specifically Hg2+ and Pb2+?	Bioinspired nanomaterials have been widely used in fluorescence analysis for the detection of heavy metal ions, specifically Hg2+ and Pb2+. These nanomaterials are inspired by biological systems and are designed to mimic the properties of biological molecules, such as aptamers and folding. One example of a bioinspired nanomaterial used in fluorescence analysis is aptamer-SWCNT, which is a simple,…
644	644	What are the primary factors that influence the mechanical properties of nacre-like composites, and how do these factors impact the performance of these materials in various applications?	Nacre-like composites are a class of materials that mimic the structure and properties of nacre, the hard, shiny substance found in shells of certain mollusks. The mechanical properties of these composites are influenced by several primary factors, including the type and amount of reinforcement used, the matrix material, and the processing conditions. The type and amount of reinforcement used can…
645	645	What is the role of clay nanoparticles in the self-healing properties of hydrogels?	Clay nanoparticles play a crucial role in the self-healing properties of hydrogels by acting as cross-linkers and promoting elastic behavior. The incorporation of clay nanoparticles into the hydrogel matrix enhances the mechanical strength and enables the hydrogel to undergo thermal denaturation/renaturation cycles, leading to self-healing properties. The clay nanoparticles also contribute to the…
646	646	What is the closed-form expression for the effective modulus of staggered composite structures with a generic platelet architecture, and how does it relate to the physical principles of staggering in biological composites?	The effective modulus of staggered composite structures with a generic platelet architecture can be expressed analytically using a closed-form expression. This expression is based on the physical principles of staggering in biological composites, such as the platelet aspect ratio and the thickness and length ratios of the staggered array. The closed-form expression provides a simplified approach …
647	647	What is the purpose of the spring-block model in investigating the friction of elastic materials?	The spring-block model is a statistical tool used to investigate the friction of elastic materials. It is a hierarchical model that considers a one-dimensional surface discretized in masses and springs, representing an elementary system in which the statistical dispersion is assigned to the microscopic friction coefficients. The model allows for the simulation of microscopic surface structures an…
648	648	What is the proportion of species that have the correlations hypothesized to hold between traits, as determined through binomial proportion hypothesis tests?	The study examined the variation in leaf biomechanics across species and communities, and the sources of this variation within the leaf tissues. The results showed that leaf mechanical traits, structure, and morphology differed strikingly across species and communities, and midrib, lamina, and leaf densities also varied strongly within individual leaves and across species and communities. The stu…
649	649	What are the methods used to process silk fibers to facilitate aqueous processing, and what are the effects of these methods on the silk fibers' structure and properties?	Silk fibers can be processed to facilitate aqueous processing by extracting the sericin proteins using alkaline solutions, cutting or delaminating the cocoons, and degumming the silk fibers. These methods can reduce the molecular weight of the silk fibers and make them more susceptible to aqueous dissolution. However, these processes can also have adverse effects on the structure and properties o…
650	650	What is the effect of a triangular gradient in the Young's modulus on the global static coefficient of friction calculated via SBM and FEM?	The effect of a triangular gradient in the Young's modulus on the global static coefficient of friction calculated via SBM and FEM is a complex interplay of effects. For small values of D, the global static friction is observed to increase with the gradient level, while for larger values of D, the trend is inverted. This is due to the mechanism described previously, where the reduction of the glo…
651	651	What specific designs on the Pareto-optimal surface are modeled into the dogbone specimen and printed with a PolyJet 3D printer to validate the real-life applicability of the suggested optimization frame?	The suggested optimization frame is validated by modeling specific designs on the Pareto-optimal surface into the dogbone specimen and printing them with a PolyJet 3D printer. The designs are created to emulate the high elastic modulus ratio found in natural nacre, using both rigid and soft photopolymers. The relative elastic modulus ratio is fixed to 100 in this validation, and the printed speci…
652	652	What is the usual explanation for the formation of anhydrous calcium phosphates during sintering of hydroxyapatite (HA) scaffolds, and how does this process affect the surface morphology and porosity of the scaffolds?	The usual explanation for the formation of anhydrous calcium phosphates during sintering of hydroxyapatite (HA) scaffolds is that during the sintering process, irreversible dehydroxylation occurs at a high temperature, typically between 1200-1450°C, which produces anhydrous calcium phosphates. This process can lead to a deficiency of phosphate (P2O5) on the surface of the scaffold, particularly o…
653	653	What are the different micro-uring techniques used to modify the surface of polymers, and what are the advantages and limitations of each method?	This review focuses on the various micro-uring techniques used to modify the surface of polymers, exploring the mechanism responsible for altering surface morphology, geometry, and properties. Different uring techniques have been employed to investigate polymer response to process parameters, produce functional surfaces, and compare the efficacy of various methods. The review covers ultra-fast la…
654	654	What nanomaterials may possess the weakest inflammatory reaction and precisely induce macrophage polarization, leading to the up-regulation of anti-inflammatory factors and down-regulation of pro-inflammatory factors?	Nanomaterials with appropriate topography and chemistry can modulate inflammation and immune responses by precisely inducing macrophage polarization. For instance, 80 nm TiO2 coatings may possess the weakest inflammatory reaction, with lessened mRNA expression and protein secretion of pro-inflammatory factors such as MCP-1, MIP-1a, IL-1b, IL-6, and TNF-a. Gold nanoparticles (AuNP) coatings with a…
655	655	What are the desirable properties for a flow field comparison scheme, taking into account the shortcomings of the Gabriel graph structure, and how can these properties be incorporated into a weighted Gabriel graph to make the comparison scheme more robust?	When comparing flow fields, it is important to consider desirable properties such as sensitivity to dominant topological structure, sensitivity to structural geometric variations, and robustness to minor variations in critical point location. To address the shortcomings of the Gabriel graph structure, a weighted Gabriel graph can be introduced, where edges have a 'weight' property that measures t…
656	656	What are the cellulose fibers reinforced by in the layers of the plant cell wall?	The cellulose fibers in the plant cell wall are reinforced by a water-swelling matrix of hemicellulose and either lignin or pectin in layers. The cellulose fibers are arranged in a hierarchical structure, with microfibrils in the primary layer and additional secondary layers (S1, S2, and S3) deposited during cellular growth. The microfibrils in the S2 layer are aligned at a spiral angle, forming …
657	657	What are the advantages of using functionally graded materials (FGMs) in dental implants, and how do they affect the biomechanical response of the implant?	The gradual change in Young's modulus within the FGM implant also provides improved elastic properties, such as increased stiffness and reduced deformation, which can improve the implant's overall performance. Overall, the use of FGMs in dental implants offers several advantages that can improve the biomechanical response of the implant, including reduced stress shielding, improved osseointegrati…
658	658	What is the relationship between the concentration of cellulose nanocrystals (CNCs) and the distance between periodic lines in cholesteric liquid crystals, and how does this relationship change with the size of CNCs?	The relationship between the concentration of cellulose nanocrystals (CNCs) and the distance between periodic lines in cholesteric liquid crystals is complex and depends on the size of the CNCs. At low CNC concentrations (less than 4 wt%), the distance between periodic lines increases with increasing CNC concentration. However, at higher concentrations (between 4-9 wt%), the distance between peri…
659	659	What are the various factors that influence the formation, organization, and composition of the egg capsule of the marine gastropod Ilyanassa obsoleta?	The formation, organization, and composition of the egg capsule of the marine gastropod Ilyanassa obsoleta are influenced by several factors. One of the primary factors is the species' reproductive strategy, which involves the production of large numbers of small eggs that are protected by a hard, calcareous capsule. This strategy is thought to be an adaptation to the high predation pressure in t…
660	660	What are the current advancements in biomaterials for cartilage regeneration, and how do they compare to natural cartilage in terms of mechanical properties and quality of healing?	Current advancements in biomaterials for cartilage regeneration aim to mimic the structure and function of natural cartilage. Researchers have developed various biomaterials, such as hydrogels, nanofibrous scaffolds, and composites, to create functional synthetic articular cartilage. These biomaterials are designed to possess the same mechanical properties as natural cartilage, including flexibil…
661	661	What are the equilibrium configurations of a compliance-optimized flat DBN under gravitational or wind load, and how do they relate to the elastic energy of an arbitrary number of beams elastically connected at a node?	Sure, I can help you with that! A compliance-optimized flat DBN under gravitational or wind load is a structure that minimizes its deformation under external forces, while maintaining a flat and rigid shape. The equilibrium configurations of such a net are determined by the elastic energy of the beams elastically connected at each node. The elastic energy can be written as a sum over all edges jo…
662	662	What are the longitudinal stress-strain responses of meshes with different geometries, specifically with angles of 10, 20, 30, and 45 degrees, respectively?	The longitudinal stress-strain responses of meshes with different geometries, specifically with angles of 10, 20, 30, and 45 degrees, respectively, can be predicted based on the mechanical properties of the collagenous materials from which the meshes are made. Collagenous materials exhibit non-linear stress-strain behavior, with a significant increase in stiffness and strength at higher strains. …
663	663	What is the composition of the hierarchical structure of the silk fibroin knitted sheath with braided core (SF-KSBC) and how does it contribute to its mechanical properties and cell colonization?	The hierarchical structure of the silk fibroin knitted sheath with braided core (SF-KSBC) is composed of an external sheath and an inner tubular core. The sheath has a lower porosity and is designed to protect the core against wear and tear, while the core has a porous structure that provides mechanical integrity and allows for cell colonization. The different morphologies of the core and sheath …
664	664	What are the key properties of the optimized hydrogel actuators, and how do they enable remote photoactuation and magnetically driven soft materials with fast actuation?	The optimized hydrogel actuators exhibit high toughness, high actuation stress, and a high contraction ratio, making them suitable for remote photoactuation and magnetically driven soft materials with fast actuation. These properties are achieved by altering temperatures, which allows for the manipulation of the hydrogel's mechanical properties. The use of a photoabsorber coating, such as polypyr…
665	665	What is the basis for the multi-regime analysis of force-indentation curves, and how does it relate to the deformation of different structures within cells?	The multi-regime analysis of force-indentation curves is based on the observation that each power law regime spans a considerable range of indentation values, and is attributed to a consolidated set of deformations that dominate mechanical behavior. This is supported by the fact that significant segments of force-indentation curves are characterized by the same slope, as demonstrated through line…
666	666	What are the factors that influence the mechanical properties of keratins, and how do they contribute to the hardening of these proteins?	Keratins, the proteins found in skin, hair, and nails, have mechanical properties that are influenced by several factors. One of the key factors is the alignment and volume fraction of filaments, which can contribute to the hardening of keratins. Additionally, mineralization with calcium and other salts can also contribute to the hardening of these proteins. The mechanical properties of keratins …
667	667	What are the common methods used to model the mechanical behavior of gels, and what are their limitations?	These simulations model the behavior of gels at the molecular level, allowing for a detailed understanding of the mechanical behavior of gels. However, they can be computationally intensive and may not be applicable to large-scale simulations. The limitations of these methods include the difficulty in modeling the non-linear behavior of gels, the lack of understanding of the molecular-level prope…
668	668	How did the hierarchical-integrated structure design of the bionic wood cribs structure evaporator enhance the evaporation effect?	The design of the bionic wood cribs structure evaporator incorporated a hierarchical-integrated structure that optimized the photothermal conversion efficiency and steam escape generated by air convection. This design enhancement led to a significantly higher surface temperature under simulated sunlight, compared to traditional wood and basalt structures. The hierarchical structure also promoted …
669	669	What types of functional groups are present on the surface of carboxylated multiwalled carbon nanotube (CNT) yarns, and how do these groups impact the electrical conductivity of the yarns?	The surface of carboxylated multiwalled carbon nanotube (CNT) yarns contain various functional groups, including carboxyl (-COOH), hydroxyl (-OH), and ester (-COO-) groups. These functional groups can significantly impact the electrical conductivity of the yarns. The presence of carboxyl groups on the surface of the CNT yarns can enhance the electrical conductivity of the yarns by providing a hig…
670	670	How did DIC help in developing strain maps in Nitinol under large shear-dominated deformation?	In their 2009 study, the researchers used digital image correlation (DIC) to develop strain maps in Nitinol under large shear-dominated deformation. DIC is a technique that uses image processing to measure the displacement and strain fields within a material. The researchers used DIC to capture the evolution of full-field strain associated with the phase transformation from austenite to martensit…
671	671	What are the differences in the structure and morphology of the exocuticle and endocuticle between the scorpion species, Scorpionopsis brevicula and Buthus occitanus?	The exocuticle of the scorpion species Scorpionopsis brevicula and Buthus occitanus exhibit differences in structure and morphology. The exocuticle of the SP species is divided into four sublayers of distinct morphologies, whereas the exocuticle of the BO species is only divided into two sublayers. Additionally, the BO exocuticle shows a clear division between the outer and inner epicuticle, wher…
672	672	What are the potential challenges for future research in engineering chitin-based materials to mimic the unique properties of living chitinous materials?	Future research in engineering chitin-based materials to mimic the unique properties of living chitinous materials may face several challenges. One of the main challenges is the development of a scalable and cost-effective method for large-scale production of chitin-based materials. Currently, the production of chitin-based materials is often limited to small-scale laboratory experiments, which c…
673	673	How do you quantitatively compare and classify vortical flow fields based on their topological features using graph matching?	The method uses a novel graph-theoretic concept called a weighted Gabriel graph to compare and classify vortical flow fields based on their topological features. The graph vertices represent critical points of the velocity vector field, such as vortices, and the edges and edge weights encode local geometric structure. The resulting graph is robust to minor changes in the flow fields and can be us…
674	674	How can the shear thinning behavior of hydroxyapatite (HA) ink be optimized for 3D printing, and what are the limitations of this approach?	The shear thinning behavior of hydroxyapatite (HA) ink can be optimized for 3D printing by adjusting the flow rate and pressure of the ink. The flow rate can be increased by reducing the size of the nozzle, which will also improve the resolution of the printer. However, the pressure required to extrude the ink is relatively low compared to clay printing, which can be a limitation. Additionally, t…
675	675	How many groups of cells were tested for each sample in the study?	alkaline phosphatase (ALP) activity, collagen secretion, and ECM mineralization. The ALP activity was measured by observing the distribution of ALP on the surface of the cells and quantifying the activity using a BCIP/NBT staining kit. The collagen secretion was evaluated using Sirius Red staining, and the ECM mineralization was assessed using Alizarin Red S staining. The study found that the bio…
676	676	What is the effect of modifying the ratio of MTMS to NH4OH to EtOH on the wicking performance of PET fabric, and how does it compare to the control fabric without peeling?	25 ratio provided the best wicking performance, with a higher PSCA and P2SCA compared to the control fabric. The SEM images showed that the modified coatings had a smoother surface and fewer defects than the control fabric. The roll-off angles were also improved for the modified coatings. The study suggests that modifying the ratio of MTMS to NH4OH to EtOH can enhance the wicking performance of P…
677	677	What are the primary factors considered in the design of functionally graded materials, and how do they impact the material's properties and performance?	The sustainability of the FGM, including its environmental impact and potential for recycling, is a growing concern in its design. By considering these primary factors, the design of FGMs can be optimized for specific applications, such as aerospace, biomedical, and energy-related industries. The resulting materials can exhibit unique properties and behavior, such as graded stiffness, strength, a…
678	678	What are the macropore sizes and corresponding bone formation percentages for the materials with macropores of 300 mm, 425 mm, and 550 mm, respectively?	The study investigated the effect of macropore size on the bone formation ability of hydroxyapatite (HA) scaffolds fabricated using a 3D printing and sintering process. The scaffolds were prepared with different macropore sizes, including 300 mm, 425 mm, and 550 mm, respectively. The study found that the bone formation ability of the scaffolds increased with increasing macropore size. Specificall…
679	679	What is the equation for the curvature changes in a cylindrical shell, and how do the methods used to derive it relate to Figures and references?	* The equation is derived from the principles of mechanics of materials and the theory of elasticity, which are described in detail in reference books and academic papers. * The equation is based on the assumption of the shell's thin-walled structure, which is a common assumption in the analysis of cylindrical shells. * The equation is related to Figures 1 and 2, which show the curvature changes …
680	680	What are the different methods used to synthesize nanohydroxyapatite, and what are their advantages and limitations?	Nanohydroxyapatite (nHA) is a biomimetic material that has gained significant attention in recent years due to its potential applications in bone tissue engineering. Several methods have been developed to synthesize nHA, each with its own advantages and limitations. One approach is the use of sol-gel technology, which involves the hydrolysis and condensation of metal alkoxides in a solvent. This …
681	681	What are the key design features of the hierarchical architectures of the HA scaffolds that contribute to their osteoinductivity in animal experiments?	The scaffolds had a hierarchical structure that mimicked the natural organization of tissues, with both macro and microstructures that provided a framework for tissue growth and development. These design features worked together to create a scaffold that could support the growth and differentiation of cells and tissues, leading to the observed osteoinductivity in the animal experiments.
682	682	What are the basic structural properties of nanofibers that affect their mechanical or physical properties, and how can understanding these properties improve the production of nanofibers to meet specific needs?	The basic structural properties of nanofibers that affect their mechanical or physical properties include their diameter, porosity, crystallinity, and surface chemistry. These properties can be influenced by the type of polymer used, the spinning method, and the electrode used. By understanding these properties, the production of nanofibers can be optimized to meet specific needs. For example, th…
683	683	Can the abbreviation scheme be applied to various arrangements, such as keratin-p-concrete or spatula-sand-surface? To confirm the validity of the current model, the simulation results were compared with experimental data presented in the literature for bio-inspired synthetic materials or the setae of actual geckos. As the experimental data assume a smooth, clean contact surface, the verification…	The abbreviation scheme can be applied to various arrangements, such as keratin-p-concrete or spatula-sand-surface, to confirm the validity of the current model. Experimental data from the literature for bio-inspired synthetic materials or actual geckos' setae were compared to the simulation results. Since the experimental data assume a smooth, clean contact surface, verification simulations were…
684	684	What is the average value of the transverse-direction fracture toughness in manatee rib and bovine femur cortical bone at the age of 35, as determined by the chevron-notched beam test?	The study investigated the fracture toughness of manatee rib and bovine femur cortical bone using a chevron-notched beam test. The test is a standard fracture mechanics test that has been successfully applied to many other materials. The study found that the transverse-direction fracture toughness of manatee rib and bovine femur cortical bone was 4.5 ± 0.5 and 5.8 ± 0.5 MPa m1/2, respectively, at…
685	685	How do the morphology of collagen samples examined by SEM indicate that porcine artery is rich in collagen fibrils arranged disorderly in their orientations?	The morphology of collagen samples examined by SEM indicates that porcine artery is rich in collagen fibrils arranged disorderly in their orientations. The SEM examination reveals that the collagen fibrils are not arranged in a uniform or ordered manner, but instead are present in a disordered or random configuration. This is consistent with previous reports that have suggested that the collagen …
686	686	What are the 276 torsional particularities of the dragline thread of spider silk, and how might they be used in the development of greener materials?	The dragline thread of spider silk has 276 torsional particularities, which can be used in the development of greener materials. These particularities can be leveraged to create 3D direct ink writing principles for various applications, especially in biomedicine. The ink consists of a silk fibroin solution from the mulberry silkworm B. mori, which is deposited in layers through a fine deposition …
687	687	What are the limitations of the method used to detect very small mechanical tissue defects (25 m or smaller) in mechanically stretched tendons, despite its usefulness in simultaneously monitoring various aspects of cellular behavior such as apoptosis or differentiation using fluorescent labeling of specific proteins?	The method used to detect very small mechanical tissue defects (25 m or smaller) in mechanically stretched tendons has several limitations. Firstly, the method relies on fluorescent labeling of specific proteins, which may not be applicable to all types of tendon tissue or cellular behavior. Additionally, the method is limited to monitoring cellular behavior in the midsubstance of the tendon, and…
688	688	What are the primary components of pyriform silk glue, and how do they contribute to the glue's mechanical properties?	cement and spidroin fibers. The cement is a thin layer of nanobrils, made up of electron-dense globular proteins connected by thin strains of a less electron-dense material. These nanobrils are arranged in a regular, parallel pattern and form a smooth breaking edge when the glue is fractured. The spidroin fibers, on the other hand, exhibit a corrugated breaking edge, indicating a more amorphous s…
689	689	What is the scientific basis for the development of synthetic ceramic-metal composite materials, and what are the key challenges and opportunities in this field?	The development of synthetic ceramic-metal composite materials is based on the scientific understanding of the structure and properties of natural nacre, a biological material found in shells of various organisms. Nacre is composed of alternating layers of ceramic and metal, with a unique nanostructure that provides exceptional mechanical properties. Researchers have sought to replicate the nanos…
690	690	What is the temperature (in degrees Celsius) at which the mean crystalline thickness of enamel is approximately 0.5 nanometers, and the degree of alignment is around 3?	1.3). These values were obtained from the study of the structure-mechanical function relations at the nano-scale in heat-affected human dental tissue. In summary, the temperature at which the mean crystalline thickness of enamel is approximately 0.5 nanometers and the degree of alignment is around 3 is around 3.81 degrees Celsius, with a standard deviation of 0.28 degrees Celsius and 0.02 nanomet…
691	691	What is the fracture mechanism of intercalated ionic bonding and weak hydrogen bonding between rGO interlayers in GANs?	In GANs, the intercalated ionic bonding and weak hydrogen bonding between rGO interlayers are broken through stretching, leading to a synergistic fracture mechanism. The ionic bonding, formed between Eu3+ and rGO nanosheets, as well as between Eu3+ and PAAP, is retained after HI reduction. The p-p interaction between the phenanthroline groups of PAAP and the conjugated domains of rGO nanosheets a…
692	692	What are the different methods for fabricating 3D fibrous mats through electrospinning, and how do these methods affect the properties of the resulting materials?	This method involves using an auxiliary factor, such as a liquid collector, to regulate the self-assembly of fibers into 3D structures. The auxiliary factor can be designed to influence the formation of the 3D mat and improve its properties. The properties of the resulting 3D fibrous mats depend on the method used for their fabrication. For example, the fiber packing density and pore size can be …
693	693	How can we use the cut-and-patch method to calculate the total length of the VHS cross-; it is carried out in the formed i-th sub-structure, it loses a total length of the cross-, only compared to the previous i-1 The VHS in the first i-1 orders structure. Is the i-2 ii-2 an?	First, we patch the VHS in the first i-1 orders structure. This loses a total length of the cross, only compared to the previous i-1 The VHS in the first i-1 orders structure. Is the i-2 ii-2 an? Second, we cut out the newly formed i-th sub-structure. This increases the total length of the structure by the lost length, compared to the previous i order VHS. By repeating this process of patching an…
694	694	How do the mechanical properties of leaves vary across different vegetation types, and what are the relationships between these properties and leaf dimensional and compositional traits within species?	The study found that the mechanical properties of leaves, including tensile modulus of elasticity (TME), flexural stiffness (FS), and leaf thickness (TS), vary significantly across different vegetation types. The TME and FS of leaves were found to be highest in chaparral and semi-desert vegetation types, while the TS was highest in coastal sage vegetation. Within species, the mechanical propertie…
695	695	What is the relationship between the strength of beta-sheets and the length of the strands, and how does this relate to the prevalence of strand length in protein structures?	Sure, I can provide a succinct summary of the key concepts related to the strength of beta-sheets and the length of strands in protein structures, without using any math, equations, variables, or numbers. The strength of beta-sheets in protein structures is found to be closely related to the length of the strands. Specifically, the shear strength of beta-sheets increases as the length of the stra…
[truncated: 21,586 more rows]
