# Supplementary material for: BioinspiredLLM: Conversational Large Language Model for the Mechanics of Biological and Bio‐Inspired Materials
Source: Adv Sci (Weinh). 2023 Dec 25;11(10):2306724. doi: 10.1002/advs.202306724 (PMC10933662; doi:10.1002/advs.202306724)
Supplement: Supplementary file 3 — Supporting Information [file ADVS-11-2306724-s001.csv]

Citation	Question	Answer	Category
10.1002/adma.201502403	When describing gradient structures, they can be gradients in? A) dimension B) composition C) both dimension and composition	C	General
10.1002/adma.201901561	What is the structure found in many crustaceans? A) Cable B) Bouligand C) Dendritic	B	General
10.1016/j.pmatsci.2007.06.001	What is scanning electron microscopy used for? A) imaging biological materials B) testing biological materials for mechanical strength C) measuring strain rate sensitivity of biological materials	A	General
10.1016/j.jbiomech.2004.09.027	What is Micro-CT used for? A) To see internal structures in biological materials B) To test the bending strength of biological materials C) To measure Young’s Modulus of biological materials	A	General
10.1016/j.jbiomech.2004.09.027	Which is true about cellulose microfibrils? A) They have both crystalline and amorphous regions B) They are fully crystalline C) They are fully amorphous	A	General
10.1016/j.msec.2010.12.002	In the cell wall of wood, what is the hemicellulose reinforced with? A) Lignin B) Chitosan C) Chitin	A	General
10.1016/j.msec.2015.10.033	How does hydration typically affect crustacean exoskeletons? A) Hydration causes no effect B) More hydrated exoskeletons tend to be more rigid and brittle than hydrated exoskeletons C) More hydrated exoskeletons tend to be more flexible and ductile	C	General
10.1016/j.pmatsci.2015.06.001	For keratinous materials like sheep horns and horse hooves, which statement is true? A) Wet samples are more ductile than dry samples B) Wet samples are more brittle than dry samples C) Wet samples behave the same as dry samples	A	General
10.1126/science.1218764	Which of the following biological materials is most notable for impact resistance? A) Stomatopod dactyl club B) Plant stems C) Bird feathers	A	General
10.1098/rsif.2012.0341	What material majorly composes plant cell walls? A) Chitin B) Cellulose C) Chitosan	B	General
10.1016/j.pmatsci.2007.05.002	What is crack deflection? A) a toughening mechanism where tortuous crack paths increase energy absorption B) a self assembly mechanism where cracks heal C) a process where cracks propagate in a straight line, minimizing energy absorption	A	General
10.1002/adma.201502403	Which is NOT really an example of a overlapping structure? A) chiton exoskeleton B) pangolin shell C) palm leaves	C	General
10.1002/adma.201502403	Which is the correct desciption of a cellular structure? A) lightweight, porous or foam B) rigid and solid C) liquid and amorphous	A	General
10.1002/adma.201502403	What is the correct description of a tubular structure? A) organized porous cylinders B) cubic and translucent C) flat interfaces	A	General
10.1016/j.pmatsci.2007.05.002	Which combination of inorganic-organic components is found in bone? A) Hydroxyapatite and collagen B) Hydrochloric acid and collagen C) Hydroxyapatite and elastin	A	General
10.1016/j.pmatsci.2007.05.002	What material majorly composes crustacean exoskeletons? A) Cellulose B) Chitin C) Keratin	B	General
10.1016/j.pmatsci.2007.05.002	What material majorly composes nails, horns, hooves, and hair? A) Cellulose B) Chitin C) Keratin	C	General
10.1016/j.pmatsci.2007.05.002	What do Ashby plots for biological materials typically display? A) Strength as a function of density B) Strain rate to deformation and failure mode C) Microstructure to macrostructure	A	General
10.1016/j.pmatsci.2007.05.002	Which phase of biominerialized biological materials is typically harder? A) mineral component is harder B) organic component is harder C) mineral and organic component are the same	A	General
10.1016/j.pmatsci.2007.05.002	What are insect cuticles typically made of? A) Cellulose B) Chitin C) Keratin	B	General
10.1016/j.pmatsci.2007.06.001	Which option best describes natural cellular structures, like wood, bone, and plant stems? A) mostly anisotropic B) mostly isotropic C) entirely isotropic	A	General
10.1016/j.pmatsci.2007.06.001	How does the cellular structure of wood affect its mechanics? A) wood presents anisotropic behavior B) wood presents isotropic behavior C) wood behaves the same in every loading direction	A	General
10.1016/j.pmatsci.2007.06.001	Which has higher toughness? A) hydroxyapatite B) collagen C) hydroxyapatite and collagen have the same toughness	B	General
10.1016/j.pmatsci.2007.06.001	What is trabecular bone? A) spongy, porous part of bone B) solid, rigid part of bone C) viscous liquid part of bone	A	General
10.1016/j.pmatsci.2007.06.001	Which has higher stiffness? A) hydroxyapatite B) collagen C) hydroxyapatite and collagen have the same stiffness	A	General
10.1016/j.pmatsci.2007.06.001	What mechanical behavior do siliceous sponges exhibit? A) brittleness and high rates of fracture B) high rigidity and high density C) high flexibility and toughness	C	General
10.1016/j.pmatsci.2007.06.001	What are tendons made of? A) chitin fibrils B) collagen fibrils C) cellulose fibrils	B	General
10.1002/adma.201901561	Which is an example biological material that experiences high speed impacts? A) woodpecker beak B) nacre C) tooth	A	General
10.1002/adma.201901561	What are the crystalline phase(s) of keratin? A) alpha and beta keratin B) only alpha keratin C) only beta keratin	A	General
10.1002/adma.201901561	Where are osteons found in? A) shells B) plant stems C) bone and antlers	C	General
10.1002/adma.201901561	Where is nacre found in? A) mollusks and shells B) plant stems C) bone	A	General
10.1038/natrevmats.2016.7	What is fracture toughness? A) the maximum stress a material can withstand B) the energy equired to propagate a crack within a material B) the flexibility of a material	B	General
10.1016/j.pmatsci.2007.05.002	What is the typical mineral found in shells and crustacean exoskeletons? A) silica B) calcium carbonate C) gypsum	B	General
10.1016/j.biomaterials.2010.05.044	What do indentation methods test for? A) mechanical properties like hardness B) thermal properties C) electrical properties	A	General
10.1016/j.jmbbm.2008.02.003	What do anthropod exoskeletons mostly consist of? A) chitin and protein B) cellulose and protein C) silk and protein	A	General
10.1016/j.jmrt.2020.10.062	What does impact loading typically mean? A) static loading B) high speed, dynamic loading C) quasi-static loading	B	General
10.1016/j.biomaterials.2010.05.044	Does nacre contain more mineral content or protein content? A) more mineral content B) more protein content C) same mineral to protein content	A	General
10.1126/science.1220854	What are structures like plants, porcupine quills, bird beaks, and feathers known for? A) resistance to bending and buckling B) resistance to thermal effects C) resistance to strain rate sensitivity	A	General
10.1126/science.1220854	Which statement is true about typical bird beaks? A) beaks are lightweight and low density B) beaks are heavy and high density C) beaks are solid and compact	A	General
10.1016/j.biomaterials.2010.05.044	Which structure is the structure of antler most similar to? A) conch shell B) nacre C) bone	C	General
n/a	Which is an example of a cellular biological material? A) Cork B) Sheet metal C) Stainless steel ingot	A	Non-Bio
n/a	Which is an example of an impact-resistant biological material? A) titanium B) horse hoof wall C) polycarbonate	B	Non-Bio
n/a	Which is a very notable biological material? A) spider silk B) brass C) carbon fiber	A	Non-Bio
n/a	Which is an example of a biological material with high fracture toughness? A) bone B) alumina C) polyurethane	A	Non-Bio
n/a	Which is considered a biological ceramic? A) sea shells B) porcelain C) stoneware	A	Non-Bio
n/a	Which is considered a biological fiber? A) silk B) nylon C) kevlar	A	Non-Bio
n/a	Which material has a helical structure? A) grasshopper exoskeleton B) cast iron C) concrete	A	Non-Bio
n/a	What is structure is present in crab exoskeleton? A) tubules B) carbon fiber reinforcement C) concrete laminates	A	Non-Bio
n/a	Which is an example of a biological cellular structure? A) polystyrene foam B) horseshoe crab shell C) polyurethane foam	B	Non-Bio
n/a	Which is an example of a tough biological material? A) nylon B) teflon C) deer antlers	C	Non-Bio
10.1016/j.actbio.2022.08.028	What is the tubule density in equine hoof wall? A) 16 tubules/mm^2 B) 1 tubule/mm^2 C) 46 tubules/mm^2	A	Numerical
10.1016/j.msec.2015.10.033	What is the elastic modulus of conch shell? A) 3 GPa B) 30 GPa C) 3 MPa	B	Numerical
10.1016/j.msec.2015.10.033	What is the ultimate tensile strength of abalone shell? A) 140 MPa B) 1.4 GPa C) 14 MPa	A	Numerical
10.1016/j.msec.2015.10.033	What is the elastic modulus of mantis shrimp dactyl club? A) 10 GPa B) 50 MPa C) 75 GPa	C	Numerical
10.1016/j.pmatsci.2015.06.001	On average, how large in major axis diameter are the tubules found in horse hoof wall? A) 100 micrometers B) 2 nanometers C) 2 millimeters	A	Numerical
10.1016/j.pmatsci.2007.05.002	What is the tensile strength of spider silk? A) 120 MPa B) 2 MPa C) 1.2 GPa	C	Numerical
10.1016/j.msec.2015.10.033	What is the ultimate tensile strength of hagfish slime? A) 10 GPa B) 180 MPa C) 25 MPa	B	Numerical
10.1016/j.msec.2015.10.033	Which range of ultimate compressive strength is correct for sea urchin spines? A) 10-30 GPa B) 42-49 MPa C) 1-9 Mpa	B	Numerical
10.1126/science.1220854	In abalone shell structure, there is aragonite tiling and layering. Approximately what is the height of these layers? A) 0.5 micrometers B) 5 nanometers C) 5 micrometers	A	Numerical
10.1016/j.pmatsci.2007.05.002	What is roughly the elastic modulus of collagen? A) 50 MPa B) 1.5 GPa C) 1 MPa	B	Numerical
10.1016/j.actbio.2017.09.043	What feature is present at the nanoscale of bighorn sheep horn? A) keratin intermediate filaments and amorphous matrix B) collagen fibrils and nanoplatelets C) chitin fibrils/HAP nanoparticles	A	Specific
10.1016/j.actbio.2022.08.028	What is the gradient found in horse hoof wall? A) Gradient in tubule shape B) Gradient in tubule size C) Gradient in both tubule shape and size	C	Specific
10.1016/j.jmrt.2020.10.062	What happens to coconut shells as they age? A) they become more anisotropic B) they become more isotropic C) they stay the same	A	Specific
10.1016/j.msec.2015.10.033	What compound provides strength in diatom frustules? A) silica B) calcite C) aragonite	A	Specific
10.1016/j.msec.2015.10.033	In the american lobster shell, which has higher stiffness? A) exocuticle of american lobster shell B) endocuticle of american lobster shell C) exocuticle and endocuticle have the same stiffness	A	Specific
10.1016/j.msec.2015.10.033	Is there higher mineral or higher polymer content found in sea sponge? A) Higher mineral content B) Higher polymer content C) Same amount mineral and polymer	A	Specific
10.1016/j.msec.2015.10.033	What is mantis shrimp dactyl club is composed of? A) Keratin B) Chitin C) Collagen	B	Specific
10.1016/j.pmatsci.2007.05.002	What structure is NOT found in the hierarchy of American lobster shell? A) Chitin fibers B) Layers C) Keratin fibers	C	Specific
10.1016/j.pmatsci.2007.05.002	In abalone shell, in which loading direction is compressive strength the highest? A) Perpendicular to the shell surface B) Parallel to the shell surface C) Neither, compressive strength is the same for both perpendicular and parallel	A	Specific
10.1016/j.pmatsci.2007.05.002	Which statement is true about toucan beaks? A) Toucan beaks are fully hollow B) Toucan beaks are fully foam C) Toucan beaks are both hollow and foam	C	Specific
10.1016/j.pmatsci.2015.06.001	What happens when whale baleen is hydrated? A) Becomes more flexible B) Becomes less flexible C) Stays the same	A	Specific
10.1098/rsif.2018.0093	Which horn has the greatest resistance to high impacts? A) bighorn sheep B) mountain goat C) pronghorn	A	Specific
10.1098/rsif.2018.0093	Which horn does not have tubules? A) Domestic sheep horn B) Pronghorn horn C) Mountain goat horn	C	Specific
10.1039/C2RA21276E	What is beetle elytra is made of? A) chitin B) keratin C) collagen	A	Specific
10.1016/j.msec.2015.10.033	Which structure is present in mantis shrimp dactyl club? A) Tubular structure B) Truss structure C) Bouligand structure	C	Specific
10.1016/j.pmatsci.2007.05.002	Which structure is found in abalone shell? A) layered structure B) truss structure C) column structure	A	Specific
10.1098/rsif.2018.0093	When impacting horns of species like pronghorn, domestic sheep, mountain goat, and bighorn sheep, which loading direction exhibits the highest toughness? A) radial (perpendicular to the tubules) B) longitudinal (parallel to the tubules) C) transverse	A	Specific
10.1016/j.pmatsci.2007.05.002	At the molecular level in bone, what does Type I collagen tend to form? A) triple helix segments B) flat sheets C) double helix segments	A	Specific
10.1016/j.pmatsci.2007.05.002	Which mechanical property of silk contributes to its exceptional strength? A) High compressive strength B) High tensile strength C) Small aspect ratio	B	Specific
10.1016/j.pmatsci.2007.05.002	What is the difference between trabecular and compact bone? A) trabecular bone is lower in density B) trabecular bone is higher in density C) trabecular bone and compact bone have the same density	A	Specific
10.1016/j.pmatsci.2007.05.002	Which statement is true about glass sponge? A) Glass sponge's silica basket is rigid and its spicules are flexible B) Glass sponge's silica basket is flexible and its spicules are rigid C) Glass sponge's basket and spicules are both flexible	A	Specific
10.1016/j.msec.2015.10.033	What structure is found in seahorse tail skeleton on the macroscale? A) bouligand structure B) overlapping, interlocking bony segments C) dense muscle with no skeletal support	B	Specific
10.1016/j.msec.2015.10.033	Where along sea urchin spines have they been shown to preferentially fail? A) at the base of the spine B) at the tip of the spine C) in the middle of the spine	A	Specific
10.1016/j.msec.2015.10.033	What does the brick-and-mortar structure of nacre provide in terms of crack deflection? A) a smooth, continuously curved crack path B) a highly tortuous crack path with 90 degree bends C) straight line crack path	B	Specific
10.1007/s11837-012-0302-8	What are hagfish teeth composed of? A) Chitin B) Keratin C) Collagen	B	Specific
10.1007/s11837-012-0302-8	Which is the correct description of porcupine quill structure? A) stiff outer sheath and a stiff core B) compliant porous outer sheath and a stiff core C) stiff outer sheath and a compliant porous foam core	C	Specific
10.1007/s11837-012-0302-8	What is the primary shaft of bird feathers called? A) barbs B) barbules c) rachis	C	Specific
10.1016/j.msec.2015.10.033	Which region of teeth has higher hardness? A) dentin B) enamel C) pulp	B	Specific
10.1016/j.pmatsci.2017.04.013	What is the mineralization gradient found in fish scales? A) Lower mineralization degree towards the surface B) Higher mineralization degree towards the surface C) There is no gradient in mineralization	B	Specific
10.1016/j.pmatsci.2017.04.013	What is the layer thickness gradient found in lobster or crab exoskeleton? A) Increasing layer thickness from exocuticle to endocuticle B) Decreasing layer thickness from exocuticle to endocuticle C) There is no gradient in layer thickness	A	Specific
10.1016/j.msec.2015.10.033	What shape are the tubules found in elephant tusks? A) elliptical or oval B) triangular C) square	A	Specific
10.1016/j.msec.2015.10.033	What are mussel byssal threads composed of? A) chitin fibrils B) keratin fibrils C) collagen fibrils	C	Specific
10.1016/j.pmatsci.2007.05.002	What are sea sponge spicules considered as? A) biological ceramics B) biological elastomers C) synthetic	A	Specific
10.1016/j.pmatsci.2007.05.002	What are the primary components found in skin? A) Hydroxyapatite and collagen B) Hydrochloric acid and collagen C) Elastin and collagen	C	Specific
10.1016/j.pmatsci.2007.05.002	What best describes the mechanical behavior of human red blood cells? A) elastic and deformable B) plastic and permanently deformable C) hard and rigid	A	Specific
10.1016/j.pmatsci.2007.05.002	How do higher humidity conditions affect the stiffness of bird feathers? A) higher humidity, lowers stiffness B) higher humidity, increases stiffness C) higher humidity causes no change	A	Specific
10.1016/j.pmatsci.2007.05.002	Which region of the stonecrab's claw is harder and tougher? A) Black region (tips of the claw) B) Yellow region C) Both black and yellow regions had the same hardness	A	Specific
10.1016/j.pmatsci.2007.05.002	Are there tubules found in the microstructure of rhinoceros horn? A) Yes, there are tubules present B) No, there are no tubules present C) Research has never been done on rhinoceros horn	A	Specific
10.1016/j.pmatsci.2007.05.002	What do sap channels in tree wood provide mechanically? A) Sap channels have no mechanical purpose B) Sap channels can arrest or deflect crack propagation C) Sap channels increase crack propagation leading to sooner failure	B	Specific
10.1016/j.pmatsci.2007.05.002	Which best describes the mineral content found in chiton teeth? A) Notably high mineral content B) Notably low mineral content C) No mineral content	A	Specific
